# Supplementary material for: Pervasive and dynamic protein binding sites of the mRNA transcriptome in Saccharomyces cerevisiae
Source: Genome Biol. 2013 Feb 14;14(2):R13. doi: 10.1186/gb-2013-14-2-r13 (PMC4053964; doi:10.1186/gb-2013-14-2-r13)
Supplement: Additional file 4 — Table of gPAR-CLIP crosslinking sites. Data include crosslinking site coverage in gPAR-CLIP libraries, FDRs, conservation scores, and unpaired probabilities. [file gb-2013-14-2-r13-S4.GZ › Freeberg_AdditionalDataFile1.xlsx]

## Sheet: gPAR-CLIP crosslinking sites
								Binding site RPM normalized to gene RPKM (RPM nlz)						FDR			Gene RPKM
id	chr	strand	start	stop	length (nt)	gene	region	WT Rep 1	WT Rep 2	-glucose Rep 1	-glucose Rep 2	-nitrogen Rep 1	-nitrogen Rep 2	WT	-glucose	-nitrogen	WT	-glucose	-nitrogen
1	1	+	10143	10168	26	YAL066W	CDS	1464.02	4543.15	0	0	83.9385	0	0	NA	0	0.3071	0.9071	3.2774
2	1	+	10194	10225	32	YAL066W	CDS	0	0	0	0	0	340.27	NA	NA	0	0.3071	0.9071	3.2774
3	1	+	10251	10277	27	YAL066W	CDS	0	662.325	0	0	0	396.991	0	NA	0	0.3071	0.9071	3.2774
4	1	+	10300	10324	25	YAL066W	CDS	827.418	2025.07	0	0	179.838	154.238	0	NA	0	0.3071	0.9071	3.2774
5	1	+	31398	31423	26	YAL062W	5'UTR	256.979	284.249	55.7646	111.447	27.2447	18.0735	0	0	0	137.756	438.759	228.235
6	1	+	31454	31454	1	YAL062W	5'UTR	0	0	0	0	0	0.8145	NA	NA	NA	137.756	438.759	228.235
7	1	+	31497	31522	26	YAL062W	5'UTR	15.3264	0	1.3885	2.7705	0	2.3493	0	0	0	137.756	438.759	228.235
8	1	+	31824	31841	18	YAL062W	CDS	1.8453	0	0	0	0	1.6286	0	NA	0	137.756	438.759	228.235
9	1	+	31895	31924	30	YAL062W	CDS	0	0	0	0	0	3.2576	NA	NA	0	137.756	438.759	228.235
10	1	+	32123	32141	19	YAL062W	CDS	0	0	0	0	0.9495	0	NA	NA	0	137.756	438.759	228.235
11	1	+	32161	32185	25	YAL062W	CDS	0	0	0	0	0.9495	0	NA	NA	0	137.756	438.759	228.235
12	1	+	32219	32238	20	YAL062W	CDS	0	0	0	0	0.9495	0	NA	NA	0	137.756	438.759	228.235
13	1	+	32536	32562	27	YAL062W	CDS	0	0	0	1.9393	0	0	NA	0	NA	137.756	438.759	228.235
14	1	+	32784	32804	21	YAL062W	CDS	0	0	0	0.8312	0	0	NA	0	NA	137.756	438.759	228.235
15	1	+	32840	32859	20	YAL062W	CDS	0.8762	0	0.758	0	3.1573	6.7185	0	NA	0	137.756	438.759	228.235
16	1	+	32949	32974	26	YAL062W	3'UTR	0	0	0	2.4934	0	0	NA	0	NA	137.756	438.759	228.235
17	1	+	32991	33013	23	YAL062W	3'UTR	27.27	9.3884	20.8292	14.2495	146.045	131.506	0	0	0	137.756	438.759	228.235
18	1	+	33314	33336	23	YAL061W	5'UTR	0	0	0.8902	8.4731	0	0	NA	0	NA	116.634	154.678	178.546
19	1	+	33387	33407	21	YAL061W	5'UTR	10.8416	32.963	0	0	0	5.1062	0	NA	0	116.634	154.678	178.546
20	1	+	33416	33433	18	YAL061W	5'UTR	138.347	309.78	3.0722	0	4.8553	1.0412	0	0	0	116.634	154.678	178.546
21	1	+	33485	33503	19	YAL061W	CDS	57.7362	102.33	0	0	0	4.1642	0	NA	0	116.634	154.678	178.546
22	1	+	33636	33655	20	YAL061W	CDS	51.4722	46.874	1.0241	0.7861	0	10.4102	0	0	0	116.634	154.678	178.546
23	1	+	33903	33924	22	YAL061W	CDS	2.1795	0	0	0	0	0	0	NA	NA	116.634	154.678	178.546
24	1	+	34043	34067	25	YAL061W	CDS	2.1786	0	0	0	0	0	0	NA	NA	116.634	154.678	178.546
25	1	+	34283	34308	26	YAL061W	CDS	18.8967	24.8813	1.0241	0	1.8208	3.9642	0	NA	0	116.634	154.678	178.546
26	1	+	34316	34340	25	YAL061W	CDS	2.7899	0	0	0	0	2.8732	0	NA	0	116.634	154.678	178.546
27	1	+	34348	34374	27	YAL061W	CDS	1.0897	0	0	0	0	0	0	NA	NA	116.634	154.678	178.546
28	1	+	34560	34583	24	YAL061W	CDS	3.2683	8.4787	0	0	2.2762	2.0393	0	NA	0	116.634	154.678	178.546
29	1	+	34607	34629	23	YAL061W	CDS	21.787	9.775	2.0481	0	4.7495	2.9421	0	0	0	116.634	154.678	178.546
30	1	+	34748	34774	27	YAL061W	3'UTR	319.31	401.454	63.7576	153.36	146.153	144.702	0	0	0	116.634	154.678	178.546
31	1	+	34799	34810	12	YAL061W	3'UTR	18.3394	25.917	0.8534	3.1433	0.5058	0	0	0	NA	116.634	154.678	178.546
32	1	+	35070	35090	21	YAL060W	5'UTR	6.3919	8.0243	1.9809	1.7091	9.5172	10.8336	0	0	0	303.853	643.48	473.86
33	1	+	35131	35154	24	YAL060W	5'UTR	0	0	0	0.189	1.2006	1.373	NA	0	0	303.853	643.48	473.86
34	1	+	35185	35202	18	YAL060W	CDS	13.3808	33.0861	0.7385	1.3223	0.6861	3.9225	0	0	0	303.853	643.48	473.86
35	1	+	35216	35235	20	YAL060W	CDS	0	1.2279	0.2216	0	0	0.8237	NA	NA	NA	303.853	643.48	473.86
36	1	+	35240	35247	8	YAL060W	CDS	0	1.7054	0.2462	0	0	0	0	0	NA	303.853	643.48	473.86
37	1	+	35290	35304	15	YAL060W	CDS	0	0.1135	0.4923	0	0	1.569	NA	0	0	303.853	643.48	473.86
38	1	+	35330	35366	37	YAL060W	CDS	1.7745	5.4204	0.6985	3.6456	5.2596	8.2265	0	0	0	303.853	643.48	473.86
39	1	+	35386	35409	24	YAL060W	CDS	1.533	0	0	0	0.4001	0.719	0	NA	0	303.853	643.48	473.86
40	1	+	35482	35514	33	YAL060W	CDS	43.8692	45.4068	27.7123	49.5501	96.7995	106.145	0	0	0	303.853	643.48	473.86
41	1	+	35577	35577	1	YAL060W	CDS	1.2546	0	0	0	0.4573	0	NA	NA	NA	303.853	643.48	473.86
42	1	+	35609	35631	23	YAL060W	CDS	29.0529	63.2655	7.4812	20.7714	43.0803	69.6328	0	0	0	303.853	643.48	473.86
43	1	+	35671	35687	17	YAL060W	CDS	1.1071	0	0.2462	0	1.2107	0.646	NA	0	0	303.853	643.48	473.86
44	1	+	35710	35739	30	YAL060W	CDS	0.516	0.8188	0.2051	1.5867	2.5537	3.2035	0	0	0	303.853	643.48	473.86
45	1	+	35761	35783	23	YAL060W	CDS	8.018	0	1.5519	0	0.3777	1.0746	0	0	0	303.853	643.48	473.86
46	1	+	35812	35828	17	YAL060W	CDS	0	0.9633	0	0	0	0.3231	0	NA	NA	303.853	643.48	473.86
47	1	+	35883	35907	25	YAL060W	CDS	0	0.2182	0	0	2.6436	0	0	NA	0	303.853	643.48	473.86
48	1	+	35991	36008	18	YAL060W	CDS	0	0.5687	0.2051	0	0	0	0	0	NA	303.853	643.48	473.86
49	1	+	36036	36062	27	YAL060W	CDS	3.0976	4.4341	0.9755	1.5183	5.6916	8.2081	0	0	0	303.853	643.48	473.86
50	1	+	36104	36126	23	YAL060W	CDS	0.4183	0	0	0	0	0	0	NA	NA	303.853	643.48	473.86
51	1	+	36177	36188	12	YAL060W	CDS	0	0	0	0	0	0.7192	NA	NA	0	303.853	643.48	473.86
52	1	+	36198	36214	17	YAL060W	CDS	0.8363	0	0	0	0	0.3231	0	NA	NA	303.853	643.48	473.86
53	1	+	36248	36279	32	YAL060W	CDS	0.5098	0	0.3001	0	0.1144	0	0	0	NA	303.853	643.48	473.86
54	1	+	36305	36329	25	YAL060W	3'UTR	0	0	0.2462	0	0	0	NA	0	NA	303.853	643.48	473.86
55	1	+	36357	36379	23	YAL060W	3'UTR	194.075	217.217	121.606	87.1338	213.483	161.948	0	0	0	303.853	643.48	473.86
56	1	+	36908	36928	21	YAL059W	CDS	3.06	0	6.3324	4.8612	14.3335	0	0	0	0	59.3131	25.0142	37.7996
57	1	+	37194	37225	32	YAL059W	3'UTR	461.185	432.527	378.165	444.651	88.1517	112.022	0	0	0	59.3131	25.0142	37.7996
58	1	+	37703	37731	29	YAL058W	CDS	0	0	0	0	0	23.2471	NA	NA	0	23.3995	16.3017	23.9858
59	1	+	38024	38051	28	YAL058W	CDS	0	0	9.7168	0	0	0	NA	0	NA	23.3995	16.3017	23.9858
60	1	+	38102	38120	19	YAL058W	CDS	103.169	168.316	0	0	0	0	0	NA	NA	23.3995	16.3017	23.9858
61	1	+	38180	38203	24	YAL058W	CDS	10.8592	0	0	0	0	0	0	NA	NA	23.3995	16.3017	23.9858
62	1	+	38539	38560	22	YAL058W	CDS	102.925	0	0	0	22.5884	53.5442	0	NA	0	23.3995	16.3017	23.9858
63	1	+	38657	38680	24	YAL058W	CDS	0	0	19.4336	0	0	0	NA	0	NA	23.3995	16.3017	23.9858
64	1	+	38818	38843	26	YAL058W	CDS	79.9932	184.325	105.762	81.7399	91.2206	126.675	0	0	0	23.3995	16.3017	23.9858
65	1	+	38850	38867	18	YAL058W	CDS	10.8635	44.2915	0	0	0	0	0	NA	NA	23.3995	16.3017	23.9858
66	1	+	39227	39255	29	YAL056W	5'UTR	7.3536	0	7.309	18.0719	0	0	0	0	NA	15.5026	20.1805	23.3493
67	1	+	39262	39280	19	YAL056W	CDS	0	26.7439	0	0	0	0	0	NA	NA	15.5026	20.1805	23.3493
68	1	+	39323	39342	20	YAL056W	CDS	0	58.158	31.3966	54.2107	0	0	0	0	NA	15.5026	20.1805	23.3493
69	1	+	39420	39438	19	YAL056W	CDS	40.9867	0	39.2458	54.2107	0	0	0	0	NA	15.5026	20.1805	23.3493
70	1	+	39456	39477	22	YAL056W	CDS	0	0	0	36.1388	0	0	NA	0	NA	15.5026	20.1805	23.3493
71	1	+	39499	39521	23	YAL056W	CDS	37.4195	0	7.1653	162.9	0	0	0	0	NA	15.5026	20.1805	23.3493
72	1	+	39535	39553	19	YAL056W	CDS	0	0	0	0	0	23.8808	NA	NA	0	15.5026	20.1805	23.3493
73	1	+	39606	39629	24	YAL056W	CDS	0	0	0	0	0	63.685	NA	NA	0	15.5026	20.1805	23.3493
74	1	+	39783	39802	20	YAL056W	CDS	0	60.1706	0	0	0	0	0	NA	NA	15.5026	20.1805	23.3493
75	1	+	40056	40077	22	YAL056W	CDS	0	0	7.8492	42.1645	0	0	NA	0	NA	15.5026	20.1805	23.3493
76	1	+	40248	40265	18	YAL056W	CDS	0	0	7.8492	0	0	0	NA	0	NA	15.5026	20.1805	23.3493
77	1	+	40268	40287	20	YAL056W	CDS	65.5696	30.0853	7.8492	0	0	0	0	0	NA	15.5026	20.1805	23.3493
78	1	+	40537	40557	21	YAL056W	CDS	40.9867	0	0	12.0463	0	0	0	0	NA	15.5026	20.1805	23.3493
79	1	+	40586	40605	20	YAL056W	CDS	40.9867	86.908	0	0	0	0	0	NA	NA	15.5026	20.1805	23.3493
80	1	+	40727	40752	26	YAL056W	CDS	57.3775	38.5742	0	0	0	15.9191	0	NA	0	15.5026	20.1805	23.3493
81	1	+	41017	41037	21	YAL056W	CDS	121.767	100.28	0	0	0	0	0	NA	NA	15.5026	20.1805	23.3493
82	1	+	41389	41418	30	YAL056W	CDS	0	0	0	0	0	7.9617	NA	NA	0	15.5026	20.1805	23.3493
83	1	+	41734	41751	18	YAL056W	CDS	8.1986	33.4267	0	0	13.9233	0	0	NA	0	15.5026	20.1805	23.3493
84	1	+	41970	41992	23	YAL056W	3'UTR	8.1986	0	0	0	18.5616	39.8042	0	NA	0	15.5026	20.1805	23.3493
85	1	+	42196	42213	18	YAL055W	CDS	1.837	0	0	0	0	0	0	NA	NA	69.1883	553.826	78.3084
86	1	+	42257	42277	21	YAL055W	CDS	91.7323	70.8342	5.7202	5.048	29.5869	154.734	0	0	0	69.1883	553.826	78.3084
87	1	+	42413	42436	24	YAL055W	CDS	0	0	0	0	0	7.1206	NA	NA	0	69.1883	553.826	78.3084
88	1	+	42510	42528	19	YAL055W	CDS	11.0192	0	0.572	0	1.3843	37.9768	0	0	0	69.1883	553.826	78.3084
89	1	+	45832	45855	24	YAL053W	5'UTR	895.033	627.594	191.997	103.14	293.958	310.292	0	0	0	13.1013	10.6564	17.5712
90	1	+	45902	45919	18	YAL053W	CDS	67.9017	0	0	0	0	0	0	NA	NA	13.1013	10.6564	17.5712
91	1	+	46007	46029	23	YAL053W	CDS	94.8837	0	43.9454	0	12.3327	126.941	0	0	0	13.1013	10.6564	17.5712
92	1	+	46460	46489	30	YAL053W	CDS	9.7013	0	29.7286	0	0	21.1539	0	0	0	13.1013	10.6564	17.5712
93	1	+	46530	46541	12	YAL053W	CDS	315.213	201.064	14.8643	0	104.836	95.2012	0	0	0	13.1013	10.6564	17.5712
94	1	+	46556	46577	22	YAL053W	CDS	238.495	160.015	14.1887	10.8949	135.392	264.45	0	0	0	13.1013	10.6564	17.5712
95	1	+	46627	46646	20	YAL053W	CDS	0	47.4686	0	0	0	0	0	NA	NA	13.1013	10.6564	17.5712
96	1	+	46657	46677	21	YAL053W	CDS	271.553	294.589	0	0	66.9562	134.994	0	NA	0	13.1013	10.6564	17.5712
97	1	+	46717	46734	18	YAL053W	CDS	7.0069	0	0	0	3.4261	0	0	NA	NA	13.1013	10.6564	17.5712
98	1	+	46801	46822	22	YAL053W	CDS	140.635	31.6457	0	0	0	10.5798	0	NA	0	13.1013	10.6564	17.5712
99	1	+	46930	46947	18	YAL053W	CDS	38.7977	0	0	10.1441	0	0	0	NA	NA	13.1013	10.6564	17.5712
100	1	+	46961	46981	21	YAL053W	CDS	433.675	467.496	58.7534	0	109.241	131.977	0	0.0068	0	13.1013	10.6564	17.5712
101	1	+	47056	47079	24	YAL053W	CDS	616.221	126.568	24.7738	22.8126	174.985	384.345	0	0	0	13.1013	10.6564	17.5712
102	1	+	47102	47120	19	YAL053W	CDS	13.2735	37.4696	0	0	0	0	0	NA	NA	13.1013	10.6564	17.5712
103	1	+	47160	47185	26	YAL053W	CDS	0	0	0	91.2503	0	0	NA	0	NA	13.1013	10.6564	17.5712
104	1	+	47344	47365	22	YAL053W	CDS	0	47.4686	0	0	0	52.8934	0	NA	0	13.1013	10.6564	17.5712
105	1	+	47383	47404	22	YAL053W	CDS	0	0	0	0	0	10.5798	NA	NA	0	13.1013	10.6564	17.5712
106	1	+	47541	47564	24	YAL053W	CDS	57.3913	0	0	76.5174	0	0	0	0	NA	13.1013	10.6564	17.5712
107	1	+	47669	47691	23	YAL053W	CDS	48.4914	63.2838	0	0	0	0	0	NA	NA	13.1013	10.6564	17.5712
108	1	+	47765	47787	23	YAL053W	CDS	0	0	14.8643	0	0	0	NA	0	NA	13.1013	10.6564	17.5712
109	1	+	47837	47866	30	YAL053W	CDS	0	55.3762	0	0	0	0	0	NA	NA	13.1013	10.6564	17.5712
110	1	+	47917	47935	19	YAL053W	CDS	0	55.3762	0	0	0	0	0	NA	NA	13.1013	10.6564	17.5712
111	1	+	47978	47995	18	YAL053W	CDS	48.499	94.9295	0	0	0	52.3072	0	NA	0	13.1013	10.6564	17.5712
112	1	+	48089	48112	24	YAL053W	CDS	58.1927	243.915	0	0	5.9131	21.1539	0	NA	0	13.1013	10.6564	17.5712
113	1	+	48172	48193	22	YAL053W	CDS	859.609	1803.67	70.9433	53.93	115.763	467.367	0	0	0	13.1013	10.6564	17.5712
114	1	+	48228	48246	19	YAL053W	CDS	38.7977	110.752	14.8643	0	18.5019	0	0	0	0	13.1013	10.6564	17.5712
115	1	+	48270	48297	28	YAL053W	3'UTR	4040.27	1188.33	2408.58	1107.28	2612.13	3002.7	0	0	0	13.1013	10.6564	17.5712
116	1	+	48641	48667	27	YAL051W	CDS	59.803	0	0	0	25.8176	88.5685	0	NA	0	8.4979	10.0685	8.3935
117	1	+	48745	48770	26	YAL051W	CDS	0	0	15.7322	0	0	0	NA	0	NA	8.4979	10.0685	8.3935
118	1	+	49196	49215	20	YAL051W	CDS	53.0837	0	0	0	119.414	0	0	NA	0	8.4979	10.0685	8.3935
119	1	+	49242	49266	25	YAL051W	CDS	44.8581	0	15.7322	0	0	0	0	0	NA	8.4979	10.0685	8.3935
120	1	+	49412	49437	26	YAL051W	CDS	0	109.768	78.6612	83.1206	103.282	0	0	0	0	8.4979	10.0685	8.3935
121	1	+	49755	49774	20	YAL051W	CDS	59.803	0	0	0	0	0	0	NA	NA	8.4979	10.0685	8.3935
122	1	+	49828	49852	25	YAL051W	CDS	87.3157	304.911	0	0	25.8176	0	0	NA	0	8.4979	10.0685	8.3935
123	1	+	50239	50258	20	YAL051W	CDS	198.873	106.109	44.8329	0	0	0	0	0	NA	8.4979	10.0685	8.3935
124	1	+	50311	50332	22	YAL051W	CDS	235.823	146.354	30.7494	0	0	172.121	0	0	0	8.4979	10.0685	8.3935
125	1	+	50335	50356	22	YAL051W	CDS	194.389	0	62.9289	60.3665	0	0	0	0	NA	8.4979	10.0685	8.3935
126	1	+	50572	50595	24	YAL051W	CDS	132.703	495.993	47.1967	0	0	127.325	0	0	0	8.4979	10.0685	8.3935
127	1	+	50677	50695	19	YAL051W	CDS	59.8148	85.374	0	0	0	0	0	NA	NA	8.4979	10.0685	8.3935
128	1	+	50730	50752	23	YAL051W	CDS	373.786	263.018	93.7081	12.0773	180.735	155.013	0	0	0	8.4979	10.0685	8.3935
129	1	+	50778	50796	19	YAL051W	CDS	14.9566	170.748	15.7322	0	0	22.1481	0	0	0	8.4979	10.0685	8.3935
130	1	+	51561	51583	23	YAL051W	CDS	0	85.374	0	0	0	0	0	NA	NA	8.4979	10.0685	8.3935
131	1	+	51626	51644	19	YAL051W	CDS	74.7596	0	0	0	0	66.4324	0	NA	0	8.4979	10.0685	8.3935
132	1	+	51647	51671	25	YAL051W	CDS	74.7714	0	94.3934	0	74.3671	130.208	0	0	0	8.4979	10.0685	8.3935
133	1	+	51737	51763	27	YAL051W	3'UTR	892.22	259.276	376.988	140.398	531.721	370.704	0	0	0	8.4979	10.0685	8.3935
134	1	+	51800	51818	19	YAL051W	3'UTR	388.731	1268.41	15.7322	0	0	66.4324	0	0	0	8.4979	10.0685	8.3935
135	1	+	54850	54872	23	YAL047W-A	CDS	202.196	296.881	222.253	0	0	77.9102	0	0	0	3.142	0.7127	4.3563
136	1	+	54882	54900	19	YAL047W-A	CDS	121.324	0	0	0	0	0	0	NA	NA	3.142	0.7127	4.3563
137	1	+	57829	57847	19	YAL044W-A	CDS	0	0	0	0	1.3904	0.3264	NA	NA	0	226.067	642.166	389.666
138	1	+	57927	57953	27	YAL044W-A	3'UTR	0.5622	0	0	1.4582	0	0	0	0	NA	226.067	642.166	389.666
139	1	+	61678	61699	22	YAL042W	CDS	0	2.4586	0	0	0	0	0	NA	NA	168.629	232.091	196.914
140	1	+	61721	61742	22	YAL042W	CDS	0.7537	0	0	0	1.651	0.9441	0	NA	0	168.629	232.091	196.914
141	1	+	61757	61780	24	YAL042W	CDS	0	0	0	0	0	1.8876	NA	NA	0	168.629	232.091	196.914
142	1	+	61787	61823	37	YAL042W	CDS	0.7537	0	0	0	0	0	0	NA	NA	168.629	232.091	196.914
143	1	+	61904	61934	31	YAL042W	CDS	0.7537	0	0	0	0	0	0	NA	NA	168.629	232.091	196.914
144	1	+	62010	62037	28	YAL042W	CDS	24.4625	0	10.7247	12.3081	10.986	25.1825	0	0	0	168.629	232.091	196.914
145	1	+	62060	62087	28	YAL042W	CDS	99.1631	67.257	36.8058	38.5698	60.0404	58.7586	0	0	0	168.629	232.091	196.914
146	1	+	62098	62118	21	YAL042W	CDS	0	1.8437	0	0	0	0	0	NA	NA	168.629	232.091	196.914
147	1	+	62197	62218	22	YAL042W	CDS	1.3705	4.5253	2.6059	0	0	0	0	0	NA	168.629	232.091	196.914
148	1	+	62297	62318	22	YAL042W	CDS	5.9948	16.6501	4.7464	0	1.651	5.4059	0	0	0	168.629	232.091	196.914
149	1	+	62339	62362	24	YAL042W	CDS	30.2326	45.0473	7.7633	17.2618	9.6301	18.8392	0	0	0	168.629	232.091	196.914
150	1	+	62371	62395	25	YAL042W	CDS	0.7537	3.688	0	0.9638	3.3898	0	0	0	0	168.629	232.091	196.914
151	1	+	62441	62460	20	YAL042W	CDS	0	13.5208	1.365	0	0	2.5955	0	0	0	168.629	232.091	196.914
152	1	+	62590	62626	37	YAL042W	3'UTR	102.252	57.5576	113.589	59.524	86.7972	73.1156	0	0	0	168.629	232.091	196.914
153	1	+	62904	62926	23	YAL041W	CDS	166.664	71.9109	23.0348	0	12.0316	0	0	0	0	10.8398	6.577	10.5722
154	1	+	63007	63036	30	YAL041W	CDS	23.4506	0	96.3357	0	61.5009	52.7421	0	0	0	10.8398	6.577	10.5722
155	1	+	63070	63093	24	YAL041W	CDS	11.7253	0	0	0	0	0	0	NA	NA	10.8398	6.577	10.5722
156	1	+	63440	63459	20	YAL041W	CDS	0	0	0	0	0	87.9098	NA	NA	0	10.8398	6.577	10.5722
157	1	+	63508	63528	21	YAL041W	CDS	11.7253	0	0	0	0	0	0	NA	NA	10.8398	6.577	10.5722
158	1	+	63573	63594	22	YAL041W	CDS	70.3334	0	24.0839	0	40.9943	0	0	0	0	10.8398	6.577	10.5722
159	1	+	63911	63930	20	YAL041W	CDS	82.0587	372.885	0	18.4887	40.9943	52.7421	0	0	0	10.8398	6.577	10.5722
160	1	+	63940	63961	22	YAL041W	CDS	58.6081	0	0	0	71.7448	0	0	NA	0	10.8398	6.577	10.5722
161	1	+	63972	63990	19	YAL041W	CDS	46.9012	86.0532	0	0	122.992	0	0	NA	0	10.8398	6.577	10.5722
162	1	+	64022	64041	20	YAL041W	CDS	255.521	95.6106	0	129.375	256.238	35.1582	0.0079	0	0	10.8398	6.577	10.5722
163	1	+	64049	64069	21	YAL041W	CDS	58.6173	186.664	0	0	0	87.9098	0	NA	0	10.8398	6.577	10.5722
164	1	+	64163	64180	18	YAL041W	CDS	58.6081	0	0	0	0	0	0	NA	NA	10.8398	6.577	10.5722
165	1	+	64313	64331	19	YAL041W	CDS	46.892	172.107	24.0839	0	19.4189	52.7421	0	0	0.0038	10.8398	6.577	10.5722
166	1	+	64373	64396	24	YAL041W	CDS	46.8828	0	24.0839	0	0	0	0	0	NA	10.8398	6.577	10.5722
167	1	+	64418	64437	20	YAL041W	CDS	46.892	0	0	0	0	35.1582	0	NA	0	10.8398	6.577	10.5722
168	1	+	64543	64563	21	YAL041W	CDS	269.036	720.724	24.0839	88.0189	52.7137	157.394	0	0	0	10.8398	6.577	10.5722
169	1	+	64579	64601	23	YAL041W	CDS	46.8828	0	0	0	30.7505	0	0	NA	0	10.8398	6.577	10.5722
170	1	+	64622	64645	24	YAL041W	CDS	48.8385	76.4867	0	0	219.945	70.3259	0	NA	0	10.8398	6.577	10.5722
171	1	+	64783	64805	23	YAL041W	CDS	0	0	0	0	40.9943	0	NA	NA	0	10.8398	6.577	10.5722
172	1	+	64872	64890	19	YAL041W	CDS	58.6081	76.4867	0	0	0	0	0	NA	NA	10.8398	6.577	10.5722
173	1	+	65072	65089	18	YAL041W	CDS	35.1667	0	0	0	20.5066	0	0	NA	0	10.8398	6.577	10.5722
174	1	+	65115	65132	18	YAL041W	CDS	175.824	123.24	0	0	40.9943	0	0	NA	0	10.8398	6.577	10.5722
175	1	+	65141	65168	28	YAL041W	CDS	191.323	423.089	166.003	404.637	539.935	268.733	0	0	0	10.8398	6.577	10.5722
176	1	+	65252	65281	30	YAL041W	CDS	245.374	206.526	166.185	49.9012	343.022	52.7421	0	0	0	10.8398	6.577	10.5722
177	1	+	65424	65443	20	YAL041W	3'UTR	234.423	745.779	216.755	147.864	317.729	369.204	0	0	0	10.8398	6.577	10.5722
178	1	+	71764	71785	22	YAL038W	5'UTR	0	0	0.8925	1.0274	0	0.094	NA	0	0	1458.23	338.811	1888.2
179	1	+	71814	71833	20	YAL038W	CDS	0.7408	0	18.7473	20.5572	0.3874	1.1123	0	0	0	1458.23	338.811	1888.2
180	1	+	71850	71867	18	YAL038W	CDS	0.2421	1.2833	6.6232	14.5503	0.6217	0.8695	0	0	0	1458.23	338.811	1888.2
181	1	+	71905	71905	1	YAL038W	CDS	0	0	0.4675	2.5114	0	0.5906	NA	NA	NA	1458.23	338.811	1888.2
182	1	+	71930	71955	26	YAL038W	CDS	0.677	0.4811	15.3921	30.275	0.5518	0.6399	0	0	0	1458.23	338.811	1888.2
183	1	+	71994	71998	5	YAL038W	CDS	0	0	0.4675	2.5114	0.2295	0.2953	NA	NA	NA	1458.23	338.811	1888.2
184	1	+	72019	72044	26	YAL038W	CDS	0.2212	0.5577	1.6183	0.6623	0.0397	0.8329	0	0	0	1458.23	338.811	1888.2
185	1	+	72084	72106	23	YAL038W	CDS	5.387	4.7868	69.9051	138.704	2.6998	2.8034	0	0	0	1458.23	338.811	1888.2
186	1	+	72135	72135	1	YAL038W	CDS	0.0872	0	0.4675	0	0	0	NA	NA	NA	1458.23	338.811	1888.2
187	1	+	72156	72162	7	YAL038W	CDS	0	0.4975	0.4008	0.6151	0.0574	0	NA	NA	NA	1458.23	338.811	1888.2
188	1	+	72178	72189	12	YAL038W	CDS	0	0	1.8701	5.6208	0.0574	0.3937	NA	0	0	1458.23	338.811	1888.2
189	1	+	72209	72234	26	YAL038W	CDS	0	0.1148	18.8987	22.6306	0.2186	0	NA	0	0	1458.23	338.811	1888.2
190	1	+	72251	72282	32	YAL038W	CDS	0	0	0	0	0	0.1969	NA	NA	0	1458.23	338.811	1888.2
191	1	+	72307	72334	28	YAL038W	CDS	0.3952	0	5.076	14.3638	0.0615	0	0	0	0	1458.23	338.811	1888.2
192	1	+	72419	72441	23	YAL038W	CDS	0	0	5.2646	8.1739	0.2046	0.7533	NA	0	0	1458.23	338.811	1888.2
193	1	+	72481	72494	14	YAL038W	CDS	0.6224	0.4975	1.8034	0	0	0.4922	0	0	NA	1458.23	338.811	1888.2
194	1	+	72511	72535	25	YAL038W	CDS	0.0732	0.4975	5.068	7.8356	0.8172	0	0	0	0	1458.23	338.811	1888.2
195	1	+	72579	72603	25	YAL038W	CDS	0.122	0	3.0483	2.2818	0.2204	0.4135	0	0	0	1458.23	338.811	1888.2
196	1	+	72635	72656	22	YAL038W	CDS	4.3842	2.2518	100.284	129.419	2.859	5.262	0	0	0	1458.23	338.811	1888.2
197	1	+	72671	72684	14	YAL038W	CDS	3.0309	1.6245	72.7338	39.0545	0.4427	3.1008	0	0	0	1458.23	338.811	1888.2
198	1	+	72706	72715	10	YAL038W	CDS	1.3505	0.3554	5.6102	11.4093	0	0.3938	NA	NA	NA	1458.23	338.811	1888.2
199	1	+	72717	72717	1	YAL038W	CDS	1.2198	0.3554	4.6752	11.1221	0	0.3938	NA	NA	NA	1458.23	338.811	1888.2
200	1	+	72743	72765	23	YAL038W	CDS	0	0.6026	1.0977	1.2792	0	0	0	0	NA	1458.23	338.811	1888.2
201	1	+	72790	72814	25	YAL038W	CDS	1.2757	0.5459	18.1585	40.3839	0	2.268	0	0	0	1458.23	338.811	1888.2
202	1	+	72858	72881	24	YAL038W	CDS	0.4793	0.4265	2.6882	2.422	0	0.5537	0	0	0	1458.23	338.811	1888.2
203	1	+	72892	72915	24	YAL038W	CDS	0	0	0.4675	3.0495	0	0.1969	NA	0	0	1458.23	338.811	1888.2
204	1	+	72960	72996	37	YAL038W	CDS	26.349	27.089	641.649	1692.45	21.8061	29.4012	0	0	0	1458.23	338.811	1888.2
205	1	+	73029	73052	24	YAL038W	CDS	1.2888	0.847	10.7727	8.8793	0.1793	0.1149	0	0	0	1458.23	338.811	1888.2
206	1	+	73110	73134	25	YAL038W	CDS	2.9836	4.4123	64.3314	94.7015	1.5541	2.1537	0	0	0	1458.23	338.811	1888.2
207	1	+	73160	73185	26	YAL038W	CDS	0.0804	0.7217	2.9848	1.7662	0.1457	0.9276	0	0	0	1458.23	338.811	1888.2
208	1	+	73214	73233	20	YAL038W	CDS	1.8865	0.5863	14.5636	3.5878	0.4591	1.7325	0	0	0	1458.23	338.811	1888.2
209	1	+	73250	73270	21	YAL038W	CDS	1.0458	2.5181	7.5694	10.0289	0.7843	1.2797	0	0	0	1458.23	338.811	1888.2
210	1	+	73326	73350	25	YAL038W	3'UTR	1847.66	315.334	32004.6	8048.56	1045.58	486.033	0	0	0	1458.23	338.811	1888.2
211	1	+	73367	73377	11	YAL038W	3'UTR	993.139	1597.54	6744.51	10319	406.479	430.774	0	0	0	1458.23	338.811	1888.2
212	1	+	73395	73420	26	YAL038W	3'UTR	2398.95	1758.63	29456.1	21549.9	1451.1	1626.66	0	0	0	1458.23	338.811	1888.2
213	1	+	73734	73757	24	YAL037W	5'UTR	199.718	184.497	83.7843	27.7672	43.9665	70.2214	0	0	0	25.2091	16.7788	56.6864
214	1	+	73881	73908	28	YAL037W	5'UTR	72.7277	53.449	56.6429	116.951	34.9537	58.7848	0	0	0	25.2091	16.7788	56.6864
215	1	+	74111	74129	19	YAL037W	CDS	5.0418	0	0	0	0	3.1066	0	NA	0	25.2091	16.7788	56.6864
216	1	+	74137	74157	21	YAL037W	CDS	0	0	0	0	0	6.5571	NA	NA	0	25.2091	16.7788	56.6864
217	1	+	74230	74253	24	YAL037W	CDS	0	0	0	0	0	9.8366	NA	NA	0	25.2091	16.7788	56.6864
218	1	+	74297	74318	22	YAL037W	CDS	20.1594	0	0	21.7358	9.5578	0	0	0	0	25.2091	16.7788	56.6864
219	1	+	74322	74343	22	YAL037W	CDS	0	12.3328	0	0	0	0	0	NA	NA	25.2091	16.7788	56.6864
220	1	+	74355	74375	21	YAL037W	CDS	10.0797	0	0	0	0	29.5115	0	NA	0	25.2091	16.7788	56.6864
221	1	+	74458	74486	29	YAL037W	CDS	0	0	0	0	0	6.5571	NA	NA	0	25.2091	16.7788	56.6864
222	1	+	74515	74535	21	YAL037W	CDS	75.6037	4.1096	9.4405	0	26.7613	94.3101	0	0	0	25.2091	16.7788	56.6864
223	1	+	74543	74570	28	YAL037W	CDS	54.0043	64.9012	8.0935	18.6307	19.6626	70.0309	0	0	0	25.2091	16.7788	56.6864
224	1	+	74602	74630	29	YAL037W	CDS	15.1215	0	0	0	0	0	0	NA	NA	25.2091	16.7788	56.6864
225	1	+	74646	74667	22	YAL037W	CDS	0	0	0	0	0	16.3955	NA	NA	0	25.2091	16.7788	56.6864
226	1	+	74696	74722	27	YAL037W	CDS	0	0	0	0	7.6456	0	NA	NA	0	25.2091	16.7788	56.6864
227	1	+	74838	74858	21	YAL037W	3'UTR	145.923	111.198	18.881	48.6447	49.3381	131.155	0	0	0	25.2091	16.7788	56.6864
228	1	+	76463	76482	20	YAL035W	CDS	2.3481	0	0	0	0	0	0	NA	NA	108.216	38.2692	67.4413
229	1	+	76499	76536	38	YAL035W	CDS	0	3.8312	0	0	0	0	0	NA	NA	108.216	38.2692	67.4413
230	1	+	76681	76698	18	YAL035W	CDS	0	10.5354	0	0	0	0	0	NA	NA	108.216	38.2692	67.4413
231	1	+	76856	76873	18	YAL035W	CDS	21.1336	19.1542	45.5301	0	0	11.0244	0	0	0	108.216	38.2692	67.4413
232	1	+	77193	77221	29	YAL035W	CDS	3.8478	0	17.9831	17.0868	0	2.6616	0	0	0	108.216	38.2692	67.4413
233	1	+	77332	77354	23	YAL035W	CDS	0	0	0	9.5299	0	0	NA	0	NA	108.216	38.2692	67.4413
234	1	+	77386	77406	21	YAL035W	CDS	2.3481	0	0	0	0	0	0	NA	NA	108.216	38.2692	67.4413
235	1	+	77592	77609	18	YAL035W	CDS	4.6962	25.486	4.1391	0	0	0	0	0	NA	108.216	38.2692	67.4413
236	1	+	77754	77773	20	YAL035W	CDS	3.5226	14.0792	8.2782	12.7047	0	0	0	0.0068	NA	108.216	38.2692	67.4413
237	1	+	77868	77887	20	YAL035W	CDS	11.6239	7.7576	11.1761	19.0571	0	5.5115	0	0	0	108.216	38.2692	67.4413
238	1	+	78045	78065	21	YAL035W	CDS	7.0451	40.7711	12.4173	28.587	3.2132	16.5359	0	0	0	108.216	38.2692	67.4413
239	1	+	78104	78135	32	YAL035W	CDS	0	0	4.1391	0	0	0	NA	0	NA	108.216	38.2692	67.4413
240	1	+	78170	78191	22	YAL035W	CDS	25.5645	0.8705	11.6647	2.7437	0	7.5162	0.0079	0	0	108.216	38.2692	67.4413
241	1	+	78200	78218	19	YAL035W	CDS	0	0	0	0	0	2.7565	NA	NA	0	108.216	38.2692	67.4413
242	1	+	78357	78378	22	YAL035W	CDS	0	0	8.2782	0	0	0	NA	0	NA	108.216	38.2692	67.4413
243	1	+	78456	78479	24	YAL035W	CDS	16.3894	19.1542	44.8402	17.4684	1.2055	0	0	0	0	108.216	38.2692	67.4413
244	1	+	78618	78636	19	YAL035W	CDS	0.6182	0	0	5.6834	0	0	NA	NA	NA	108.216	38.2692	67.4413
245	1	+	78809	78828	20	YAL035W	CDS	0	0	4.1391	0	3.2132	0	NA	0	0	108.216	38.2692	67.4413
246	1	+	78927	78947	21	YAL035W	CDS	12.1886	27.0893	0	0	11.9363	0	0	NA	0	108.216	38.2692	67.4413
247	1	+	79026	79054	29	YAL035W	CDS	93.2013	71.8958	266.763	580.613	69.2587	75.7444	0	0	0	108.216	38.2692	67.4413
248	1	+	79096	79118	23	YAL035W	CDS	1.1745	0	0	0	0	0	0	NA	NA	108.216	38.2692	67.4413
249	1	+	79187	79204	18	YAL035W	CDS	1.1745	0	4.1391	0	1.6073	0	0	0	0	108.216	38.2692	67.4413
250	1	+	79304	79331	28	YAL035W	CDS	2.2233	0	0	0	0	7.3827	0	NA	0	108.216	38.2692	67.4413
251	1	+	79456	79486	31	YAL035W	3'UTR	220.731	138.47	524.069	649.504	63.6984	85.3483	0	0	0	108.216	38.2692	67.4413
252	1	+	79504	79524	21	YAL035W	3'UTR	5.8706	0	0	0	0	0	0	NA	NA	108.216	38.2692	67.4413
253	1	+	80303	80323	21	YAL034W-A	CDS	0	115.286	0	0	0	0	0	NA	NA	12.5861	17.7435	8.3549
254	1	+	82739	82759	21	YAL033W	CDS	24.7633	12.6968	0	5.7504	7.9507	10.6078	0	0	0	85.5178	42.275	122.656
255	1	+	82793	82816	24	YAL033W	CDS	19.1902	0	10.9284	0	0	10.2286	0	0	0	85.5178	42.275	122.656
256	1	+	82834	82865	32	YAL033W	CDS	1.4862	0	0	0	0	0	0	NA	NA	85.5178	42.275	122.656
257	1	+	82927	82944	18	YAL033W	CDS	13.3715	25.4508	0	0	0	0	0.0079	NA	NA	85.5178	42.275	122.656
258	1	+	83027	83059	33	YAL033W	CDS	0	0	0	0	2.6505	0	NA	NA	0	85.5178	42.275	122.656
259	1	+	83082	83104	23	YAL033W	CDS	1.4862	0	0	0	0	0	0	NA	NA	85.5178	42.275	122.656
260	1	+	83134	83155	22	YAL033W	CDS	0	2.9748	0	0	1.6061	3.0304	0	NA	0	85.5178	42.275	122.656
261	1	+	83167	83193	27	YAL033W	CDS	2.9713	0	0	0	0	0	0	NA	NA	85.5178	42.275	122.656
262	1	+	83271	83296	26	YAL033W	3'UTR	208.98	203.324	368.348	480.3	234.557	369.057	0	0	0	85.5178	42.275	122.656
263	1	+	84891	84912	22	YAL031W-A	CDS	58.5606	0	0	0	0	0	0	NA	NA	6.5095	8.163	5.9588
264	1	+	87307	87330	24	YAL030W	CDS	65.2239	86.9169	6.0613	15.6269	8.3397	29.4445	0	0	0	235.057	784.013	519.734
265	1	+	87352	87374	23	YAL030W	CDS	0.5407	0	0	0	0	0	0	NA	NA	235.057	784.013	519.734
266	1	+	87425	87449	25	YAL030W	intron	22.8979	64.2692	1.8103	4.273	12.7685	7.3957	0	0	0	235.057	784.013	519.734
267	1	+	87464	87486	23	YAL030W	intron	0	3.0865	0	0.5662	0	0	NA	0	NA	235.057	784.013	519.734
268	1	+	87510	87532	23	YAL030W	CDS	1.5511	0	0	0	0	1.7882	0	NA	NA	235.057	784.013	519.734
269	1	+	87643	87676	34	YAL030W	CDS	0	0	0	0	0	0.3577	NA	NA	0	235.057	784.013	519.734
270	1	+	87687	87706	20	YAL030W	CDS	0.5407	0	0.202	0	0.6255	1.4305	0	0	0	235.057	784.013	519.734
271	1	+	87808	87833	26	YAL030W	3'UTR	211.162	142.86	22.1	6.4283	55.2746	59.1876	0	0	0	235.057	784.013	519.734
272	1	+	92909	92932	24	YAL028W	CDS	17.4508	21.3509	0	18.4727	0	28.1787	0	NA	0	29.1276	50.4473	26.3852
273	1	+	92983	93016	34	YAL028W	CDS	0	28.4644	0	0	0	0	0	NA	NA	29.1276	50.4473	26.3852
274	1	+	93144	93163	20	YAL028W	CDS	7.4191	0	0	0	0	0	0	NA	NA	29.1276	50.4473	26.3852
275	1	+	93280	93301	22	YAL028W	CDS	4.3636	0	0	0	7.0949	0	0	NA	0	29.1276	50.4473	26.3852
276	1	+	93350	93370	21	YAL028W	CDS	4.3636	0	0	0	0	0	0	NA	NA	29.1276	50.4473	26.3852
277	1	+	93378	93396	19	YAL028W	CDS	78.29	73.9745	0	0	0	0	0	NA	NA	29.1276	50.4473	26.3852
278	1	+	93538	93565	28	YAL028W	CDS	0	0	0	0	0	7.0456	NA	NA	0	29.1276	50.4473	26.3852
279	1	+	93613	93632	20	YAL028W	CDS	0	0	0	0	8.2129	0	NA	NA	0	29.1276	50.4473	26.3852
280	1	+	93834	93864	31	YAL028W	CDS	1.1261	81.6064	0	0	0	17.0436	0	NA	NA	29.1276	50.4473	26.3852
281	1	+	94061	94084	24	YAL028W	CDS	4.3636	0	0	0	0	0	0	NA	NA	29.1276	50.4473	26.3852
282	1	+	94232	94249	18	YAL028W	CDS	4.3636	24.9076	0	0	0	0	0	NA	NA	29.1276	50.4473	26.3852
283	1	+	94365	94393	29	YAL028W	CDS	10.2274	0	0	1.2468	0	30.3655	NA	NA	0	29.1276	50.4473	26.3852
284	1	+	94424	94445	22	YAL028W	CDS	323.992	965.246	39.1062	13.5825	113.874	285.948	0	0	0	29.1276	50.4473	26.3852
285	1	+	94493	94512	20	YAL028W	3'UTR	17.4474	0	0	0	0	0	0	NA	NA	29.1276	50.4473	26.3852
286	1	+	94824	94849	26	YAL027W	CDS	281.702	405.679	53.0173	212.085	254.651	272.5	0	0	0	18.1291	31.8311	15.7934
287	1	+	94970	94990	21	YAL027W	CDS	7.0108	0	0	0	0	0	0	NA	NA	18.1291	31.8311	15.7934
288	1	+	94998	95018	21	YAL027W	CDS	0	2.9952	0	0	18.6217	0	NA	NA	0	18.1291	31.8311	15.7934
289	1	+	95097	95115	19	YAL027W	CDS	0	0	0	0	0	44.6009	NA	NA	0	18.1291	31.8311	15.7934
290	1	+	95170	95192	23	YAL027W	CDS	21.027	22.8693	19.6883	0	0	0	0	0	NA	18.1291	31.8311	15.7934
291	1	+	95197	95217	21	YAL027W	CDS	119.145	76.2255	19.9051	21.457	44.107	57.7203	0	0	0	18.1291	31.8311	15.7934
292	1	+	95249	95270	22	YAL027W	CDS	7.0108	0	0	0	0	0	0	NA	NA	18.1291	31.8311	15.7934
293	1	+	95281	95298	18	YAL027W	CDS	0	57.1678	0	0	0	0	0	NA	NA	18.1291	31.8311	15.7934
294	1	+	113862	113884	23	YAL019W-A	5'UTR	46.1757	0	40.4494	0	0	0	0	0	NA	5.5029	3.916	8.7599
295	1	+	115193	115223	31	YAL019W	CDS	88.4871	244.598	243.383	87.6859	97.8055	115.698	0.0079	0	0	10.6072	2.4143	9.3277
296	1	+	115374	115397	24	YAL019W	CDS	0	0	393.654	0	69.7064	0	NA	0	0	10.6072	2.4143	9.3277
297	1	+	115491	115517	27	YAL019W	CDS	0	0	0	50.3666	0	0	NA	0	NA	10.6072	2.4143	9.3277
298	1	+	115827	115855	29	YAL019W	CDS	0	58.6206	0	0	0	0	0	NA	NA	10.6072	2.4143	9.3277
299	1	+	115868	115899	32	YAL019W	CDS	0	0	0	0	69.7064	0	NA	NA	0	10.6072	2.4143	9.3277
300	1	+	115981	116002	22	YAL019W	CDS	0	0	0	151.058	0	0	NA	0	NA	10.6072	2.4143	9.3277
301	1	+	116053	116072	20	YAL019W	CDS	11.9824	0	0	0	0	0	0	NA	NA	10.6072	2.4143	9.3277
302	1	+	116668	116687	20	YAL019W	CDS	0	0	0	100.692	0	0	NA	0	NA	10.6072	2.4143	9.3277
303	1	+	116732	116751	20	YAL019W	CDS	0	39.0867	0	0	0	0	0	NA	NA	10.6072	2.4143	9.3277
304	1	+	117117	117134	18	YAL019W	CDS	11.9824	0	0	0	0	0	0	NA	NA	10.6072	2.4143	9.3277
305	1	+	117170	117191	22	YAL019W	CDS	147.56	0	196.827	0	81.3169	0	0	0	0	10.6072	2.4143	9.3277
306	1	+	117239	117257	19	YAL019W	CDS	23.9554	78.1639	0	0	0	0	0	NA	NA	10.6072	2.4143	9.3277
307	1	+	117290	117319	30	YAL019W	CDS	0	0	131.218	0	0	0	NA	0	NA	10.6072	2.4143	9.3277
308	1	+	117389	117408	20	YAL019W	CDS	71.8663	146.57	131.218	402.767	81.3169	198.27	0	0	0	10.6072	2.4143	9.3277
309	1	+	117485	117524	40	YAL019W	CDS	47.0152	117.496	295.241	247.981	111.817	58.2888	0	0	0	10.6072	2.4143	9.3277
310	1	+	117538	117557	20	YAL019W	CDS	0	58.63	0	0	0	0	0	NA	NA	10.6072	2.4143	9.3277
311	1	+	117578	117596	19	YAL019W	CDS	143.742	0	459.264	0	0	119.558	0	0	0	10.6072	2.4143	9.3277
312	1	+	117648	117674	27	YAL019W	CDS	0	0	262.436	0	0	0	NA	0	NA	10.6072	2.4143	9.3277
313	1	+	117720	117745	26	YAL019W	CDS	96.755	507.325	3969.39	4109.14	650.557	792.478	0	0	0	10.6072	2.4143	9.3277
314	1	+	117826	117850	25	YAL019W	CDS	138.001	60.1855	698.091	124.881	204.456	35.0676	0	0	0	10.6072	2.4143	9.3277
315	1	+	117876	117901	26	YAL019W	CDS	0	0	0	0	11.6213	59.7789	NA	NA	0	10.6072	2.4143	9.3277
316	1	+	117968	117995	28	YAL019W	CDS	0	251.254	688.895	1564.39	58.0851	428.434	0	0	0	10.6072	2.4143	9.3277
317	1	+	118024	118040	17	YAL019W	CDS	0	0	108.064	0	77.9077	0	NA	NA	0	10.6072	2.4143	9.3277
318	1	+	118089	118089	1	YAL019W	CDS	0	0	0	0	34.8532	0	NA	NA	NA	10.6072	2.4143	9.3277
319	1	+	118121	118146	26	YAL019W	CDS	715.024	62.0051	8796.84	3561.2	1666.17	2590.48	0	0	0	10.6072	2.4143	9.3277
320	1	+	118164	118191	28	YAL019W	CDS	0	0	0	0	11.6213	0	NA	NA	0.0038	10.6072	2.4143	9.3277
321	1	+	118281	118299	19	YAL019W	CDS	0	0	31.0649	190.78	0	0	NA	0	NA	10.6072	2.4143	9.3277
322	1	+	118325	118349	25	YAL019W	3'UTR	0	0	0	0	0	19.9299	NA	NA	0	10.6072	2.4143	9.3277
323	1	+	118354	118376	23	YAL019W	3'UTR	0	0	253.862	0	0	0	NA	0	NA	10.6072	2.4143	9.3277
324	1	+	119917	119947	31	YAL017W	5'UTR	368.355	85.3399	84.4382	242.099	134.475	71.926	0	0	0	8.5013	13.0711	7.2519
325	1	+	119961	119984	24	YAL017W	5'UTR	40.4762	0	0	0	0	0	0	NA	NA	8.5013	13.0711	7.2519
326	1	+	120413	120451	39	YAL017W	CDS	0	36.5709	0	0	0	0	0	NA	NA	8.5013	13.0711	7.2519
327	1	+	120609	120629	21	YAL017W	CDS	99.6318	81.2817	0	17.7108	0	2.4407	0	NA	NA	8.5013	13.0711	7.2519
328	1	+	120690	120711	22	YAL017W	CDS	0	0	12.1183	0	0	0	NA	0	NA	8.5013	13.0711	7.2519
329	1	+	120788	120814	27	YAL017W	CDS	0	60.9554	0	0	0	0	0	NA	NA	8.5013	13.0711	7.2519
330	1	+	120870	120893	24	YAL017W	CDS	29.9013	0	24.2367	0	0	0	0	0	NA	8.5013	13.0711	7.2519
331	1	+	120907	120925	19	YAL017W	CDS	71.5891	0	0	0	0	0	0	NA	NA	8.5013	13.0711	7.2519
332	1	+	120952	120978	27	YAL017W	CDS	44.8402	145.389	12.1183	0	0	76.8902	0	0	0	8.5013	13.0711	7.2519
333	1	+	120994	121017	24	YAL017W	CDS	24.9138	35.0417	0	51.1434	73.4704	0	0	0	0	8.5013	13.0711	7.2519
334	1	+	121031	121056	26	YAL017W	CDS	104.631	73.1535	36.355	0	0	25.6347	0	0	0	8.5013	13.0711	7.2519
335	1	+	121574	121598	25	YAL017W	CDS	14.9507	146.295	0	0	0	0	0	NA	NA	8.5013	13.0711	7.2519
336	1	+	121749	121771	23	YAL017W	CDS	0	0	0	37.1966	0	0	NA	0	NA	8.5013	13.0711	7.2519
337	1	+	122006	122026	21	YAL017W	CDS	0	195.064	0	0	0	0	0	NA	NA	8.5013	13.0711	7.2519
338	1	+	122377	122403	27	YAL017W	CDS	56.4737	0	0	0	149.423	142.39	0	NA	0	8.5013	13.0711	7.2519
339	1	+	122513	122539	27	YAL017W	CDS	44.8402	97.5263	12.1183	0	156.607	0	0	0	0	8.5013	13.0711	7.2519
340	1	+	122594	122623	30	YAL017W	CDS	11.4571	36.5709	0	0	82.668	0	0	NA	0	8.5013	13.0711	7.2519
341	1	+	122643	122666	24	YAL017W	CDS	14.9507	97.5263	0	0	44.8296	25.6347	0	NA	0	8.5013	13.0711	7.2519
342	1	+	122866	122890	25	YAL017W	CDS	224.189	146.295	24.2367	0	467.395	316.786	0	0.0068	0	8.5013	13.0711	7.2519
343	1	+	122947	122965	19	YAL017W	CDS	14.9507	97.5263	0	0	0	25.6347	0	NA	0	8.5013	13.0711	7.2519
344	1	+	123076	123094	19	YAL017W	CDS	118.794	57.7441	0	0	117.969	153.78	0	NA	0	8.5013	13.0711	7.2519
345	1	+	123204	123238	35	YAL017W	CDS	0	0	0	0	0	76.8902	NA	NA	0	8.5013	13.0711	7.2519
346	1	+	123262	123282	21	YAL017W	CDS	14.9507	0	0	0	0	102.525	0	NA	0	8.5013	13.0711	7.2519
347	1	+	123471	123496	26	YAL017W	CDS	0	0	12.1183	0	0	0	NA	0	NA	8.5013	13.0711	7.2519
348	1	+	123602	123623	22	YAL017W	CDS	0	0	12.1183	0	0	51.2555	NA	0	0	8.5013	13.0711	7.2519
349	1	+	123722	123741	20	YAL017W	CDS	14.9507	0	0	0	0	0	0	NA	NA	8.5013	13.0711	7.2519
350	1	+	123791	123812	22	YAL017W	CDS	164.422	0	0	0	74.7115	0	0	NA	0	8.5013	13.0711	7.2519
351	1	+	123997	124025	29	YAL017W	CDS	0	0	48.4733	0	0	0	NA	0	NA	8.5013	13.0711	7.2519
352	1	+	124126	124145	20	YAL017W	CDS	59.7909	0	0	0	102.359	0	0	NA	0	8.5013	13.0711	7.2519
353	1	+	124377	124395	19	YAL017W	3'UTR	55.0622	417.701	21.6891	0	173.017	0	0	0	0	8.5013	13.0711	7.2519
354	1	+	124413	124425	13	YAL017W	3'UTR	261.019	780.257	48.4733	0	102.29	51.2555	0	0	0	8.5013	13.0711	7.2519
355	1	+	124446	124469	24	YAL017W	3'UTR	2081.8	2696.33	1145.7	718.784	2939.89	4641.27	0	0	0	8.5013	13.0711	7.2519
356	1	+	125216	125235	20	YAL016W	CDS	8.9206	19.116	0	0	0	0	0	NA	NA	36.3204	64.364	26.6228
357	1	+	125275	125310	36	YAL016W	CDS	0	0	0	3.777	0	0	NA	0	NA	36.3204	64.364	26.6228
358	1	+	125338	125355	18	YAL016W	CDS	0	2.8524	0	0	0	0	0	NA	NA	36.3204	64.364	26.6228
359	1	+	125365	125401	37	YAL016W	CDS	0	0	2.461	0	0	0	NA	0	NA	36.3204	64.364	26.6228
360	1	+	125465	125483	19	YAL016W	CDS	3.1305	45.9549	0	24.551	0	0	0	0	NA	36.3204	64.364	26.6228
361	1	+	125538	125573	36	YAL016W	CDS	0	28.5349	0	0	0	0	0	NA	NA	36.3204	64.364	26.6228
362	1	+	125588	125609	22	YAL016W	CDS	261.729	486.658	22.149	35.1951	112.118	139.636	0	0	0	36.3204	64.364	26.6228
363	1	+	125658	125676	19	YAL016W	CDS	3.1305	0	0	8.4488	0	6.2465	0	NA	0	36.3204	64.364	26.6228
364	1	+	125703	125723	21	YAL016W	CDS	0	0	0	9.4432	0	0	NA	0	NA	36.3204	64.364	26.6228
365	1	+	125806	125823	18	YAL016W	CDS	0	17.1226	0	0	0	0	0	NA	NA	36.3204	64.364	26.6228
366	1	+	125936	125958	23	YAL016W	CDS	0.1514	0	2.3538	0	3.8952	0	NA	0	0	36.3204	64.364	26.6228
367	1	+	126065	126083	19	YAL016W	CDS	115.439	167.462	4.922	7.5555	0	20.9445	0	0	0	36.3204	64.364	26.6228
368	1	+	126170	126194	25	YAL016W	CDS	0	0	2.461	0	0	0	NA	0	NA	36.3204	64.364	26.6228
369	1	+	126325	126345	21	YAL016W	CDS	3.4994	0	0	0	0	0	0	NA	NA	36.3204	64.364	26.6228
370	1	+	126425	126450	26	YAL016W	CDS	0	0	0	3.777	20.351	0	NA	0	0	36.3204	64.364	26.6228
371	1	+	126476	126531	56	YAL016W	CDS	3.4994	0	0	0	0	0	0	NA	NA	36.3204	64.364	26.6228
372	1	+	126547	126572	26	YAL016W	CDS	332.741	312.023	77.9955	73.4355	196.94	93.7129	0	0	0	36.3204	64.364	26.6228
373	1	+	126600	126621	22	YAL016W	CDS	0	0	0	0	0	13.9617	NA	NA	0	36.3204	64.364	26.6228
374	1	+	126637	126663	27	YAL016W	CDS	0	0	9.844	11.3324	51.4071	29.2193	NA	0	0	36.3204	64.364	26.6228
375	1	+	126679	126698	20	YAL016W	CDS	300.492	94.3079	66.4471	10.9533	20.351	195.483	0	0	0	36.3204	64.364	26.6228
376	1	+	126796	126820	25	YAL016W	3'UTR	841.957	827.529	804.269	455.295	1177.09	1666.38	0	0	0	36.3204	64.364	26.6228
377	1	+	129369	129388	20	YAL013W	CDS	9.139	0	0	0	0	0	0	NA	NA	45.8803	90.7275	57.4432
378	1	+	129479	129504	26	YAL013W	CDS	2.7703	0	1.5442	0	0	0	NA	0	NA	45.8803	90.7275	57.4432
379	1	+	129848	129860	13	YAL013W	CDS	7.67	0	11.4155	9.8934	1.7426	0	0	0	NA	45.8803	90.7275	57.4432
380	1	+	129874	129899	26	YAL013W	CDS	3.4089	17.3756	0	5.9265	20.8972	33.9762	0	0.0068	0	45.8803	90.7275	57.4432
381	1	+	130047	130064	18	YAL013W	CDS	2.4629	0	0	0	1.4675	0	0	NA	0	45.8803	90.7275	57.4432
382	1	+	130177	130202	26	YAL013W	CDS	2.7703	3.9974	6.9835	0	5.0067	0	0	0	0	45.8803	90.7275	57.4432
383	1	+	130222	130239	18	YAL013W	CDS	0	4.5183	0	0	3.7724	0	0	NA	0	45.8803	90.7275	57.4432
384	1	+	130253	130273	21	YAL013W	CDS	0	16.3512	0	0	3.7724	0	0	NA	0	45.8803	90.7275	57.4432
385	1	+	130397	130417	21	YAL013W	CDS	24.9236	49.2673	5.2377	8.8683	18.3242	32.204	0	0	0	45.8803	90.7275	57.4432
386	1	+	130549	130572	24	YAL013W	3'UTR	0	0	0	0	25.4652	0	NA	NA	0	45.8803	90.7275	57.4432
387	1	+	130758	130780	23	YAL012W	5'UTR	255.886	384.175	831.251	1322.6	270.832	326.094	0	0	0	143.065	32.1632	183.141
388	1	+	130811	130833	23	YAL012W	CDS	0	0	4.9249	0	0	0	NA	0	NA	143.065	32.1632	183.141
389	1	+	130839	130858	20	YAL012W	CDS	0.7549	0	4.1849	1.7007	0	0	NA	NA	NA	143.065	32.1632	183.141
390	1	+	130894	130922	29	YAL012W	CDS	40.578	63.0013	58.9276	224.415	50.0679	64.0794	0	0	0	143.065	32.1632	183.141
391	1	+	130952	130972	21	YAL012W	CDS	2.3682	13.6609	0	20.1566	2.5357	1.7396	0.0079	0	0	143.065	32.1632	183.141
392	1	+	131010	131035	26	YAL012W	CDS	31.4605	59.7112	109.672	197.113	24.6231	35.3645	0	0	0	143.065	32.1632	183.141
393	1	+	131079	131098	20	YAL012W	CDS	0.8884	0	0	0	0	0	0	NA	NA	143.065	32.1632	183.141
394	1	+	131115	131137	23	YAL012W	CDS	0	0	4.9249	0	0	0	NA	0	NA	143.065	32.1632	183.141
395	1	+	131159	131176	18	YAL012W	CDS	2.6652	0	0	0	0	0	0	NA	NA	143.065	32.1632	183.141
396	1	+	131235	131256	22	YAL012W	CDS	7.9929	3.6221	9.8498	0	0	0	0	0.0068	NA	143.065	32.1632	183.141
397	1	+	131268	131295	28	YAL012W	CDS	0	0	0	3.647	3.5497	0	NA	0	0	143.065	32.1632	183.141
398	1	+	131348	131370	23	YAL012W	CDS	89.1593	26.0161	181.151	55.0474	32.9538	44.0376	0	0	0	143.065	32.1632	183.141
399	1	+	131445	131469	25	YAL012W	CDS	2.452	0	4.9249	0	0	1.9482	0	0	0	143.065	32.1632	183.141
400	1	+	131507	131524	18	YAL012W	CDS	1.7761	22.4576	4.9249	0	1.1832	1.9166	0	0	NA	143.065	32.1632	183.141
401	1	+	131592	131620	29	YAL012W	CDS	15.3133	16.3366	38.0404	62.6865	0.8977	26.1776	0	0	0	143.065	32.1632	183.141
402	1	+	131705	131739	35	YAL012W	CDS	0	0	0	7.5583	0	0	NA	0	NA	143.065	32.1632	183.141
403	1	+	131781	131809	29	YAL012W	CDS	0	0	4.9249	0	0	0	NA	0	NA	143.065	32.1632	183.141
404	1	+	131814	131839	26	YAL012W	CDS	2.6645	0	0	0	0	0	0	NA	NA	143.065	32.1632	183.141
405	1	+	131998	131998	1	YAL012W	3'UTR	0.8884	0	0	18.8974	0	0	NA	NA	NA	143.065	32.1632	183.141
406	1	+	132030	132055	26	YAL012W	3'UTR	1151.82	458.267	6198.26	3360.56	633.571	379.691	0	0	0	143.065	32.1632	183.141
407	1	+	132474	132496	23	YAL011W	CDS	42.4696	35.9441	0	0	37.2469	10.7426	0	NA	0	38.112	31.9509	42.876
408	1	+	132506	132526	21	YAL011W	CDS	0	40.7929	0	0	0	0	0	NA	NA	38.112	31.9509	42.876
409	1	+	132967	132986	20	YAL011W	CDS	0	27.1935	0	0	7.5823	4.3358	0	NA	0	38.112	31.9509	42.876
410	1	+	132989	133007	19	YAL011W	CDS	10.0021	0	0	0	0	4.3358	0	NA	0	38.112	31.9509	42.876
411	1	+	133055	133076	22	YAL011W	CDS	79.8594	83.6823	49.5761	19.0229	75.8186	65.0271	0	0	0	38.112	31.9509	42.876
412	1	+	133110	133130	21	YAL011W	CDS	16.6719	26.2883	0	0	0	0	0	NA	NA	38.112	31.9509	42.876
413	1	+	133184	133202	19	YAL011W	CDS	6.6672	0	0	0	0	0	0	NA	NA	38.112	31.9509	42.876
414	1	+	133569	133589	21	YAL011W	CDS	10.0021	0	0	0	0	0	0	NA	NA	38.112	31.9509	42.876
415	1	+	133663	133680	18	YAL011W	CDS	10.0021	32.6354	9.9152	0	0	0	0	0	NA	38.112	31.9509	42.876
416	1	+	133814	133838	25	YAL011W	CDS	0	10.8785	0	0	10.1082	0	0	NA	0	38.112	31.9509	42.876
417	1	+	133868	133885	18	YAL011W	CDS	6.6672	46.2295	0	0	0	0	0	NA	NA	38.112	31.9509	42.876
418	1	+	133938	133959	22	YAL011W	CDS	0	0	0	0	0	8.6692	NA	NA	0	38.112	31.9509	42.876
419	1	+	134127	134148	22	YAL011W	3'UTR	79.2611	123.615	27.7175	30.4373	41.0136	107.195	0	0	0	38.112	31.9509	42.876
420	1	+	136018	136037	20	YAL009W	CDS	0	4.0766	0	0	0	0	0	NA	NA	76.2649	78.6273	92.3804
421	1	+	136066	136090	25	YAL009W	CDS	1.6666	0	0	0	0	0	0	NA	NA	76.2649	78.6273	92.3804
422	1	+	136128	136146	19	YAL009W	CDS	15.2573	48.6371	1.8022	1.3837	2.0989	0	0	0	0	76.2649	78.6273	92.3804
423	1	+	136178	136207	30	YAL009W	CDS	87.1397	115.74	13.9672	29.0141	35.54	128.097	0	0	0	76.2649	78.6273	92.3804
424	1	+	136264	136285	22	YAL009W	CDS	160.77	115.141	12.0874	20.0986	53.9563	51.8552	0	0	0	76.2649	78.6273	92.3804
425	1	+	136393	136417	25	YAL009W	CDS	0.333	0	0	0	0	14.0842	NA	NA	0	76.2649	78.6273	92.3804
426	1	+	136457	136487	31	YAL009W	CDS	0	0	0	0	0	6.0359	NA	NA	0	76.2649	78.6273	92.3804
427	1	+	136498	136525	28	YAL009W	CDS	0	0	0	0	0	6.0359	NA	NA	0	76.2649	78.6273	92.3804
428	1	+	136703	136732	30	YAL009W	3'UTR	249.627	43.7593	103.482	195.46	309.704	410.451	0	0	0	76.2649	78.6273	92.3804
429	1	+	136843	136863	21	YAL008W	5'UTR	0	8.6844	0	0	0	0	0	NA	NA	83.5405	277.513	82.2836
430	1	+	136986	137021	36	YAL008W	CDS	0	0	0	0	3.951	0	NA	NA	0	83.5405	277.513	82.2836
431	1	+	137139	137160	22	YAL008W	CDS	0	2.2564	0	0	0	4.5173	0	NA	0	83.5405	277.513	82.2836
432	1	+	137239	137261	23	YAL008W	CDS	0	0	0	3.0662	0	0	NA	0	NA	83.5405	277.513	82.2836
433	1	+	137366	137387	22	YAL008W	CDS	0	0	0.5708	0	0	0	NA	0	NA	83.5405	277.513	82.2836
434	1	+	137554	137573	20	YAL008W	3'UTR	116.961	147.633	13.0996	4.8182	145.519	79.0619	0	0	0	83.5405	277.513	82.2836
435	1	+	137576	137595	20	YAL008W	3'UTR	83.6504	231.619	11.3872	19.4045	153.222	157.669	0	0	0	83.5405	277.513	82.2836
436	1	+	142185	142225	41	YAL003W	CDS	0.6867	0.2813	1.7071	1.9648	0.0789	0.6421	0	0	0	2066.99	312.351	1207.34
437	1	+	142289	142315	27	YAL003W	intron	8.0052	2.5312	77.5713	25.5565	0.5618	0.5759	0	0	0	2066.99	312.351	1207.34
438	1	+	142334	142346	13	YAL003W	intron	6.7237	8.3619	6.5926	7.7832	2.513	1.9776	0	NA	NA	2066.99	312.351	1207.34
439	1	+	142368	142390	23	YAL003W	intron	3.8219	16.6099	93.488	284.141	52.5198	76.9619	0	0	0	2066.99	312.351	1207.34
440	1	+	142436	142460	25	YAL003W	intron	0	0	3.1849	1.8835	0.237	1.1454	NA	0	0	2066.99	312.351	1207.34
441	1	+	142503	142525	23	YAL003W	intron	13.5126	8.79	36.5572	16.2605	1.639	0.6158	0	0	0	2066.99	312.351	1207.34
442	1	+	142601	142618	18	YAL003W	intron	2.889	3.7104	3.0427	0.7783	0.0898	0.6158	0	0	0	2066.99	312.351	1207.34
443	1	+	142655	142679	25	YAL003W	CDS	0.4082	0.9808	1.4199	1.0741	0.4739	0.388	0	0	0	2066.99	312.351	1207.34
444	1	+	142717	142738	22	YAL003W	CDS	0.1677	0	0	2.2286	0	0.3989	0	0	0	2066.99	312.351	1207.34
445	1	+	142778	142802	25	YAL003W	CDS	0.1328	0.2006	0	0	0	0.5665	0	NA	0	2066.99	312.351	1207.34
446	1	+	142842	142863	22	YAL003W	CDS	0.1872	0	0	0.3362	0.3263	0	0	0	0	2066.99	312.351	1207.34
447	1	+	142906	142928	23	YAL003W	CDS	2.384	4.2141	4.542	4.0947	0.2576	2.8916	0	0	0	2066.99	312.351	1207.34
448	1	+	143002	143025	24	YAL003W	CDS	121.992	139.477	133.333	188.194	22.5163	39.5459	0	0	0	2066.99	312.351	1207.34
449	1	+	143044	143064	21	YAL003W	CDS	0.7552	1.1748	2.5356	5.7634	1.5257	1.0996	0	0	0	2066.99	312.351	1207.34
450	1	+	143116	143133	18	YAL003W	CDS	0	0.351	0	0	0	0	0	NA	NA	2066.99	312.351	1207.34
451	1	+	143165	143197	33	YAL003W	3'UTR	330.229	202.438	740.409	621.718	176.045	196.497	0	0	0	2066.99	312.351	1207.34
452	1	+	143227	143227	1	YAL003W	3'UTR	3.1964	1.7048	0	6.6159	2.2438	2.4633	NA	NA	NA	2066.99	312.351	1207.34
453	1	+	143258	143274	17	YAL003W	3'UTR	0.434	0.761	1.3126	1.2361	0.1003	0.3079	0	0	0.0038	2066.99	312.351	1207.34
454	1	+	143313	143333	21	YAL003W	3'UTR	59.724	45.2923	22.9171	11.9161	2.6583	5.0658	0	0	0	2066.99	312.351	1207.34
455	1	+	143632	143652	21	YAL002W	5'UTR	17.1369	125.821	155.409	78.8367	34.8784	29.9103	0	0	0	7.0608	5.8729	5.9177
456	1	+	143685	143704	20	YAL002W	5'UTR	0	278.878	26.9713	202.847	0	157.054	0	0	0	7.0608	5.8729	5.9177
457	1	+	144023	144042	20	YAL002W	CDS	376.983	146.782	0	0	161.127	62.8116	0	NA	0	7.0608	5.8729	5.9177
458	1	+	144082	144103	22	YAL002W	CDS	53.9882	102.75	0	0	0	0	0	NA	NA	7.0608	5.8729	5.9177
459	1	+	144249	144276	28	YAL002W	CDS	0	14.6726	0	0	0	0	0	NA	NA	7.0608	5.8729	5.9177
460	1	+	144409	144429	21	YAL002W	CDS	143.978	161.469	26.9713	0	146.476	0	0	0	0	7.0608	5.8729	5.9177
461	1	+	144492	144509	18	YAL002W	CDS	35.9874	0	0	0	0	0	0	NA	NA	7.0608	5.8729	5.9177
462	1	+	144517	144537	21	YAL002W	CDS	89.9898	0	0	0	0	0	0	NA	NA	7.0608	5.8729	5.9177
463	1	+	144685	144705	21	YAL002W	CDS	0	176.142	0	0	0	62.8116	0	NA	0	7.0608	5.8729	5.9177
464	1	+	144749	144772	24	YAL002W	CDS	195.7	188.973	23.5999	0	0	109.941	0	0	0	7.0608	5.8729	5.9177
465	1	+	144803	144824	22	YAL002W	CDS	18.0008	0	0	0	0	0	0	NA	NA	7.0608	5.8729	5.9177
466	1	+	144886	144906	21	YAL002W	CDS	71.9748	0	52.6656	0	0	0	0	0	NA	7.0608	5.8729	5.9177
467	1	+	144933	144957	25	YAL002W	CDS	18.0008	205.501	0	0	91.5558	0	0	NA	0	7.0608	5.8729	5.9177
468	1	+	145080	145102	23	YAL002W	CDS	0	0	26.9713	0	0	0	NA	0	NA	7.0608	5.8729	5.9177
469	1	+	145104	145136	33	YAL002W	CDS	0	58.7186	0	0	0	0	0	NA	NA	7.0608	5.8729	5.9177
470	1	+	145230	145248	19	YAL002W	CDS	0	73.3911	0	0	0	0	0	NA	NA	7.0608	5.8729	5.9177
471	1	+	145285	145307	23	YAL002W	CDS	0	146.782	0	0	0	0	0	NA	NA	7.0608	5.8729	5.9177
472	1	+	145516	145534	19	YAL002W	CDS	18.0008	0	0	0	0	0	0	NA	NA	7.0608	5.8729	5.9177
473	1	+	145796	145816	21	YAL002W	CDS	53.9882	0	0	0	18.3179	125.64	0	NA	0	7.0608	5.8729	5.9177
474	1	+	145841	145861	21	YAL002W	CDS	53.1243	117.423	0	0	122.936	157.054	0	NA	0	7.0608	5.8729	5.9177
475	1	+	146073	146100	28	YAL002W	CDS	267.363	161.469	26.9713	0	165.453	337.665	0.0079	0	0	7.0608	5.8729	5.9177
476	1	+	146194	146215	22	YAL002W	CDS	341.902	218.842	52.7167	144.886	73.2548	482.569	0	0	0	7.0608	5.8729	5.9177
477	1	+	146267	146287	21	YAL002W	CDS	212.511	0	0	0	201.413	0	0	NA	0	7.0608	5.8729	5.9177
478	1	+	146509	146526	18	YAL002W	CDS	0	14.6726	0	0	0	0	0	NA	NA	7.0608	5.8729	5.9177
479	1	+	146589	146606	18	YAL002W	CDS	18.0008	0	0	0	0	0	0	NA	NA	7.0608	5.8729	5.9177
480	1	+	146847	146870	24	YAL002W	CDS	143.978	29.3593	0	0	91.5558	62.8116	0	NA	0	7.0608	5.8729	5.9177
481	1	+	146919	146942	24	YAL002W	CDS	0	0	0	82.787	0	0	NA	0	NA	7.0608	5.8729	5.9177
482	1	+	147166	147185	20	YAL002W	CDS	269.927	102.014	0	0	54.9369	0	0	NA	0	7.0608	5.8729	5.9177
483	1	+	147337	147354	18	YAL002W	CDS	0	102.75	0	0	0	0	0	NA	NA	7.0608	5.8729	5.9177
484	1	+	147397	147414	18	YAL002W	CDS	0	117.423	0	0	0	0	0	NA	NA	7.0608	5.8729	5.9177
485	1	+	147481	147499	19	YAL002W	CDS	18.0008	0	0	0	0	0	0	NA	NA	7.0608	5.8729	5.9177
486	1	+	147508	147525	18	YAL002W	CDS	18.0008	0	0	0	0	0	0	NA	NA	7.0608	5.8729	5.9177
487	1	+	152349	152385	37	YAR002W	CDS	175.165	105.423	395.88	850.651	181.085	46.3023	0	0	0	15.4112	8.5973	14.8632
488	1	+	152442	152464	23	YAR002W	CDS	0	26.9025	0	0	0	0	0	NA	NA	15.4112	8.5973	14.8632
489	1	+	152596	152613	18	YAR002W	CDS	8.2472	0	0	0	0	0	0	NA	NA	15.4112	8.5973	14.8632
490	1	+	152691	152714	24	YAR002W	CDS	0	6.7224	0	0	0	0	0	NA	NA	15.4112	8.5973	14.8632
491	1	+	152766	152803	38	YAR002W	CDS	0	0	36.8488	0	0	0	NA	0	NA	15.4112	8.5973	14.8632
492	1	+	152820	152838	19	YAR002W	CDS	41.2233	0	0	0	0	0	0	NA	NA	15.4112	8.5973	14.8632
493	1	+	152917	152937	21	YAR002W	CDS	24.7353	26.9025	0	0	0	0	0	NA	NA	15.4112	8.5973	14.8632
494	1	+	153085	153105	21	YAR002W	CDS	8.2472	0	0	0	0	0	0	NA	NA	15.4112	8.5973	14.8632
495	1	+	153140	153159	20	YAR002W	CDS	115.429	161.402	165.82	14.144	14.5796	225.093	0	0	0	15.4112	8.5973	14.8632
496	1	+	153244	153265	22	YAR002W	CDS	23.6127	44.9349	0	0	0	0	0	NA	NA	15.4112	8.5973	14.8632
497	1	+	153299	153318	20	YAR002W	CDS	57.7178	197.052	36.8488	14.144	52.4921	12.5074	0.0079	0	0	15.4112	8.5973	14.8632
498	1	+	153332	153354	23	YAR002W	CDS	494.673	343.867	362.079	93.4479	109.357	492.613	0	0	0	15.4112	8.5973	14.8632
499	1	+	153415	153441	27	YAR002W	CDS	32.976	0	0	0	0	0	0	NA	NA	15.4112	8.5973	14.8632
500	1	+	153533	153554	22	YAR002W	CDS	131.547	146.121	92.1219	240.366	58.3253	150.062	0	0	0	15.4112	8.5973	14.8632
501	1	+	153592	153617	26	YAR002W	CDS	32.3466	38.8029	0	0	0	0	0	NA	NA	15.4112	8.5973	14.8632
502	1	+	153936	153965	30	YAR002W	3'UTR	17.0396	0	89.0512	56.5526	32.8059	0	0	0	0	15.4112	8.5973	14.8632
503	1	+	154981	154999	19	YAR003W	5'UTR	0	29.0679	0	0	0	0	0	NA	NA	39.2219	35.1613	41.2922
504	1	+	155008	155031	24	YAR003W	CDS	29.0272	29.0679	9.0099	12.6759	0	0	0	0	NA	39.2219	35.1613	41.2922
505	1	+	155058	155084	27	YAR003W	CDS	0	0	0	6.9139	0	0	NA	0	NA	39.2219	35.1613	41.2922
506	1	+	155384	155420	37	YAR003W	CDS	0	10.5706	0	0	0	0	0	NA	NA	39.2219	35.1613	41.2922
507	1	+	155503	155523	21	YAR003W	CDS	0	0	0	0	7.8732	0	NA	NA	0	39.2219	35.1613	41.2922
508	1	+	155530	155558	29	YAR003W	CDS	136.845	104.332	247.152	245.452	161.435	118.587	0	0	0	39.2219	35.1613	41.2922
509	1	+	155583	155614	32	YAR003W	CDS	132.717	108.592	63.0693	156.866	85.8613	168.942	0	0	0	39.2219	35.1613	41.2922
510	1	+	155646	155667	22	YAR003W	CDS	161.976	99.6918	36.0396	0	78.7292	4.5021	0	0	0	39.2219	35.1613	41.2922
511	1	+	155767	155790	24	YAR003W	CDS	0	0	0	0	7.8732	0	NA	NA	0	39.2219	35.1613	41.2922
512	1	+	156394	156411	18	YAR003W	3'UTR	9.7216	79.2746	0	0	2.0415	0	0	NA	0	39.2219	35.1613	41.2922
513	1	+	156423	156447	25	YAR003W	3'UTR	8.9414	0	0.7195	0	0	0	NA	NA	NA	39.2219	35.1613	41.2922
514	1	+	156517	156539	23	YAR003W	3'UTR	19.4381	23.7801	9.0099	6.9139	0	0	0	0	NA	39.2219	35.1613	41.2922
515	1	+	156569	156594	26	YAR003W	3'UTR	3.2405	0	4.505	0	0	0	0	0	NA	39.2219	35.1613	41.2922
516	1	+	156633	156652	20	YAR003W	3'UTR	0	5.2853	0	0	0	0	0	NA	NA	39.2219	35.1613	41.2922
517	1	+	156694	156717	24	YAR003W	3'UTR	439.084	477.292	172.314	143.615	511.83	438.509	0	0	0	39.2219	35.1613	41.2922
518	1	+	158990	159008	19	YAR008W	CDS	6.1247	0	0	0	12.3923	21.252	0	NA	0	20.752	8.3802	8.7474
519	1	+	159047	159067	21	YAR008W	CDS	35.5725	0	0	14.5104	0	0	0	0	NA	20.752	8.3802	8.7474
520	1	+	159200	159217	18	YAR008W	CDS	0	0	18.9017	0	0	0	NA	0	NA	20.752	8.3802	8.7474
521	1	+	159398	159419	22	YAR008W	CDS	0	0	0	0	0	42.4926	NA	NA	0	20.752	8.3802	8.7474
522	1	+	159508	159525	18	YAR008W	CDS	0	39.9576	0	0	0	0	0	NA	NA	20.752	8.3802	8.7474
523	1	+	159656	159678	23	YAR008W	CDS	0	19.9788	0	0	0	0	0	NA	NA	20.752	8.3802	8.7474
524	1	+	159753	159772	20	YAR008W	CDS	67.3525	33.7124	37.8034	0	0	106.249	0	0	0	20.752	8.3802	8.7474
525	1	+	159805	159826	22	YAR008W	3'UTR	6.1247	0	0	0	0	0	0	NA	NA	20.752	8.3802	8.7474
526	1	+	159868	159892	25	YAR008W	3'UTR	317.391	541.981	45.3688	83.5422	188.296	84.9853	0	0	0	20.752	8.3802	8.7474
527	1	+	169474	169494	21	YAR015W	CDS	0	0	0	0	0	0.7086	NA	NA	0	165.578	141.21	524.59
528	1	+	169552	169571	20	YAR015W	CDS	0	0	0.6168	0	0	0.9566	NA	0	0	165.578	141.21	524.59
529	1	+	169624	169644	21	YAR015W	CDS	0.7676	0	0	0	0	0	0	NA	NA	165.578	141.21	524.59
530	1	+	169699	169724	26	YAR015W	CDS	219.995	90.5681	78.0907	19.5999	92.9684	175.863	0	0	0	165.578	141.21	524.59
531	1	+	169840	169862	23	YAR015W	CDS	15.981	8.1647	0	0	0.7276	3.3889	0	NA	0	165.578	141.21	524.59
532	1	+	169957	169982	26	YAR015W	CDS	0	0	0	0	0	0.7086	NA	NA	0	165.578	141.21	524.59
533	1	+	170009	170029	21	YAR015W	CDS	0.5484	0	0	0	0	1.3498	0	NA	0	165.578	141.21	524.59
534	1	+	170073	170096	24	YAR015W	CDS	0	0	0	0	1.2394	1.4173	NA	NA	0	165.578	141.21	524.59
535	1	+	170167	170185	19	YAR015W	CDS	0	3.1296	0	0	0	1.4173	NA	NA	0	165.578	141.21	524.59
536	1	+	170196	170210	15	YAR015W	CDS	0	0	1.0467	0	0	2.2677	NA	NA	NA	165.578	141.21	524.59
537	1	+	170246	170273	28	YAR015W	CDS	2.3022	0	0	0	0	0	0	NA	NA	165.578	141.21	524.59
538	1	+	170300	170317	18	YAR015W	3'UTR	13.0881	40.7904	1.1217	0	3.1213	1.6731	0	NA	0	165.578	141.21	524.59
539	1	+	170342	170364	23	YAR015W	3'UTR	2.5027	2.4762	3.902	0	0	0	0	0.0068	NA	165.578	141.21	524.59
540	1	+	181178	181209	32	tL(CAA)A	tRNA	42.5764	0	0	0	0	0	0	NA	NA	5.9681	2.9822	3.7918
541	1	+	183785	183814	30	YAR027W	CDS	1.114	0	0	0	0	0	0	NA	NA	114.097	177.468	86.8396
542	1	+	183861	183882	22	YAR027W	CDS	1.0123	0	0.6491	0	4.4818	1.5569	0	NA	0	114.097	177.468	86.8396
543	1	+	183953	183976	24	YAR027W	CDS	0	0	0	0	0	8.5618	NA	NA	0	114.097	177.468	86.8396
544	1	+	184005	184039	35	YAR027W	CDS	111.971	89.0188	35.2943	60.8229	85.636	19.8135	0	0	0	114.097	177.468	86.8396
545	1	+	184060	184092	33	YAR027W	CDS	1.114	0	0	0	0	0	0	NA	NA	114.097	177.468	86.8396
546	1	+	184159	184181	23	YAR027W	CDS	6.4875	0	0	0	0	0	0	NA	NA	114.097	177.468	86.8396
547	1	+	184204	184226	23	YAR027W	CDS	0	0	0	0	0	8.5618	NA	NA	0	114.097	177.468	86.8396
548	1	+	184230	184247	18	YAR027W	CDS	17.8181	90.8375	1.7851	4.11	0	8.5618	0	0	0	114.097	177.468	86.8396
549	1	+	184353	184373	21	YAR027W	CDS	39.1351	88.4141	1.5299	0	19.133	5.5032	0	0	0	114.097	177.468	86.8396
550	1	+	184391	184423	33	YAR027W	CDS	3.341	0	0	0	0	0	0	NA	NA	114.097	177.468	86.8396
551	1	+	184501	184521	21	YAR027W	3'UTR	68.8825	22.4072	0	2.4788	18.0632	25.0727	0	0	0	114.097	177.468	86.8396
552	1	+	184559	184578	20	YAR027W	3'UTR	0	0	0	0	1.2483	0	NA	NA	0	114.097	177.468	86.8396
553	1	+	184585	184617	33	YAR027W	3'UTR	0	0	0	0	0	10.7025	NA	NA	0	114.097	177.468	86.8396
554	1	+	184985	185004	20	YAR028W	CDS	2.5858	0	0	0	0	0	0	NA	NA	49.1522	24.4322	41.9436
555	1	+	185034	185065	32	YAR028W	CDS	2.5858	0	0	0	0	0	0	NA	NA	49.1522	24.4322	41.9436
556	1	+	185284	185301	18	YAR028W	CDS	7.7555	46.3886	0	0	0	0	0	NA	NA	49.1522	24.4322	41.9436
557	1	+	185314	185336	23	YAR028W	CDS	2.5858	0	0	0	0	0	0	NA	NA	49.1522	24.4322	41.9436
558	1	+	185355	185376	22	YAR028W	CDS	64.0399	213.16	43.3199	72.1384	4.9328	8.459	0	0	0	49.1522	24.4322	41.9436
559	1	+	185381	185412	32	YAR028W	CDS	5.1697	0	0	0	0	0	0	NA	NA	49.1522	24.4322	41.9436
560	1	+	185466	185483	18	YAR028W	CDS	18.0969	2.1077	0	4.977	15.5018	0	0	0	0.0038	49.1522	24.4322	41.9436
561	1	+	185620	185642	23	YAR028W	3'UTR	159.71	256.794	77.5166	114.869	59.4203	40.4615	0	0	0	49.1522	24.4322	41.9436
562	1	+	185687	185717	31	YAR028W	3'UTR	2.5858	0	0	0	0	0	0	NA	NA	49.1522	24.4322	41.9436
563	1	+	185754	185774	21	YAR028W	3'UTR	2.5858	0	0	19.9	0	0	0	0	NA	49.1522	24.4322	41.9436
564	1	+	185788	185807	20	YAR029W	5'UTR	11.823	0	0	0	0	0	0	NA	NA	17.2038	12.2143	12.9644
565	1	+	185921	185940	20	YAR029W	5'UTR	0	0	0	0	25.0764	0	NA	NA	0	17.2038	12.2143	12.9644
566	1	+	185977	185998	22	YAR029W	5'UTR	103.396	192.783	38.9052	29.8584	83.5827	28.6785	0	0	0	17.2038	12.2143	12.9644
567	1	+	186201	186222	22	YAR029W	5'UTR	18.7982	139.109	0	17.193	50.5307	12.3878	0	NA	0	17.2038	12.2143	12.9644
568	1	+	186356	186375	20	YAR029W	CDS	110.412	165.068	25.9368	0	91.9441	57.3494	0	0	0	17.2038	12.2143	12.9644
569	1	+	186481	186501	21	YAR029W	CDS	141.382	178.147	0	27.0175	55.7218	0	0	0	0	17.2038	12.2143	12.9644
570	1	+	186841	186862	22	YAR031W	CDS	60.3219	0	0	0	0	0	0	NA	NA	4.2124	5.9329	3.5042
571	1	+	186964	186986	23	YAR031W	CDS	30.1728	73.8059	26.6986	0	0	0	0	0	NA	4.2124	5.9329	3.5042
572	1	+	187199	187217	19	YAR031W	CDS	200.052	512.796	53.3972	19.4171	0	0	0	0	NA	4.2124	5.9329	3.5042
573	1	+	187449	187469	21	YAR031W	CDS	120.668	192.171	80.0957	0	0	0	0	0	NA	4.2124	5.9329	3.5042
574	1	+	188368	188387	20	YAR033W	CDS	65.9193	0	12.6115	0	0	0	0	0	NA	8.3845	11.9336	6.6091
575	1	+	188701	188723	23	YAR033W	CDS	11.1992	0	13.2734	101.864	0	0	0	0	NA	8.3845	11.9336	6.6091
576	1	+	190573	190593	21	YAR035W	CDS	12.3467	28.7702	0	0	0	0	0	NA	NA	51.463	744.455	32.5252
577	1	+	190861	190884	24	YAR035W	CDS	4.5256	15.1041	0.2128	0	0	0	0	0	NA	51.463	744.455	32.5252
578	1	+	190924	190949	26	YAR035W	CDS	0	12.0844	0.2128	0.1633	0	0	0	0	NA	51.463	744.455	32.5252
579	1	+	190970	190998	29	YAR035W	CDS	0	0	0.6383	0.8164	0	0	NA	0	NA	51.463	744.455	32.5252
580	1	+	191092	191110	19	YAR035W	CDS	0	0	0.2128	0	0	0	NA	0.0068	NA	51.463	744.455	32.5252
581	1	+	191373	191397	25	YAR035W	CDS	0	0	0	0.1633	0	0	NA	0	NA	51.463	744.455	32.5252
582	1	+	191747	191777	31	YAR035W	CDS	2.4697	0	0	0	0	0	0	NA	NA	51.463	744.455	32.5252
583	1	+	191791	191821	31	YAR035W	CDS	0	0	0.2128	0	0	0	NA	0	NA	51.463	744.455	32.5252
584	1	+	191846	191867	22	YAR035W	CDS	0	0	0.2128	0	0	0	NA	0	NA	51.463	744.455	32.5252
585	1	+	191955	191976	22	YAR035W	CDS	4.6033	0	0	0	0	0	0	NA	NA	51.463	744.455	32.5252
586	1	+	192022	192034	13	YAR035W	CDS	4.9375	0	0.1964	0	0	0	0	0	NA	51.463	744.455	32.5252
587	1	+	192048	192068	21	YAR035W	CDS	0	10.0694	0	0	0	0	0	NA	NA	51.463	744.455	32.5252
588	1	+	192098	192118	21	YAR035W	CDS	2.4697	0	0	0	0	0	0	NA	NA	51.463	744.455	32.5252
589	1	+	192123	192142	20	YAR035W	CDS	0	20.1387	0	0	0	0	0	NA	NA	51.463	744.455	32.5252
590	1	+	192528	192548	21	YAR042W	5'UTR	0	38.3909	0	0	0	0	0	NA	NA	13.498	16.0939	9.9791
591	1	+	192701	192728	28	YAR042W	CDS	0	0	0	67.9761	0	0	NA	0	NA	13.498	16.0939	9.9791
592	1	+	192855	192882	28	YAR042W	CDS	28.2412	121.203	43.9359	22.6608	54.2935	200.219	0	0	0	13.498	16.0939	9.9791
593	1	+	193759	193778	20	YAR042W	CDS	28.2412	0	0	0	0	0	0	NA	NA	13.498	16.0939	9.9791
594	1	+	194204	194222	19	YAR042W	CDS	0	0	0	0	43.4308	0	NA	NA	0	13.498	16.0939	9.9791
595	1	+	194274	194297	24	YAR042W	CDS	37.6574	138.206	55.7727	37.7659	0	186.259	0	0	0	13.498	16.0939	9.9791
596	1	+	194441	194463	23	YAR042W	CDS	0	0	0	0	21.7154	0	NA	NA	0	13.498	16.0939	9.9791
597	1	+	194686	194703	18	YAR042W	CDS	0	61.4239	0	0	0	0	0	NA	NA	13.498	16.0939	9.9791
598	1	+	195049	195071	23	YAR042W	CDS	37.6574	0	0	0	0	0	0	NA	NA	13.498	16.0939	9.9791
599	1	+	195126	195147	22	YAR042W	CDS	0	0	9.8422	0	76.0089	0	NA	0	0.0038	13.498	16.0939	9.9791
600	1	+	195235	195256	22	YAR042W	CDS	0	53.7487	19.6845	0	51.8283	120.221	0	0	0	13.498	16.0939	9.9791
601	1	+	195436	195459	24	YAR042W	CDS	0	0	0	0	76.0089	0	NA	NA	0	13.498	16.0939	9.9791
602	1	+	195498	195516	19	YAR042W	CDS	9.4162	0	0	0	0	0	0	NA	NA	13.498	16.0939	9.9791
603	1	+	195583	195614	32	YAR042W	CDS	0	0	0	0	0	37.2478	NA	NA	0	13.498	16.0939	9.9791
604	1	+	195767	195791	25	YAR042W	CDS	0	0	9.8422	0	76.0089	0	NA	0	0	13.498	16.0939	9.9791
605	1	+	195839	195869	31	YAR042W	CDS	39.7763	50.2815	18.4169	63.5893	0	52.2692	0	0	0	13.498	16.0939	9.9791
606	1	+	196263	196280	18	YAR042W	3'UTR	8.8902	116.032	10.389	0	0	0	0	0	NA	13.498	16.0939	9.9791
607	1	+	196307	196327	21	YAR042W	3'UTR	367.114	351.756	167.318	45.3153	304.046	558.778	0	0	0	13.498	16.0939	9.9791
608	1	+	206785	206813	29	YAR050W	CDS	0	0	0	0	387.016	132.767	NA	NA	0	1.6187	1.5576	1.4002
609	1	+	206993	207017	25	YAR050W	CDS	78.5198	304.751	0	131.099	848.236	530.996	0	0	0	1.6187	1.5576	1.4002
610	1	+	207354	207386	33	YAR050W	CDS	0	0	0	0	0	265.462	NA	NA	0	1.6187	1.5576	1.4002
611	1	+	227934	227957	24	YAR073W	CDS	574.275	0	0	0	0	0	0	NA	NA	0.3965	0.501	0.2593
612	1	+	229276	229296	21	YAR075W	CDS	0	0	0	0	462.738	0	NA	NA	0	0.6162	0.7885	0.9366
613	1	-	7293	7311	19	YAL067C	CDS	0	0	0	0	29.3996	25.221	NA	NA	0.0038	1.8506	3.8803	14.7417
614	1	-	7349	7367	19	YAL067C	CDS	0	0	0	0	22.0531	0	NA	NA	0	1.8506	3.8803	14.7417
615	1	-	7479	7500	22	YAL067C	CDS	0	0	0	156.637	26.7269	0	NA	0	0.0038	1.8506	3.8803	14.7417
616	1	-	7510	7537	28	YAL067C	CDS	0	0	0	0	20.4793	35.1248	NA	NA	0	1.8506	3.8803	14.7417
617	1	-	7780	7804	25	YAL067C	CDS	0	0	0	0	66.1525	0	NA	NA	0	1.8506	3.8803	14.7417
618	1	-	7878	7899	22	YAL067C	CDS	274.614	0	0	125.3	51.4527	73.9331	0	0	0	1.8506	3.8803	14.7417
619	1	-	8014	8032	19	YAL067C	CDS	205.987	0	0	0	58.0327	113.481	0	NA	0	1.8506	3.8803	14.7417
620	1	-	8142	8159	18	YAL067C	CDS	137.307	0	0	0	0	0	0	NA	NA	1.8506	3.8803	14.7417
621	1	-	8441	8458	18	YAL067C	CDS	0	0	0	0	22.0531	49.7365	NA	NA	0	1.8506	3.8803	14.7417
622	1	-	8612	8633	22	YAL067C	CDS	939.371	0	77.9321	187.949	397.926	158.184	0	0	0	1.8506	3.8803	14.7417
623	1	-	8875	8897	23	YAL067C	CDS	0	0	0	0	22.0531	0	NA	NA	0	1.8506	3.8803	14.7417
624	1	-	22400	22424	25	YAL063C-A	CDS	107.857	150.705	0	0	0	0	0	NA	NA	5.4192	2.5796	4.0426
625	1	-	22642	22666	25	YAL063C-A	CDS	111.603	100.993	122.81	0	480.334	0	0	0	0	5.4192	2.5796	4.0426
626	1	-	24413	24435	23	YAL063C	CDS	0	0	0	0	0	59.4442	NA	NA	0	3.1535	3.6421	3.1273
627	1	-	36469	36490	22	YAL059C-A	3'UTR	435.16	0	0	0	210.772	689.87	0	NA	0	0.876	0.594	0.5143
628	1	-	36638	36660	23	YAL059C-A	CDS	145.091	0	0	0	0	1807.12	0	NA	0	0.876	0.594	0.5143
629	1	-	36689	36736	48	YAL059C-A	CDS	435.16	0	0	0	0	0	0	NA	NA	0.876	0.594	0.5143
630	1	-	36757	36774	18	YAL059C-A	CDS	16.0959	670.548	0	0	0	0	0	NA	NA	0.876	0.594	0.5143
631	1	-	42910	42936	27	YAL054C	CDS	2.6657	0	0	1.4796	0	0	0	NA	NA	47.6791	328.602	46.1041
632	1	-	42966	43000	35	YAL054C	CDS	2.6657	0	0	0	0	0	0	NA	NA	47.6791	328.602	46.1041
633	1	-	43039	43059	21	YAL054C	CDS	0	0	0	0	0	12.0944	NA	NA	0	47.6791	328.602	46.1041
634	1	-	43127	43149	23	YAL054C	CDS	0	0	0	0	0	12.0944	NA	NA	0	47.6791	328.602	46.1041
635	1	-	43522	43543	22	YAL054C	CDS	0	3.5571	0.9203	0	0	0	0	0	NA	47.6791	328.602	46.1041
636	1	-	43715	43736	22	YAL054C	CDS	7.9951	0	1.8843	6.255	0	0	0	0	NA	47.6791	328.602	46.1041
637	1	-	43759	43774	16	YAL054C	CDS	0	0	0.482	1.6646	0	0	NA	0	NA	47.6791	328.602	46.1041
638	1	-	43962	43984	23	YAL054C	CDS	0	0	0	0	2.3512	0	NA	NA	0	47.6791	328.602	46.1041
639	1	-	44721	44738	18	YAL054C	CDS	5.3294	12.3199	0	0	0	0	0	NA	NA	47.6791	328.602	46.1041
640	1	-	44812	44834	23	YAL054C	CDS	0	21.737	0	0.3701	0	0	0	0	NA	47.6791	328.602	46.1041
641	1	-	45071	45092	22	YAL054C	5'UTR	53.298	65.2152	2.8923	3.9851	0	24.1887	0	0	0	47.6791	328.602	46.1041
642	1	-	45137	45158	22	YAL054C	5'UTR	0	0	0	0	0	4.0322	NA	NA	0	47.6791	328.602	46.1041
643	1	-	45298	45322	25	YAL054C	5'UTR	19.8284	0	0	0	0	0	0	NA	NA	47.6791	328.602	46.1041
644	1	-	51879	51898	20	YAL049C	CDS	0	0	0	0.6611	0	1.5419	NA	0	0	47.681	156.405	120.566
645	1	-	51913	51939	27	YAL049C	CDS	0	0	0	0	4.4938	0	NA	NA	0	47.681	156.405	120.566
646	1	-	51972	52005	34	YAL049C	CDS	0	0	0	0	0	10.7916	NA	NA	0	47.681	156.405	120.566
647	1	-	52033	52056	24	YAL049C	CDS	31.975	19.0202	8.102	6.0228	16.926	11.9478	0	0	0	47.681	156.405	120.566
648	1	-	52123	52143	21	YAL049C	CDS	1.9043	17.701	0	0	0	0	0	NA	NA	47.681	156.405	120.566
649	1	-	52173	52197	25	YAL049C	CDS	7.9948	0	5.0638	0	0	6.1668	0	0	0	47.681	156.405	120.566
650	1	-	52294	52311	18	YAL049C	CDS	0	13.5253	1.1253	0	0	0	0	NA	NA	47.681	156.405	120.566
651	1	-	52327	52337	11	YAL049C	CDS	0	0	1.6572	0.7775	0	0	NA	NA	NA	47.681	156.405	120.566
652	1	-	52351	52371	21	YAL049C	CDS	0	0	0	0	7.1903	1.5419	NA	NA	0	47.681	156.405	120.566
653	1	-	52414	52437	24	YAL049C	CDS	2.5545	0	0.7596	2.2346	0	0	0	0	NA	47.681	156.405	120.566
654	1	-	52472	52500	29	YAL049C	CDS	2.6656	0	0	0.7775	5.8267	3.083	0	NA	0	47.681	156.405	120.566
655	1	-	52569	52588	20	YAL049C	CDS	0	0	0	0	2.4269	3.6992	NA	NA	0	47.681	156.405	120.566
656	1	-	52618	52640	23	YAL049C	5'UTR	2.6656	0	3.0383	0	3.5947	0	0	0	0	47.681	156.405	120.566
657	1	-	52742	52765	24	YAL048C	3'UTR	0	0	0	0	0	45.641	NA	NA	0	5.3802	4.428	8.144
658	1	-	52776	52793	18	YAL048C	3'UTR	47.2287	0	0	0	0	0	0	NA	NA	5.3802	4.428	8.144
659	1	-	52812	52832	21	YAL048C	CDS	0	19.2558	0	0	0	0	0	NA	NA	5.3802	4.428	8.144
660	1	-	53135	53155	21	YAL048C	CDS	141.705	77.0603	35.7724	0	26.6085	0	0	0	0	5.3802	4.428	8.144
661	1	-	53168	53185	18	YAL048C	CDS	0	0	0	0	26.6085	0	NA	NA	0	5.3802	4.428	8.144
662	1	-	53655	53672	18	YAL048C	CDS	23.6237	77.0603	0	0	0	0	0	NA	NA	5.3802	4.428	8.144
663	1	-	54141	54179	39	YAL048C	CDS	23.6237	0	0	0	0	0	0	NA	NA	5.3802	4.428	8.144
664	1	-	54215	54244	30	YAL048C	CDS	141.705	0	0	0	0	0	0	NA	NA	5.3802	4.428	8.144
665	1	-	54330	54349	20	YAL048C	CDS	118.081	250.437	35.7724	0	0	0	0	0	NA	5.3802	4.428	8.144
666	1	-	54622	54641	20	YAL048C	CDS	236.162	244.656	0	164.702	39.919	66.1837	0	NA	0	5.3802	4.428	8.144
667	1	-	54956	54978	23	YAL047C	3'UTR	1375.1	368.956	631.142	611.171	689.688	709.197	0	0	0	6.9862	6.2089	10.2671
668	1	-	54997	55020	24	YAL047C	CDS	102.316	0	24.4488	0	0	54.3094	0	0	0	6.9862	6.2089	10.2671
669	1	-	55218	55244	27	YAL047C	CDS	233.761	129.656	25.5118	0	333.054	35.5407	0	0	0	6.9862	6.2089	10.2671
670	1	-	55374	55405	32	YAL047C	CDS	72.7434	103.848	51.0235	0	0	235.344	0	0	0	6.9862	6.2089	10.2671
671	1	-	55430	55450	21	YAL047C	CDS	108.256	118.662	76.5353	935.093	31.6642	198.274	0	0	0	6.9862	6.2089	10.2671
672	1	-	55455	55473	19	YAL047C	CDS	90.9507	74.1748	0	0	0	0	0	NA	NA	6.9862	6.2089	10.2671
673	1	-	55498	55518	21	YAL047C	CDS	72.7434	14.8292	25.5118	0	63.3188	0	0	0	0	6.9862	6.2089	10.2671
674	1	-	55636	55656	21	YAL047C	CDS	218.244	0	0	0	52.7705	54.3094	0	NA	0	6.9862	6.2089	10.2671
675	1	-	55914	55934	21	YAL047C	CDS	213.063	296.699	229.606	176.199	178.921	36.203	0	0	0	6.9862	6.2089	10.2671
676	1	-	56011	56030	20	YAL047C	CDS	52.7468	112.737	48.4788	0	0	0	0	0	NA	6.9862	6.2089	10.2671
677	1	-	56039	56058	20	YAL047C	CDS	0	0	0	0	73.8768	0	NA	NA	0	6.9862	6.2089	10.2671
678	1	-	56239	56256	18	YAL047C	CDS	127.308	0	0	0	0	0	0	NA	NA	6.9862	6.2089	10.2671
679	1	-	56657	56678	22	YAL047C	CDS	72.7434	0	0	78.3069	0	0	0	0	NA	6.9862	6.2089	10.2671
680	1	-	56728	56754	27	YAL047C	CDS	18.193	0	0	0	0	0	0	NA	NA	6.9862	6.2089	10.2671
681	1	-	56927	56948	22	YAL046C	3'UTR	34.7079	108.676	3.2242	0.2297	12.2299	16.2212	0	0	0	249.258	433.229	285.946
682	1	-	56982	56997	16	YAL046C	3'UTR	2.294	0	0.1828	2.2445	4.5477	0	0	0	0	249.258	433.229	285.946
683	1	-	57061	57083	23	YAL046C	CDS	1.4407	0	0	0	0	0	0	NA	NA	249.258	433.229	285.946
684	1	-	57289	57327	39	YAL046C	CDS	1.0194	0	0	0	0	0	0	NA	NA	249.258	433.229	285.946
685	1	-	57496	57521	26	YAL045C	CDS	4.1764	13.1852	0	0	0	0	0	NA	NA	55.0238	196.233	219.375
686	1	-	57871	57893	23	YAL045C	5'UTR	276.388	616.506	53.0309	35.3896	153.833	541.593	0	0	0	55.0238	196.233	219.375
687	1	-	57993	58017	25	YAL044C	CDS	0	0	0	0.1671	0.0871	0.44	NA	0	0	428.145	1832.52	2686.76
688	1	-	58023	58033	11	YAL044C	CDS	0	0	0	0	0	0.4088	NA	NA	0	428.145	1832.52	2686.76
689	1	-	58094	58114	21	YAL044C	CDS	5.5962	25.337	0.0741	0	3.5414	3.5216	0	0	0	428.145	1832.52	2686.76
690	1	-	58144	58179	36	YAL044C	CDS	0.8408	0	0	0	0.0381	0	0	NA	0	428.145	1832.52	2686.76
691	1	-	58212	58232	21	YAL044C	CDS	0	0	0	0	0.121	0	NA	NA	0	428.145	1832.52	2686.76
692	1	-	58254	58313	60	YAL044C	CDS	0.089	0	0.2075	0	0.5566	0.9997	0	0	0	428.145	1832.52	2686.76
693	1	-	58352	58372	21	YAL044C	CDS	5.7941	20.9567	0.5434	2.2332	2.6964	2.3554	0	0	0	428.145	1832.52	2686.76
694	1	-	58400	58415	16	YAL044C	CDS	0	0	0	0	0	0.4151	NA	NA	0	428.145	1832.52	2686.76
695	1	-	58666	58690	25	YAL043C	3'UTR	379.664	532.053	203.725	343.81	467.841	524.3	0	0	0	11.2049	7.1842	23.1711
696	1	-	58717	58737	21	YAL043C	CDS	0	0	0	0	2.8958	30.5596	NA	NA	0	11.2049	7.1842	23.1711
697	1	-	58984	59004	21	YAL043C	CDS	79.3849	83.2493	18.9026	33.8381	14.0304	87.4753	0	0	0	11.2049	7.1842	23.1711
698	1	-	59015	59034	20	YAL043C	CDS	0	37.0017	0	0	0	0	0	NA	NA	11.2049	7.1842	23.1711
699	1	-	59067	59103	37	YAL043C	CDS	22.6776	0	0	0	0	0	0	NA	NA	11.2049	7.1842	23.1711
700	1	-	59199	59218	20	YAL043C	CDS	11.3433	92.4952	0	33.8381	0	0	0	0	NA	11.2049	7.1842	23.1711
701	1	-	59221	59241	21	YAL043C	CDS	0	0	0	0	0	16.0415	NA	NA	0	11.2049	7.1842	23.1711
702	1	-	59467	59504	38	YAL043C	CDS	0	0	0	0	0	24.0645	NA	NA	0	11.2049	7.1842	23.1711
703	1	-	59562	59583	22	YAL043C	CDS	31.9592	0	0	0	0	0	0	NA	NA	11.2049	7.1842	23.1711
704	1	-	59681	59703	23	YAL043C	CDS	11.3433	67.5597	64.2243	16.1883	50.0149	0	0	0	0	11.2049	7.1842	23.1711
705	1	-	59779	59810	32	YAL043C	CDS	124.392	129.497	22.0484	137.468	57.8738	125.341	0	0	0	11.2049	7.1842	23.1711
706	1	-	59828	59848	21	YAL043C	CDS	0	83.2493	0	0	0	0	0	NA	NA	11.2049	7.1842	23.1711
707	1	-	59912	59944	33	YAL043C	CDS	0	0	0	0	0	8.0229	NA	NA	0	11.2049	7.1842	23.1711
708	1	-	59971	59991	21	YAL043C	CDS	90.7192	26.4259	0	84.6023	28.0608	40.1103	0	0	0	11.2049	7.1842	23.1711
709	1	-	60077	60097	21	YAL043C	CDS	20.5178	117.163	0	0	51.4434	0	0	NA	0	11.2049	7.1842	23.1711
710	1	-	60135	60162	28	YAL043C	CDS	100.858	147.998	17.3297	84.6023	11.523	50.4206	0	0.0068	0	11.2049	7.1842	23.1711
711	1	-	60212	60229	18	YAL043C	CDS	11.3433	0	0	0	0	0	0	NA	NA	11.2049	7.1842	23.1711
712	1	-	60329	60350	22	YAL043C	CDS	249.471	263.197	44.0968	0	20.6205	61.9867	0	0	0	11.2049	7.1842	23.1711
713	1	-	60468	60487	20	YAL043C	CDS	90.7192	240.029	0	0	0	0	0.0079	NA	NA	11.2049	7.1842	23.1711
714	1	-	60725	60754	30	YAL043C	CDS	11.3433	0	0	0	0	0	0	NA	NA	11.2049	7.1842	23.1711
715	1	-	60770	60793	24	YAL043C	CDS	0	0	0	0	4.6782	0	NA	NA	0	11.2049	7.1842	23.1711
716	1	-	60830	60850	21	YAL043C	CDS	0	101.304	0	0	0	0	0	NA	NA	11.2049	7.1842	23.1711
717	1	-	65821	65843	23	YAL040C	CDS	12.7815	0	0	22.5445	23.3809	0	0	0	0	30.6929	4.6885	20.1489
718	1	-	65917	65939	23	YAL040C	CDS	607.453	392.289	1044.39	204.031	693.522	524.217	0	0	0	30.6929	4.6885	20.1489
719	1	-	65994	66011	18	YAL040C	CDS	41.3972	47.2748	0	0	10.7549	18.4477	0	NA	0	30.6929	4.6885	20.1489
720	1	-	66023	66051	29	YAL040C	CDS	371.581	419.762	486.957	458.633	177.101	187.037	0	0	0	30.6929	4.6885	20.1489
721	1	-	66056	66078	23	YAL040C	CDS	60.8382	11.7454	0	0	21.9813	83.8309	0	NA	0	30.6929	4.6885	20.1489
722	1	-	66108	66129	22	YAL040C	CDS	41.4037	91.1709	0	0	46.9356	46.1216	0	NA	0	30.6929	4.6885	20.1489
723	1	-	66211	66243	33	YAL040C	CDS	8.2788	0	0	0	0	0	0	NA	NA	30.6929	4.6885	20.1489
724	1	-	66308	66329	22	YAL040C	CDS	26.1559	54.0288	0	0	0	0	0	NA	NA	30.6929	4.6885	20.1489
725	1	-	66361	66380	20	YAL040C	CDS	20.6986	50.6502	0	0	0	9.2263	0	NA	0	30.6929	4.6885	20.1489
726	1	-	66438	66460	23	YAL040C	CDS	32.2192	55.6415	67.5696	0	4.6752	36.9003	0	0	0	30.6929	4.6885	20.1489
727	1	-	66492	66510	19	YAL040C	CDS	110.687	107.165	0	0	0	64.5742	0	NA	0	30.6929	4.6885	20.1489
728	1	-	66571	66586	16	YAL040C	CDS	223.28	243.125	33.7848	0	69.9145	174.124	0	0	0	30.6929	4.6885	20.1489
729	1	-	66595	66620	26	YAL040C	CDS	292.168	289.363	31.1827	191.447	78.5998	218.558	0	0	0	30.6929	4.6885	20.1489
730	1	-	66638	66660	23	YAL040C	CDS	9.7189	13.9479	101.354	0	0	17.6436	0	0	0	30.6929	4.6885	20.1489
731	1	-	66689	66709	21	YAL040C	CDS	28.9839	10.1294	0	0	21.5099	0	0	NA	0	30.6929	4.6885	20.1489
732	1	-	66724	66745	22	YAL040C	CDS	32.1801	3.0691	0	0	0	68.768	0	NA	0	30.6929	4.6885	20.1489
733	1	-	66767	66790	24	YAL040C	CDS	0	0	0	0	32.2698	0	NA	NA	0	30.6929	4.6885	20.1489
734	1	-	66795	66819	25	YAL040C	CDS	4.141	0	0	149.323	0	0	0	0	NA	30.6929	4.6885	20.1489
735	1	-	66851	66873	23	YAL040C	CDS	24.8364	0	0	0	0	0	0	NA	NA	30.6929	4.6885	20.1489
736	1	-	66887	66910	24	YAL040C	CDS	0	10.1294	0	99.3708	0	0	0	0	NA	30.6929	4.6885	20.1489
737	1	-	66917	66935	19	YAL040C	CDS	114.173	134.712	0	207.422	30.5724	8.7399	0	0	0	30.6929	4.6885	20.1489
738	1	-	66956	66974	19	YAL040C	CDS	45.5415	114.812	0	0	10.7549	18.4477	0	NA	0	30.6929	4.6885	20.1489
739	1	-	67017	67036	20	YAL040C	CDS	0	0	0	181.487	0	0	NA	0	NA	30.6929	4.6885	20.1489
740	1	-	67069	67105	37	YAL040C	CDS	2.5739	0	23.7389	0	26.8898	27.674	0	0	0	30.6929	4.6885	20.1489
741	1	-	67113	67133	21	YAL040C	CDS	185.896	149.706	32.1851	246.902	0	87.8509	0	0	0	30.6929	4.6885	20.1489
742	1	-	67178	67201	24	YAL040C	CDS	4.141	0	0	0	0	0	0	NA	NA	30.6929	4.6885	20.1489
743	1	-	67220	67237	18	YAL040C	CDS	8.2788	91.1677	0	0	0	0	0	NA	NA	30.6929	4.6885	20.1489
744	1	-	67286	67305	20	YAL040C	CDS	0	20.262	0	0	0	0	0	NA	NA	30.6929	4.6885	20.1489
745	1	-	67345	67363	19	YAL040C	CDS	24.8396	106.813	33.7848	0	0	36.9003	0	NA	NA	30.6929	4.6885	20.1489
746	1	-	67442	67464	23	YAL040C	CDS	57.0588	43.8994	101.354	206.292	0	0	0	0	NA	30.6929	4.6885	20.1489
747	1	-	67553	67590	38	YAL040C	5'UTR	110.25	217.272	33.7848	77.7861	34.9548	13.837	0	0	0	30.6929	4.6885	20.1489
748	1	-	67618	67618	1	YAL040C	5'UTR	0	20.262	0	0	0	0	0	NA	NA	30.6929	4.6885	20.1489
749	1	-	67650	67672	23	YAL040C	5'UTR	386.959	507.981	202.709	987.459	69.9145	101.47	0	0	0	30.6929	4.6885	20.1489
750	1	-	67676	67693	18	YAL040C	5'UTR	4.141	0	0	0	0	0	0	NA	NA	30.6929	4.6885	20.1489
751	1	-	67715	67742	28	YAL040C	5'UTR	159.988	152.436	88.0879	196.289	36.5032	50.0722	0	0	0	30.6929	4.6885	20.1489
752	1	-	68821	68845	25	YAL039C	CDS	0.1793	3.4987	0	0	0	0	0	NA	NA	85.317	169.702	114.594
753	1	-	68861	68880	20	YAL039C	CDS	0	0	0	0	0	4.8659	NA	NA	0	85.317	169.702	114.594
754	1	-	68890	68911	22	YAL039C	CDS	17.8698	25.179	2.8002	3.5816	22.694	14.5985	0	0	0	85.317	169.702	114.594
755	1	-	69091	69112	22	YAL039C	CDS	7.2436	9.276	0	0	0	0	0	NA	NA	85.317	169.702	114.594
756	1	-	69129	69146	18	YAL039C	CDS	11.4186	0	0	0	4.5177	0	0	NA	0	85.317	169.702	114.594
757	1	-	69273	69293	21	YAL039C	CDS	0	0	0	0	0.9459	0	NA	NA	0	85.317	169.702	114.594
758	1	-	73506	73531	26	YAL037C-B	5'UTR	0	15.0215	0	0	0	13.1177	0	NA	0	55.1943	10.8051	56.6792
759	1	-	74877	74902	26	YAL036C	3'UTR	16.3835	1.2638	29.3874	305.08	18.4389	56.4493	0	0	0	72.4815	15.3399	71.4252
760	1	-	74921	74951	31	YAL036C	3'UTR	0	0	10.326	0	3.818	0	NA	NA	0	72.4815	15.3399	71.4252
761	1	-	74987	75012	26	YAL036C	3'UTR	121.362	52.6838	1139.44	550.753	84.9602	32.4283	0	0	0	72.4815	15.3399	71.4252
762	1	-	75019	75037	19	YAL036C	3'UTR	12.5466	19.1911	10.326	7.0926	0	2.3283	0	0	0	72.4815	15.3399	71.4252
763	1	-	75067	75067	1	YAL036C	CDS	0	8.5801	0	0	0	0	NA	NA	NA	72.4815	15.3399	71.4252
764	1	-	75098	75118	21	YAL036C	CDS	50.835	29.8242	72.2821	0	0	5.204	0	0	0	72.4815	15.3399	71.4252
765	1	-	75159	75180	22	YAL036C	CDS	137.607	241.2	413.041	466.45	81.9263	134.02	0	0	0	72.4815	15.3399	71.4252
766	1	-	75250	75271	22	YAL036C	CDS	22.9479	104.06	16.8971	0	4.9646	15.3769	0	0	0	72.4815	15.3399	71.4252
767	1	-	75425	75447	23	YAL036C	CDS	0.3808	0	18.8593	0	0	0	NA	0	NA	72.4815	15.3399	71.4252
768	1	-	75566	75585	20	YAL036C	CDS	22.614	83.5786	20.652	0	14.8673	13.0122	0	NA	0	72.4815	15.3399	71.4252
769	1	-	75596	75616	21	YAL036C	CDS	0	0	0	0	13.6534	0	NA	NA	0	72.4815	15.3399	71.4252
770	1	-	75701	75723	23	YAL036C	CDS	3.5057	0	0	0	0	0	0	NA	NA	72.4815	15.3399	71.4252
771	1	-	75782	75803	22	YAL036C	CDS	0.4787	10.0095	0	0	0	0	0	NA	NA	72.4815	15.3399	71.4252
772	1	-	75826	75850	25	YAL036C	CDS	1.5425	1.4293	0	0	0	2.6027	0	NA	0	72.4815	15.3399	71.4252
773	1	-	75897	75920	24	YAL036C	CDS	0	15.7295	0	0	0	0	0	NA	NA	72.4815	15.3399	71.4252
774	1	-	76067	76084	18	YAL036C	CDS	3.5057	0	0	0	0	0	0	NA	NA	72.4815	15.3399	71.4252
775	1	-	80570	80596	27	YAL034C-B	5'UTR	5510.27	8481.32	5223.99	5947.23	19728.4	33550.1	0	0	0	0.9156	1.1219	1.1862
776	1	-	80635	80679	45	YAL034C	3'UTR	663.552	796.641	187.998	188.357	463.692	645.689	0	0	0	50.7502	79.8939	39.5715
777	1	-	80848	80870	23	YAL034C	CDS	7.5133	24.5063	1.9826	6.0856	0	0	0	0	NA	50.7502	79.8939	39.5715
778	1	-	81004	81029	26	YAL034C	CDS	0	0	0	4.5648	0	0	NA	0	NA	50.7502	79.8939	39.5715
779	1	-	81075	81094	20	YAL034C	CDS	52.4491	47.9919	0	1.522	0	14.0909	0	0	0	50.7502	79.8939	39.5715
780	1	-	81120	81142	23	YAL034C	CDS	108.855	150.945	3.9653	0	48.9342	51.0544	0	0	0	50.7502	79.8939	39.5715
781	1	-	81255	81274	20	YAL034C	CDS	102.149	157.861	1.9826	1.522	23.1379	93.2388	0	0	0	50.7502	79.8939	39.5715
782	1	-	81381	81402	22	YAL034C	CDS	195.051	209.976	35.3269	4.5648	135.55	28.1819	0	0	0	50.7502	79.8939	39.5715
783	1	-	81470	81490	21	YAL034C	CDS	55.0796	127.491	3.5873	0	0	63.7479	0	0	0	50.7502	79.8939	39.5715
784	1	-	81572	81591	20	YAL034C	CDS	7.5113	0	0	0	0	0	0	NA	NA	50.7502	79.8939	39.5715
785	1	-	81617	81641	25	YAL034C	CDS	7.5113	21.73	0	0	16.431	14.0909	0	NA	0	50.7502	79.8939	39.5715
786	1	-	81728	81753	26	YAL034C	CDS	0	24.5063	0	0	13.6917	0	0	NA	0	50.7502	79.8939	39.5715
787	1	-	83364	83391	28	YAL032C	CDS	4.6125	29.0139	3.4953	18.7763	0	0	0	0	NA	27.5558	45.3178	23.004
788	1	-	83547	83567	21	YAL032C	CDS	0	0	0	5.3643	0	0	NA	0	NA	27.5558	45.3178	23.004
789	1	-	83879	83896	18	YAL032C	CDS	9.2213	15.0458	0	0	0	0	0	NA	NA	27.5558	45.3178	23.004
790	1	-	84137	84175	39	YAL032C	CDS	0	0	3.4953	0	0	0	NA	0	NA	27.5558	45.3178	23.004
791	1	-	84435	84459	25	YAL032C	CDS	86.871	97.7907	0	0	0	32.3205	0	NA	0	27.5558	45.3178	23.004
792	1	-	85009	85031	23	YAL031C	CDS	0	16.3234	0	0	0	0	0	NA	NA	6.3467	9.9989	7.7046
793	1	-	85170	85189	20	YAL031C	CDS	20.0262	0	0	0	0	0	0	NA	NA	6.3467	9.9989	7.7046
794	1	-	85228	85247	20	YAL031C	CDS	120.125	261.285	0	0	14.0695	120.616	0	NA	0	6.3467	9.9989	7.7046
795	1	-	85387	85416	30	YAL031C	CDS	329.006	244.946	15.8417	0	296.291	168.86	0.0079	0	0	6.3467	9.9989	7.7046
796	1	-	85497	85518	22	YAL031C	CDS	100.115	0	0	0	0	0	0	NA	NA	6.3467	9.9989	7.7046
797	1	-	85621	85651	31	YAL031C	CDS	20.0262	65.3253	0	31.7635	0	72.3723	0	0	0	6.3467	9.9989	7.7046
798	1	-	85701	85719	19	YAL031C	CDS	0	81.6487	0	0	0	0	0	NA	NA	6.3467	9.9989	7.7046
799	1	-	85779	85797	19	YAL031C	CDS	20.0262	65.3253	0	0	0	0	0	NA	NA	6.3467	9.9989	7.7046
800	1	-	85872	85895	24	YAL031C	CDS	115.115	0	31.6835	0	0	0	0	0	NA	6.3467	9.9989	7.7046
801	1	-	85906	85930	25	YAL031C	CDS	80.0731	81.6487	0	0	0	0	0	NA	NA	6.3467	9.9989	7.7046
802	1	-	86176	86193	18	YAL031C	CDS	0	81.6487	0	0	0	0	0	NA	NA	6.3467	9.9989	7.7046
803	1	-	86275	86292	18	YAL031C	CDS	60.0627	163.298	0	0	0	0	0	NA	NA	6.3467	9.9989	7.7046
804	1	-	86294	86313	20	YAL031C	CDS	40.0523	0	0	0	0	0	0	NA	NA	6.3467	9.9989	7.7046
805	1	-	86357	86379	23	YAL031C	CDS	160.162	0	0	0	51.3589	0	0	NA	0	6.3467	9.9989	7.7046
806	1	-	86532	86549	18	YAL031C	CDS	0	179.637	0	0	0	0	0	NA	NA	6.3467	9.9989	7.7046
807	1	-	86588	86611	24	YAL031C	CDS	385.381	759.34	153.137	316.085	205.111	289.489	0	0	0	6.3467	9.9989	7.7046
808	1	-	86628	86649	22	YAL031C	CDS	20.0262	0	0	0	0	0	0	NA	NA	6.3467	9.9989	7.7046
809	1	-	86668	86686	19	YAL031C	CDS	460.46	326.611	0	133.725	0	0	0	0	NA	6.3467	9.9989	7.7046
810	1	-	86784	86804	21	YAL031C	CDS	258.355	81.6487	205.943	157.467	154.713	48.2439	0	0	0	6.3467	9.9989	7.7046
811	1	-	86912	86933	22	YAL031C	CDS	687.05	403.8	237.626	498.435	84.3782	168.873	0	0	0	6.3467	9.9989	7.7046
812	1	-	87977	88003	27	YAL029C	CDS	0	0	0	0	72.6992	0	NA	NA	0	11.7152	3.2699	10.4334
813	1	-	88187	88210	24	YAL029C	CDS	0	0	0	0	51.9294	35.626	NA	NA	0	11.7152	3.2699	10.4334
814	1	-	88363	88381	19	YAL029C	CDS	97.6168	97.318	96.8837	185.877	0	0	0	0	NA	11.7152	3.2699	10.4334
815	1	-	88427	88449	23	YAL029C	CDS	344.715	497.345	775.07	58.1975	186.948	293.557	0	0	0	11.7152	3.2699	10.4334
816	1	-	88496	88518	23	YAL029C	CDS	0	0	48.4418	0	0	35.626	NA	0	0	11.7152	3.2699	10.4334
817	1	-	88649	88668	20	YAL029C	CDS	85.6836	123.856	387.535	0	124.629	106.888	0	0	0	11.7152	3.2699	10.4334
818	1	-	88834	88856	23	YAL029C	CDS	0	0	0	0	31.1595	0	NA	NA	0	11.7152	3.2699	10.4334
819	1	-	88954	88977	24	YAL029C	CDS	0	0	48.4418	0	0	0	NA	0	NA	11.7152	3.2699	10.4334
820	1	-	89059	89079	21	YAL029C	CDS	21.6898	0	0	0	0	0	0	NA	NA	11.7152	3.2699	10.4334
821	1	-	89240	89262	23	YAL029C	CDS	0	0	0	371.755	0	0	NA	0	NA	11.7152	3.2699	10.4334
822	1	-	89975	89996	22	YAL029C	CDS	64.0877	0	242.209	0	0	17.8178	0	0.0068	0	11.7152	3.2699	10.4334
823	1	-	90079	90107	29	YAL029C	CDS	0	0	0	0	20.7698	0	NA	NA	0	11.7152	3.2699	10.4334
824	1	-	90296	90319	24	YAL029C	CDS	45.1892	29.4916	129.178	0	51.9294	0	0	0	0	11.7152	3.2699	10.4334
825	1	-	90452	90476	25	YAL029C	CDS	65.0778	0	424.356	220.099	294.957	195.957	0	0	0	11.7152	3.2699	10.4334
826	1	-	90647	90666	20	YAL029C	CDS	21.6898	75.1929	0	0	0	0	0	NA	NA	11.7152	3.2699	10.4334
827	1	-	91241	91271	31	YAL029C	CDS	0	79.6231	179.7	706.321	0	0	0	0	NA	11.7152	3.2699	10.4334
828	1	-	91318	91335	18	YAL029C	CDS	10.8492	0	0	0	0	0	0	NA	NA	11.7152	3.2699	10.4334
829	1	-	91376	91395	20	YAL029C	CDS	32.5389	123.412	48.4418	111.532	62.3191	0	0	0	0	11.7152	3.2699	10.4334
830	1	-	91449	91475	27	YAL029C	CDS	54.2458	147.45	290.651	370.378	0	159.679	0	0	0	11.7152	3.2699	10.4334
831	1	-	91490	91512	23	YAL029C	CDS	0	0	96.8837	0	0	0	NA	0	NA	11.7152	3.2699	10.4334
832	1	-	91837	91855	19	YAL029C	CDS	10.8492	0	0	0	0	0	0	NA	NA	11.7152	3.2699	10.4334
833	1	-	92025	92046	22	YAL029C	CDS	75.9185	70.7713	0	74.3448	37.7633	0	0	0	0	11.7152	3.2699	10.4334
834	1	-	92287	92308	22	YAL029C	5'UTR	22.6799	35.3899	37.4323	37.1877	26.9136	0	0	NA	NA	11.7152	3.2699	10.4334
835	1	-	95489	95489	1	YAL026C-A	CDS	0	0	13.0694	0	0	5.4697	NA	NA	NA	28.236	12.1199	33.9872
836	1	-	95519	95542	24	YAL026C-A	CDS	368.608	740.232	713.38	2012.15	90.6018	236.304	0	0	0	28.236	12.1199	33.9872
837	1	-	95581	95605	25	YAL026C-A	CDS	329.565	33.0358	405.16	60.1738	114.908	175.004	0	0	0	28.236	12.1199	33.9872
838	1	-	95670	95690	21	YAL026C-A	CDS	0	14.8569	26.1388	0	0	8.8533	0	0	0	28.236	12.1199	33.9872
839	1	-	95764	95800	37	YAL026C-A	CDS	0	3.6691	0	0	0	0	0	NA	NA	28.236	12.1199	33.9872
840	1	-	95856	95875	20	YAL026C	CDS	19.6771	0	0	0	0	0	0	NA	NA	6.4593	2.9126	6.8778
841	1	-	96041	96065	25	YAL026C	CDS	118.031	224.637	54.3844	208.679	126.043	54.0434	0	0.0068	0	6.4593	2.9126	6.8778
842	1	-	96071	96094	24	YAL026C	CDS	0	96.2643	0	0	0	123.877	0	NA	0	6.4593	2.9126	6.8778
843	1	-	96159	96181	23	YAL026C	CDS	727.85	244.856	988.361	958.079	90.4214	284.35	0	0	0	6.4593	2.9126	6.8778
844	1	-	96198	96222	25	YAL026C	CDS	0	0	0	0	0	108.101	NA	NA	0	6.4593	2.9126	6.8778
845	1	-	96477	96509	33	YAL026C	CDS	0	0	0	0	0	135.13	NA	NA	0	6.4593	2.9126	6.8778
846	1	-	96535	96556	22	YAL026C	CDS	196.693	0	217.538	159.342	425.398	103.187	0	0	0	6.4593	2.9126	6.8778
847	1	-	96559	96586	28	YAL026C	CDS	0	32.0933	163.153	0	94.536	0	0	0	0	6.4593	2.9126	6.8778
848	1	-	96641	96665	25	YAL026C	CDS	17.3084	123.218	0	208.679	0	0	0	0	NA	6.4593	2.9126	6.8778
849	1	-	96703	96727	25	YAL026C	CDS	129.07	240.676	435.075	1667.69	302.495	108.101	0	0	0	6.4593	2.9126	6.8778
850	1	-	97042	97068	27	YAL026C	CDS	19.6771	0	0	0	0	0	0	NA	NA	6.4593	2.9126	6.8778
851	1	-	97221	97241	21	YAL026C	CDS	0	0	163.153	0	0	0	NA	0	NA	6.4593	2.9126	6.8778
852	1	-	97284	97302	19	YAL026C	CDS	98.3543	0	0	0	78.7752	0	0	NA	0	6.4593	2.9126	6.8778
853	1	-	97610	97629	20	YAL026C	CDS	137.708	192.544	0	125.215	0	0	0	0	NA	6.4593	2.9126	6.8778
854	1	-	97749	97779	31	YAL026C	CDS	0	0	0	208.679	0	0	NA	0	NA	6.4593	2.9126	6.8778
855	1	-	97956	97985	30	YAL026C	CDS	78.6773	0	108.769	0	118.686	27.029	0	0	0.0038	6.4593	2.9126	6.8778
856	1	-	98134	98153	20	YAL026C	CDS	19.6771	112.319	0	0	0	0	0	NA	NA	6.4593	2.9126	6.8778
857	1	-	98163	98180	18	YAL026C	CDS	0	80.2254	0	0	0	0	0	NA	NA	6.4593	2.9126	6.8778
858	1	-	98201	98230	30	YAL026C	CDS	0	0	108.769	0	0	0	NA	0	NA	6.4593	2.9126	6.8778
859	1	-	98305	98325	21	YAL026C	CDS	78.7082	207.824	108.769	0	0	81.0724	0	0	0	6.4593	2.9126	6.8778
860	1	-	99076	99098	23	YAL026C	CDS	0	0	163.153	208.679	0	0	NA	0	NA	6.4593	2.9126	6.8778
861	1	-	99202	99225	24	YAL026C	CDS	88.5235	0	543.844	1961.48	0	0	0	0	NA	6.4593	2.9126	6.8778
862	1	-	99387	99407	21	YAL026C	CDS	53.3959	32.0933	54.3844	367.644	0	0	0	0	NA	6.4593	2.9126	6.8778
863	1	-	100073	100101	29	YAL025C	3'UTR	306.18	285.803	1793.83	1331.69	114.876	48.5117	0	0	0	55.4949	6.4461	72.665
864	1	-	100167	100189	23	YAL025C	3'UTR	1.793	0	0	0	3.8905	0	0	NA	0	55.4949	6.4461	72.665
865	1	-	100640	100660	21	YAL025C	CDS	6.8691	0	0	0	0	0	0	NA	NA	55.4949	6.4461	72.665
866	1	-	100885	100908	24	YAL025C	CDS	166.846	141.472	688.044	748.794	102.957	271.885	0	0	0	55.4949	6.4461	72.665
867	1	-	100998	101016	19	YAL025C	CDS	2.2903	7.471	0	0	0	0	0	NA	NA	55.4949	6.4461	72.665
868	1	-	101107	101128	22	YAL025C	CDS	0	3.7355	24.573	0	0	0	0	0	NA	55.4949	6.4461	72.665
869	1	-	101442	101462	21	YAL024C	3'UTR	637.778	444.387	915.531	382.297	1160.51	1144.4	0	0	0	2.7323	1.2111	1.0672
870	1	-	101770	101790	21	YAL024C	CDS	0	0	0	0	101.574	0	NA	NA	0	2.7323	1.2111	1.0672
871	1	-	102472	102490	19	YAL024C	CDS	0	0	0	0	304.629	0	NA	NA	0	2.7323	1.2111	1.0672
872	1	-	102563	102580	18	YAL024C	CDS	0	75.8701	0	0	0	0	0	NA	NA	2.7323	1.2111	1.0672
873	1	-	102599	102623	25	YAL024C	CDS	46.5176	182.081	0	0	0	0	0	NA	NA	2.7323	1.2111	1.0672
874	1	-	103056	103080	25	YAL024C	CDS	186.034	151.74	251.094	0	304.629	1651.14	0	0	0	2.7323	1.2111	1.0672
875	1	-	103283	103310	28	YAL024C	CDS	0	227.61	130.79	0	0	0	0	0	NA	2.7323	1.2111	1.0672
876	1	-	103783	103805	23	YAL024C	CDS	0	0	0	0	0	696.683	NA	NA	0	2.7323	1.2111	1.0672
877	1	-	103995	104020	26	YAL024C	CDS	92.9986	0	392.371	0	0	0	0	0	NA	2.7323	1.2111	1.0672
878	1	-	104271	104296	26	YAL024C	CDS	41.1375	37.9168	0	0	0	0	0	NA	NA	2.7323	1.2111	1.0672
879	1	-	104604	104625	22	YAL024C	CDS	0	0	0	0	203.055	0	NA	NA	0	2.7323	1.2111	1.0672
880	1	-	104774	104792	19	YAL024C	CDS	46.5176	0	0	0	0	0	0	NA	NA	2.7323	1.2111	1.0672
881	1	-	105137	105160	24	YAL024C	CDS	0	0	0	602.18	0	0	NA	0	NA	2.7323	1.2111	1.0672
882	1	-	105190	105213	24	YAL024C	CDS	0	0	523.161	0	304.629	0	NA	0	0	2.7323	1.2111	1.0672
883	1	-	105678	105708	31	YAL024C	CDS	0	0	261.58	291.388	0	0	NA	0	NA	2.7323	1.2111	1.0672
884	1	-	105876	105898	23	YAL024C	5'UTR	0	0	130.79	0	0	0	NA	0	NA	2.7323	1.2111	1.0672
885	1	-	106170	106189	20	YAL023C	3'UTR	761.048	310.236	2888.88	1742.36	706.789	652.748	0	0	0	46.5369	12.4879	21.5558
886	1	-	106208	106231	24	YAL023C	3'UTR	367.796	1128.03	1919.57	4611.42	389.176	741.207	0	0	0	46.5369	12.4879	21.5558
887	1	-	106310	106329	20	YAL023C	CDS	17.4743	10.1339	24.1033	0	14.3256	0	0	0	0	46.5369	12.4879	21.5558
888	1	-	106351	106374	24	YAL023C	CDS	135.376	322.746	185.508	110.731	46.0804	53.8927	0	0	0	46.5369	12.4879	21.5558
889	1	-	106390	106416	27	YAL023C	CDS	2.7312	0	0	0	0	0	0	NA	NA	46.5369	12.4879	21.5558
890	1	-	106465	106490	26	YAL023C	CDS	5.4602	0	0	0	0	0	0	NA	NA	46.5369	12.4879	21.5558
891	1	-	106515	106538	24	YAL023C	CDS	2.5034	17.5388	11.6273	10.9546	0	0	0	0	NA	46.5369	12.4879	21.5558
892	1	-	106579	106598	20	YAL023C	CDS	0	15.5898	10.1458	0	20.106	8.6241	0	NA	0	46.5369	12.4879	21.5558
893	1	-	106613	106631	19	YAL023C	CDS	19.1117	21.6839	12.6843	0	0	0	0	0	NA	46.5369	12.4879	21.5558
894	1	-	106736	106758	23	YAL023C	CDS	217.589	270.639	500.204	491.764	97.6999	213.321	0	0	0	46.5369	12.4879	21.5558
895	1	-	106785	106808	24	YAL023C	CDS	6.5991	14.9408	0	149.256	28.6976	0	0	NA	0	46.5369	12.4879	21.5558
896	1	-	106879	106899	21	YAL023C	CDS	141.713	370.126	25.3686	222.487	135.727	197.905	0	0	0	46.5369	12.4879	21.5558
897	1	-	107218	107236	19	YAL023C	CDS	2.7312	0	0	0	0	0	0	NA	NA	46.5369	12.4879	21.5558
898	1	-	107401	107437	37	YAL023C	CDS	5.4602	0	0	0	0	0	0	NA	NA	46.5369	12.4879	21.5558
899	1	-	107444	107467	24	YAL023C	CDS	138.335	221.132	38.0528	151.282	120.645	173.178	0	0	0	46.5369	12.4879	21.5558
900	1	-	107509	107529	21	YAL023C	CDS	5.4602	0	0	0	0	0	0	NA	NA	46.5369	12.4879	21.5558
901	1	-	107569	107592	24	YAL023C	CDS	8.1913	0	0	0	0	0	0	NA	NA	46.5369	12.4879	21.5558
902	1	-	107653	107670	18	YAL023C	CDS	4.8542	8.9091	0	43.2659	0	0	0	0	NA	46.5369	12.4879	21.5558
903	1	-	107694	107713	20	YAL023C	CDS	21.845	22.2705	23.4627	0	0	0	0	0	NA	46.5369	12.4879	21.5558
904	1	-	107735	107755	21	YAL023C	CDS	8.1913	0	0	0	0	0	0	NA	NA	46.5369	12.4879	21.5558
905	1	-	107774	107792	19	YAL023C	CDS	27.3052	37.8603	0	0	0	0	0	NA	NA	46.5369	12.4879	21.5558
906	1	-	108024	108045	22	YAL023C	CDS	0	0	0	33.6245	0	2.7464	NA	0	NA	46.5369	12.4879	21.5558
907	1	-	108122	108148	27	YAL023C	CDS	0	13.8578	12.2118	0	0	25.8677	0	0	0	46.5369	12.4879	21.5558
908	1	-	108239	108260	22	YAL023C	CDS	2.7312	0	0	0	0	0	0	NA	NA	46.5369	12.4879	21.5558
909	1	-	108286	108310	25	YAL023C	CDS	2.7312	0	0	0	0	0	0	NA	NA	46.5369	12.4879	21.5558
910	1	-	108350	108373	24	YAL023C	CDS	8.1913	0	0	0	0	0	0	NA	NA	46.5369	12.4879	21.5558
911	1	-	108611	108628	18	YAL023C	5'UTR	5.4602	22.2705	0	0	0	0	0	NA	NA	46.5369	12.4879	21.5558
912	1	-	109011	109036	26	YAL022C	CDS	2.2974	0	0	0	0	0	0	NA	NA	55.3239	32.8526	53.8447
913	1	-	109043	109064	22	YAL022C	CDS	2.2974	0	0	0	0	0	0	NA	NA	55.3239	32.8526	53.8447
914	1	-	109124	109142	19	YAL022C	CDS	4.3507	21.2964	0	14.7994	0	0	0	0	NA	55.3239	32.8526	53.8447
915	1	-	109183	109203	21	YAL022C	CDS	45.718	67.4428	9.6431	11.1011	80.4016	47.6704	0	0	0	55.3239	32.8526	53.8447
916	1	-	109282	109304	23	YAL022C	CDS	38.2457	115.661	4.1914	0	0	12.0068	0	0	0	55.3239	32.8526	53.8447
917	1	-	109352	109369	18	YAL022C	CDS	4.593	0	0	0	0	0	0	NA	NA	55.3239	32.8526	53.8447
918	1	-	109378	109397	20	YAL022C	CDS	19.6371	39.341	4.5811	0	1.8126	34.0015	0	0	0	55.3239	32.8526	53.8447
919	1	-	109669	109698	30	YAL022C	CDS	30.9288	123.082	37.2878	67.9611	118.398	51.7804	0	0	0	55.3239	32.8526	53.8447
920	1	-	109910	109928	19	YAL022C	CDS	59.4734	124.827	23.855	0	26.1623	48.3279	0	0	0	55.3239	32.8526	53.8447
921	1	-	109982	110009	28	YAL022C	CDS	4.593	0	0	0	0	0	0	NA	NA	55.3239	32.8526	53.8447
922	1	-	110043	110063	21	YAL022C	CDS	9.842	22.4803	0	0	0	3.4525	0	NA	0	55.3239	32.8526	53.8447
923	1	-	110133	110159	27	YAL022C	CDS	0	3.747	0	0	0	0	0	NA	NA	55.3239	32.8526	53.8447
924	1	-	110184	110210	27	YAL022C	CDS	89.5689	44.9625	119.467	68.2473	13.4925	20.3288	0	0	0	55.3239	32.8526	53.8447
925	1	-	110397	110424	28	YAL022C	CDS	2.2974	43.0881	0	0	0	0	0	NA	NA	55.3239	32.8526	53.8447
926	1	-	110632	110655	24	YAL021C	3'UTR	3947.44	3306.6	1766.53	1628.82	2619.96	2275.23	0	0	0	10.7236	7.3042	6.0385
927	1	-	110693	110722	30	YAL021C	3'UTR	553.396	1074.05	122.163	312.875	803.362	439.165	0	0	0	10.7236	7.3042	6.0385
928	1	-	110784	110807	24	YAL021C	3'UTR	445.793	293.567	83.1303	0	190.66	235.986	0	0	0	10.7236	7.3042	6.0385
929	1	-	111041	111065	25	YAL021C	CDS	225.12	38.6624	190.835	156.444	0	177.296	0	0	0	10.7236	7.3042	6.0385
930	1	-	111096	111116	21	YAL021C	CDS	121.871	147.273	0	83.2124	0	124.6	0	0	0	10.7236	7.3042	6.0385
931	1	-	111199	111221	23	YAL021C	CDS	175.669	67.6545	130.117	92.6179	78.0161	30.7858	0	0	0	10.7236	7.3042	6.0385
932	1	-	111303	111323	21	YAL021C	CDS	11.8524	0	0	0	0	0	0	NA	NA	10.7236	7.3042	6.0385
933	1	-	111645	111679	35	YAL021C	CDS	23.6954	0	0	0	0	0	0	NA	NA	10.7236	7.3042	6.0385
934	1	-	111819	111839	21	YAL021C	CDS	259.54	125.639	0	0	0	0	0	NA	NA	10.7236	7.3042	6.0385
935	1	-	112125	112143	19	YAL021C	CDS	59.2432	0	0	0	0	0	0	NA	NA	10.7236	7.3042	6.0385
936	1	-	112627	112655	29	YAL021C	CDS	11.8524	0	0	0	0	0	0	NA	NA	10.7236	7.3042	6.0385
937	1	-	112711	112743	33	YAL021C	CDS	23.6954	0	21.6862	0	0	0	0	0	NA	10.7236	7.3042	6.0385
938	1	-	112895	112916	22	YAL021C	CDS	59.2432	277.64	21.6862	33.2822	0	0	0	0	NA	10.7236	7.3042	6.0385
939	1	-	112927	112945	19	YAL021C	CDS	47.3908	0	0	0	0	0	0	NA	NA	10.7236	7.3042	6.0385
940	1	-	114364	114388	25	YAL020C	CDS	0.7472	0	0	0	0	0	0	NA	NA	170.102	129.192	194.573
941	1	-	118673	118693	21	YAL018C	CDS	0	0	482.412	0	0	0	NA	0	NA	0.357	0.6567	0.0612
942	1	-	119124	119141	18	YAL018C	CDS	356.022	0	0	0	0	0	0	NA	NA	0.357	0.6567	0.0612
943	1	-	124462	124485	24	YAL016C-B	CDS	0	0	144.684	0	0	0	NA	0	NA	1.12	2.1896	1.3649
944	1	-	124843	124861	19	YAL016C-A	CDS	15.9711	0	0	0	0	0	0	NA	NA	7.9581	14.9186	4.2108
945	1	-	125019	125046	28	YAL016C-A	CDS	0	78.1468	0	0	0	0	0	NA	NA	7.9581	14.9186	4.2108
946	1	-	127059	127084	26	YAL015C	CDS	3.3159	0	0	0	0	0	0	NA	NA	38.33	26.5433	40.4254
947	1	-	127118	127150	33	YAL015C	CDS	3.3159	0	0	0	0	0	0	NA	NA	38.33	26.5433	40.4254
948	1	-	127154	127172	19	YAL015C	CDS	9.9452	54.0804	0	0	0	0	0	NA	NA	38.33	26.5433	40.4254
949	1	-	127350	127368	19	YAL015C	CDS	35.9405	54.0777	0	0	88.3182	0	0	NA	0	38.33	26.5433	40.4254
950	1	-	127528	127555	28	YAL015C	CDS	0	0	5.9676	0	0	0	NA	0	NA	38.33	26.5433	40.4254
951	1	-	127581	127610	30	YAL015C	CDS	0	0	0	0	0	9.1947	NA	NA	0	38.33	26.5433	40.4254
952	1	-	127703	127722	20	YAL015C	CDS	0	8.1111	0	0	0	0	0	NA	NA	38.33	26.5433	40.4254
953	1	-	127762	127781	20	YAL015C	CDS	0	1.6227	0	0	6.8348	0	NA	NA	NA	38.33	26.5433	40.4254
954	1	-	127932	127950	19	YAL015C	CDS	1.9202	6.8302	0	0	0	0	0	NA	NA	38.33	26.5433	40.4254
955	1	-	128071	128098	28	YAL015C	CDS	0	0	0	0	0	4.5986	NA	NA	0	38.33	26.5433	40.4254
956	1	-	128119	128140	22	YAL014C	3'UTR	217.632	352.865	35.5198	15.2637	85.4091	156.167	0	0	0	159.008	187.504	135.522
957	1	-	128177	128206	30	YAL014C	3'UTR	458.589	309.715	139.559	178.106	417.728	265.571	0	0	0	159.008	187.504	135.522
958	1	-	128231	128249	19	YAL014C	3'UTR	0.7993	0	0	0	0	0	0	NA	NA	159.008	187.504	135.522
959	1	-	128260	128285	26	YAL014C	CDS	0.7993	0	0	1.1466	0	0	0	0	NA	159.008	187.504	135.522
960	1	-	128488	128507	20	YAL014C	CDS	0	2.6074	0	0	0	0	0	NA	NA	159.008	187.504	135.522
961	1	-	128525	128546	22	YAL014C	CDS	4.7947	5.6287	0	0	0	13.7151	0	NA	0	159.008	187.504	135.522
962	1	-	128638	128657	20	YAL014C	CDS	1.598	0	0	0	0	0	0	NA	NA	159.008	187.504	135.522
963	1	-	128805	128833	29	YAL014C	CDS	2.3974	0	0	0	0	0	0	NA	NA	159.008	187.504	135.522
964	1	-	128949	128972	24	YAL014C	CDS	0.7993	0	0	0	0	0	0	NA	NA	159.008	187.504	135.522
965	1	-	134185	134207	23	YAL010C	CDS	0	42.0433	19.5488	0	0	0	0	0	NA	8.5745	8.1028	6.558
966	1	-	134333	134354	22	YAL010C	CDS	131.355	72.529	113.739	0	81.8695	112.092	0	0	0	8.5745	8.1028	6.558
967	1	-	134429	134446	18	YAL010C	CDS	14.823	0	0	0	0	0	0	NA	NA	8.5745	8.1028	6.558
968	1	-	134557	134574	18	YAL010C	CDS	0	132.964	0	0	0	113.373	0	NA	0	8.5745	8.1028	6.558
969	1	-	134681	134701	21	YAL010C	CDS	115.016	150.796	38.172	0	0	0	0	0	NA	8.5745	8.1028	6.558
970	1	-	134737	134754	18	YAL010C	CDS	29.6344	96.6937	0	0	0	0	0	NA	NA	8.5745	8.1028	6.558
971	1	-	134816	134846	31	YAL010C	CDS	74.0918	0	17.0311	15.0072	0	28.3471	0	0	0	8.5745	8.1028	6.558
972	1	-	134882	134906	25	YAL010C	CDS	145.804	120.87	0	288.036	66.0872	141.72	0	0	0	8.5745	8.1028	6.558
973	1	-	135015	135036	22	YAL010C	CDS	117.884	59.8869	0	131.621	0	0	0	0	NA	8.5745	8.1028	6.558
974	1	-	135162	135181	20	YAL010C	CDS	42.9763	120.87	0	0	0	0	0	NA	NA	8.5745	8.1028	6.558
975	1	-	135236	135255	20	YAL010C	CDS	191.918	108.788	273.683	180.024	99.1461	0	0	0	0	8.5745	8.1028	6.558
976	1	-	135490	135520	31	YAL010C	CDS	57.8459	0	0	0	0	0	0	NA	NA	8.5745	8.1028	6.558
977	1	-	137721	137746	26	YAL007C	CDS	217.768	305.836	67.9467	91.5087	133.566	102.777	0	0	0	137.025	95.1319	74.3574
978	1	-	137768	137795	28	YAL007C	CDS	5.5632	3.7818	0	0	0	0	0	NA	NA	137.025	95.1319	74.3574
979	1	-	138053	138073	21	YAL007C	CDS	0	0	0	0	0	4.9988	NA	NA	0	137.025	95.1319	74.3574
980	1	-	138081	138104	24	YAL007C	CDS	1.8544	0	0	0	0	0	0	NA	NA	137.025	95.1319	74.3574
981	1	-	138143	138163	21	YAL007C	CDS	0	0	1.6651	0	0	0	NA	0	NA	137.025	95.1319	74.3574
982	1	-	138305	138325	21	YAL007C	CDS	84.1148	101.678	8.0877	6.0863	5.8286	2.262	0	0	0	137.025	95.1319	74.3574
983	1	-	138355	138377	23	YAL007C	5'UTR	0	12.6277	0	8.1666	0	0	0	0	NA	137.025	95.1319	74.3574
984	1	-	138393	138410	18	YAL007C	5'UTR	3.0914	4.7065	0	0	2.2661	3.888	0	NA	0	137.025	95.1319	74.3574
985	1	-	139400	139426	27	YAL005C	3'UTR	1553.9	1458.07	3231.99	3015.14	1890.19	2269.62	0	0	0	268.829	146.338	202.163
986	1	-	139457	139457	1	YAL005C	3'UTR	0.9456	10.7946	2.1649	0	2.1438	0	NA	NA	NA	268.829	146.338	202.163
987	1	-	139559	139580	22	YAL005C	CDS	0.9452	0	1.0824	0	0	0	0	0	NA	268.829	146.338	202.163
988	1	-	139585	139615	31	YAL005C	CDS	0	0	0	1.6612	0	0	NA	0	NA	268.829	146.338	202.163
989	1	-	139623	139644	22	YAL005C	CDS	2.3632	0	0	0	0	3.3433	0	NA	0	268.829	146.338	202.163
990	1	-	139679	139717	39	YAL005C	CDS	0	0	1.0824	0	0	0	NA	0	NA	268.829	146.338	202.163
991	1	-	140140	140140	1	YAL005C	CDS	0	1.1565	1.0824	0	0	1.8386	NA	NA	NA	268.829	146.338	202.163
992	1	-	140171	140194	24	YAL005C	CDS	142.653	319.141	21.829	28.1732	131.79	153.848	0	0	0	268.829	146.338	202.163
993	1	-	140629	140652	24	YAL005C	CDS	0.4728	0	0	0	0	0	0	NA	NA	268.829	146.338	202.163
994	1	-	141209	141227	19	YAL005C	CDS	0	2.2725	0	11.017	0	0	0	0	NA	268.829	146.338	202.163
995	1	-	141296	141319	24	YAL005C	CDS	0.8667	2.8754	0	4.5682	0	6.3211	0	0	0	268.829	146.338	202.163
996	1	-	141351	141372	22	YAL005C	CDS	2.3632	1.1565	1.0332	0	0	3.5941	0	0	0	268.829	146.338	202.163
997	1	-	141395	141414	20	YAL005C	CDS	0	2.294	1.0824	0	0	1.2871	0	0	NA	268.829	146.338	202.163
998	1	-	147562	147580	19	YAL001C	3'UTR	277.978	847.326	106.366	163.253	72.7871	35.669	0	0	0	8.6845	8.9352	10.4208
999	1	-	147633	147663	31	YAL001C	CDS	0	0	0	0	41.5899	0	NA	NA	0	8.6845	8.9352	10.4208
1000	1	-	147758	147775	18	YAL001C	CDS	0	0	0	0	0	85.2238	NA	NA	0	8.6845	8.9352	10.4208
1001	1	-	147929	147947	19	YAL001C	CDS	29.259	0	0	0	0	0	0	NA	NA	8.6845	8.9352	10.4208
1002	1	-	148417	148438	22	YAL001C	CDS	164.938	95.4689	35.4553	74.2009	103.984	0	0	0	0	8.6845	8.9352	10.4208
1003	1	-	148477	148494	18	YAL001C	CDS	0	143.209	0	0	20.7949	17.8393	0	NA	0	8.6845	8.9352	10.4208
1004	1	-	148505	148527	23	YAL001C	CDS	0	0	17.7276	0	0	0	NA	0	NA	8.6845	8.9352	10.4208
1005	1	-	148754	148786	33	YAL001C	CDS	80.6955	59.6695	175.665	295.573	117.218	71.3477	0	0	0	8.6845	8.9352	10.4208
1006	1	-	148856	148875	20	YAL001C	CDS	0	95.4689	0	0	31.1972	0	0	NA	0	8.6845	8.9352	10.4208
1007	1	-	149256	149276	21	YAL001C	CDS	0	47.7402	0	0	0	0	0	NA	NA	8.6845	8.9352	10.4208
1008	1	-	149312	149337	26	YAL001C	CDS	29.259	0	0	0	0	0	0	NA	NA	8.6845	8.9352	10.4208
1009	1	-	149635	149662	28	YAL001C	CDS	41.7986	47.7287	35.4553	95.2301	67.586	87.9107	0	0	0	8.6845	8.9352	10.4208
1010	1	-	149797	149814	18	YAL001C	CDS	0	71.6103	0	0	0	0	0	NA	NA	8.6845	8.9352	10.4208
1011	1	-	150065	150086	22	YAL001C	CDS	14.6353	71.6103	17.7276	0	0	0	0	0	NA	8.6845	8.9352	10.4208
1012	1	-	150461	150489	29	YAL001C	CDS	0	0	0	0	62.3944	0	NA	NA	0	8.6845	8.9352	10.4208
1013	1	-	150509	150539	31	YAL001C	CDS	131.671	95.4689	159.549	0	38.5767	0	0	0	0	8.6845	8.9352	10.4208
1014	1	-	150862	150879	18	YAL001C	CDS	0	155.138	0	0	0	35.669	0	NA	0	8.6845	8.9352	10.4208
1015	1	-	154033	154059	27	YAR002C-A	3'UTR	3.8417	1.988	9.3508	5.9797	6.9669	10.1118	0	0	0	227.869	271.035	202.2
1016	1	-	154085	154098	14	YAR002C-A	CDS	2.0714	0	0.8349	0	0	0	0	NA	NA	227.869	271.035	202.2
1017	1	-	154131	154152	22	YAR002C-A	CDS	0.9124	8.766	2.0189	0.7748	0	2.0054	0	0	0	227.869	271.035	202.2
1018	1	-	154228	154238	11	YAR002C-A	CDS	0	3.6385	0	0	0	0.5015	NA	NA	NA	227.869	271.035	202.2
1019	1	-	154251	154268	18	YAR002C-A	CDS	0.5578	3.1838	0.5844	0	0	1.2255	0	0	0	227.869	271.035	202.2
1020	1	-	154312	154341	30	YAR002C-A	CDS	0	0	0	0	0	3.6771	NA	NA	0	227.869	271.035	202.2
1021	1	-	154391	154410	20	YAR002C-A	CDS	0.5578	4.5487	0	0	0	0	0	NA	NA	227.869	271.035	202.2
1022	1	-	154425	154446	22	YAR002C-A	CDS	0.4819	0	0	0.7545	0	0	0	0	NA	227.869	271.035	202.2
1023	1	-	154471	154494	24	YAR002C-A	CDS	2.2074	4.7755	9.6917	8.8387	7.4585	0	0	0	0	227.869	271.035	202.2
1024	1	-	154540	154560	21	YAR002C-A	CDS	3.3453	17.5438	0.501	0	8.3447	2.3635	0	0	0	227.869	271.035	202.2
1025	1	-	154639	154659	21	YAR002C-A	CDS	52.5981	62.355	17.4494	4.8057	8.7275	8.2735	0	0	0	227.869	271.035	202.2
1026	1	-	154699	154720	22	YAR002C-A	CDS	110.175	163.305	11.6885	12.8847	9.5984	18.1756	0	0	0	227.869	271.035	202.2
1027	1	-	154725	154744	20	YAR002C-A	5'UTR	0	0.9097	0	0	0	0	0	NA	NA	227.869	271.035	202.2
1028	1	-	156913	156934	22	YAR007C	CDS	279.576	291.13	502.642	582.225	681.201	1261.94	0	0	0	10.6801	9.1389	3.9768
1029	1	-	156960	156983	24	YAR007C	CDS	11.9006	0	0	0	0	0	0	NA	NA	10.6801	9.1389	3.9768
1030	1	-	157022	157046	25	YAR007C	CDS	0	0	50.6078	73.4224	0	0	NA	0	NA	10.6801	9.1389	3.9768
1031	1	-	157256	157293	38	YAR007C	CDS	0	0	17.3325	0	0	0	NA	0	NA	10.6801	9.1389	3.9768
1032	1	-	157339	157357	19	YAR007C	CDS	107.078	77.6304	51.9975	0	0	0	0	0	NA	10.6801	9.1389	3.9768
1033	1	-	157363	157384	22	YAR007C	CDS	23.7919	0	0	0	0	0	0	NA	NA	10.6801	9.1389	3.9768
1034	1	-	157449	157468	20	YAR007C	CDS	35.6925	135.86	17.3325	0	0	0	0	0	NA	10.6801	9.1389	3.9768
1035	1	-	157508	157532	25	YAR007C	CDS	47.5932	0	17.3325	0	0	0	0	0	NA	10.6801	9.1389	3.9768
1036	1	-	157629	157656	28	YAR007C	CDS	202.245	29.1102	69.33	76.9567	496.329	0	0	0	0	10.6801	9.1389	3.9768
1037	1	-	157704	157729	26	YAR007C	CDS	116.244	120.935	51.9975	0	184.445	0	0	0	0	10.6801	9.1389	3.9768
1038	1	-	157791	157810	20	YAR007C	CDS	91.0291	174.68	69.33	0	0	0	0	0	NA	10.6801	9.1389	3.9768
1039	1	-	157918	157948	31	YAR007C	CDS	0	0	0	39.9063	0	0	NA	0	NA	10.6801	9.1389	3.9768
1040	1	-	158126	158147	22	YAR007C	CDS	216.852	0	86.6625	53.2012	0	0	0	NA	NA	10.6801	9.1389	3.9768
1041	1	-	158153	158188	36	YAR007C	CDS	11.9006	0	0	106.402	0	0	0	0	NA	10.6801	9.1389	3.9768
1042	1	-	158259	158281	23	YAR007C	CDS	11.9006	0	0	0	0	0	0	NA	NA	10.6801	9.1389	3.9768
1043	1	-	158565	158590	26	YAR007C	CDS	0	0	17.3325	0	0	0	NA	0	NA	10.6801	9.1389	3.9768
1044	1	-	166592	166613	22	YAR014C	3'UTR	57.8977	306.544	91.5071	0	46.767	81.7559	0	0	0	21.9456	13.8481	44.0225
1045	1	-	166620	166650	31	YAR014C	3'UTR	0	0	0	0	0	25.3325	NA	NA	0	21.9456	13.8481	44.0225
1046	1	-	166668	166692	25	YAR014C	3'UTR	5.7916	0	0	0	0	0	0	NA	NA	21.9456	13.8481	44.0225
1047	1	-	166699	166716	18	YAR014C	3'UTR	40.532	99.1771	0	0	0	0	0	NA	NA	21.9456	13.8481	44.0225
1048	1	-	166837	166845	9	YAR014C	CDS	5.7916	0	11.4384	17.5548	25.437	0	0	NA	NA	21.9456	13.8481	44.0225
1049	1	-	166865	166888	24	YAR014C	CDS	0	14.1668	20.0172	52.6643	27.0748	16.8891	0	0	0	21.9456	13.8481	44.0225
1050	1	-	166903	166922	20	YAR014C	CDS	5.7916	0	22.8768	0	0	12.6663	0	NA	NA	21.9456	13.8481	44.0225
1051	1	-	167130	167150	21	YAR014C	CDS	229.381	170.016	67.54	8.781	86.1514	206.887	0	0	0	21.9456	13.8481	44.0225
1052	1	-	167193	167213	21	YAR014C	CDS	52.1061	165.295	11.4384	8.781	0	75.9975	0	0	0	21.9456	13.8481	44.0225
1053	1	-	167253	167276	24	YAR014C	CDS	178.523	80.8773	79.1155	164.947	29.5372	67.5541	0	0	0	21.9456	13.8481	44.0225
1054	1	-	167574	167597	24	YAR014C	CDS	0	0	0	0	0	8.4434	NA	NA	0	21.9456	13.8481	44.0225
1055	1	-	168158	168184	27	YAR014C	CDS	0	28.3383	0	0	0	0	0	NA	NA	21.9456	13.8481	44.0225
1056	1	-	168316	168344	29	YAR014C	CDS	0	0	0	0	12.3073	0	NA	NA	0	21.9456	13.8481	44.0225
1057	1	-	168703	168726	24	YAR014C	CDS	0	0	0	0	9.845	29.5553	NA	NA	0	21.9456	13.8481	44.0225
1058	1	-	168763	168784	22	YAR014C	CDS	0	23.6129	0	0	0	0	0	NA	NA	21.9456	13.8481	44.0225
1059	1	-	170896	170918	23	YAR018C	CDS	9.053	77.6732	0	0	0	0	0	NA	NA	14.0396	10.2996	13.5324
1060	1	-	170958	170980	23	YAR018C	CDS	0	0	0	0	32.0268	0	NA	NA	0	14.0396	10.2996	13.5324
1061	1	-	171185	171205	21	YAR018C	CDS	9.053	0	0	0	0	0	0	NA	NA	14.0396	10.2996	13.5324
1062	1	-	171559	171578	20	YAR018C	CDS	18.1059	0	30.7585	0	0	0	0	0	NA	14.0396	10.2996	13.5324
1063	1	-	172141	172162	22	YAR019C	3'UTR	321.185	384.23	67.3732	132.266	987.574	827.11	0	0	0	4.3159	4.5953	3.187
1064	1	-	172287	172310	24	YAR019C	CDS	0	0	0	0	0	116.63	NA	NA	0	4.3159	4.5953	3.187
1065	1	-	172575	172593	19	YAR019C	CDS	27.8968	0	34.47	0	0	0	0	NA	NA	4.3159	4.5953	3.187
1066	1	-	172679	172701	23	YAR019C	CDS	147.2	160.801	34.47	0	272.011	0	0	NA	0	4.3159	4.5953	3.187
1067	1	-	172992	173009	18	YAR019C	CDS	0	0	0	0	0	58.3307	NA	NA	0	4.3159	4.5953	3.187
1068	1	-	173095	173114	20	YAR019C	CDS	55.9559	0	0	0	0	0	0	NA	NA	4.3159	4.5953	3.187
1069	1	-	173118	173138	21	YAR019C	CDS	0	0	0	0	0	116.63	NA	NA	0	4.3159	4.5953	3.187
1070	1	-	173307	173326	20	YAR019C	CDS	30.9321	0	0	0	0	221.619	0	NA	0	4.3159	4.5953	3.187
1071	1	-	173462	173484	23	YAR019C	CDS	57.6241	226.581	0	0	0	0	0	NA	NA	4.3159	4.5953	3.187
1072	1	-	173522	173546	25	YAR019C	CDS	155.472	0	91.006	46.5476	0	744.179	0	0	0	4.3159	4.5953	3.187
1073	1	-	174197	174222	26	YAR019C	CDS	52.0865	0	0	0	162.159	0	0	NA	0	4.3159	4.5953	3.187
1074	1	-	174419	174437	19	YAR019C	CDS	0	240.135	0	0	0	0	0	NA	NA	4.3159	4.5953	3.187
1075	1	-	174472	174492	21	YAR019C	CDS	58.8985	0	0	0	0	0	0	NA	NA	4.3159	4.5953	3.187
1076	1	-	174797	174820	24	YAR019C	CDS	0	0	0	132.266	0	0	NA	0	NA	4.3159	4.5953	3.187
1077	1	-	174889	174913	25	YAR019C	CDS	224.936	0	496.377	185.167	67.995	0	0	0	0	4.3159	4.5953	3.187
1078	1	-	176936	176958	23	YAR020C	CDS	159.272	160.327	213.247	0	601.032	312.503	0	0.0068	0	7.1111	3.714	6.4905
1079	1	-	176986	177018	33	YAR020C	CDS	0	0	0	0	0	28.6419	NA	NA	0	7.1111	3.714	6.4905
1080	1	-	179521	179543	23	YAR023C	CDS	73.0349	0	6.5748	0	0	0	0	0	NA	22.6166	24.0919	12.8413
1081	1	-	179799	179816	18	YAR023C	CDS	16.8549	0	0	0	0	0	0	NA	NA	22.6166	24.0919	12.8413
1082	1	-	179882	179913	32	YAR023C	5'UTR	0	0	6.5748	0	0	0	NA	0	NA	22.6166	24.0919	12.8413
1083	1	-	179972	179998	27	YAR023C	5'UTR	104.454	0	91.317	377.48	33.7505	0	0	0	0	22.6166	24.0919	12.8413
1084	1	-	186582	186608	27	YAR030C	CDS	63.1586	0	0	0	22.0758	0	0	NA	0	15.6495	12.4151	14.7265
1085	1	-	186654	186674	21	YAR030C	CDS	23.5854	46.3593	0	0	0	12.6235	0	NA	0	15.6495	12.4151	14.7265
1086	1	-	201619	201640	22	YAR047C	CDS	0	0	45.0205	0	0	0	NA	0	NA	6.7252	3.5184	5.6601
1087	2	+	5895	5916	22	YBL109W	CDS	0	3854.94	0	0	0	0	0	NA	NA	0.1882	1.0378	0.223
1088	2	+	5983	6004	22	YBL109W	CDS	0	0	0	0	1457.85	0	NA	NA	0	0.1882	1.0378	0.223
1089	2	+	6064	6086	23	YBL109W	CDS	0	0	0	585.662	0	0	NA	0	NA	0.1882	1.0378	0.223
1090	2	+	8731	8749	19	YBL108W	3'UTR	115.935	0	0	0	0	0	0	NA	NA	1.0963	1.5892	1.4339
1091	2	+	8806	8825	20	YBL108W	3'UTR	115.935	0	0	0	75.598	0	0	NA	0	1.0963	1.5892	1.4339
1092	2	+	24054	24080	27	YBL102W	5'UTR	0.8879	0	0.4498	0	0	0	0	0	NA	143.153	352.157	249.34
1093	2	+	24140	24165	26	YBL102W	CDS	3.6863	1.9769	0	0	0	0	0	NA	NA	143.153	352.157	249.34
1094	2	+	24225	24242	18	YBL102W	CDS	0	0	0	0.6903	0	0.7456	NA	NA	0	143.153	352.157	249.34
1095	2	+	24251	24278	28	YBL102W	CDS	0	0	0	0	3.9111	0	NA	NA	0	143.153	352.157	249.34
1096	2	+	24343	24369	27	YBL102W	CDS	0.8879	0	0	0	0	0	0	NA	NA	143.153	352.157	249.34
1097	2	+	24388	24409	22	YBL102W	CDS	2.3401	0	0	0	0	1.4907	0	NA	NA	143.153	352.157	249.34
1098	2	+	24445	24466	22	YBL102W	CDS	0.8879	3.4886	0	0	0	0	0	NA	NA	143.153	352.157	249.34
1099	2	+	24482	24499	18	YBL102W	CDS	0.8879	2.8962	0	0	0	0	0	NA	NA	143.153	352.157	249.34
1100	2	+	24522	24543	22	YBL102W	CDS	3.995	0.7237	0.3885	2.824	0	1.4907	0	0	0	143.153	352.157	249.34
1101	2	+	24575	24597	23	YBL102W	CDS	64.6377	145.522	12.0858	25.738	82.25	100.215	0	0	0	143.153	352.157	249.34
1102	2	+	24625	24625	1	YBL102W	CDS	1.775	0	0	0	1.3038	0	NA	NA	NA	143.153	352.157	249.34
1103	2	+	24657	24677	21	YBL102W	CDS	188.501	196.132	17.9491	2.4989	27.4617	37.8756	0	0	0	143.153	352.157	249.34
1104	2	+	24825	24853	29	YBL102W	3'UTR	167.562	133.214	34.573	29.6257	119.048	119.684	0	0	0	143.153	352.157	249.34
1105	2	+	28465	28484	20	YBL100W-C	CDS	19.7474	0	0	0	0	0	0	NA	NA	6.4363	51.096	14.1067
1106	2	+	28727	28750	24	YBL100W-C	3'UTR	19.7474	0	0	0	0	0	0	NA	NA	6.4363	51.096	14.1067
1107	2	+	28790	28814	25	YBL100W-C	3'UTR	631.714	0	0	0	0	189.74	0	NA	0	6.4363	51.096	14.1067
1108	2	+	28931	28958	28	YBL100W-C	3'UTR	39.4792	0	0	0	0	0	0	NA	NA	6.4363	51.096	14.1067
1109	2	+	28984	29007	24	YBL100W-C	3'UTR	377.562	524.68	32.6797	14.5706	36.8052	189.406	0	0	0	6.4363	51.096	14.1067
1110	2	+	33210	33231	22	YBLWTy2-1	retrotransposon	NA	NA	NA	NA	NA	NA	NA	0	NA	NA	NA	NA
1111	2	+	36769	36782	14	YBL099W	5'UTR	2.3162	6.6799	0.7875	0	0	3.0336	0	0	NA	219.45	402.264	157.537
1112	2	+	36804	36820	17	YBL099W	5'UTR	28.0305	51.007	0	0.9066	0.6881	1.18	0	NA	0	219.45	402.264	157.537
1113	2	+	36825	36839	15	YBL099W	5'UTR	41.2226	142.41	4.0953	4.1903	8.9414	6.1357	0	0	0	219.45	402.264	157.537
1114	2	+	36858	36880	23	YBL099W	5'UTR	93.5438	345.34	35.8509	71.3012	93.7253	164.667	0	0	0	219.45	402.264	157.537
1115	2	+	36916	36939	24	YBL099W	5'UTR	98.5226	198.063	25.8417	67.8769	45.397	84.4583	0	0	0	219.45	402.264	157.537
1116	2	+	36942	36960	19	YBL099W	5'UTR	0	1.8893	0	0	0	0	0	NA	NA	219.45	402.264	157.537
1117	2	+	36966	36995	30	YBL099W	5'UTR	0.5792	0	0	0	0	0	0	NA	NA	219.45	402.264	157.537
1118	2	+	37015	37040	26	YBL099W	5'UTR	58.7437	45.5753	14.3274	29.335	18.4661	27.1822	0	0	0	219.45	402.264	157.537
1119	2	+	37284	37306	23	YBL099W	CDS	1.1579	0	0	0	0	0	0	NA	NA	219.45	402.264	157.537
1120	2	+	37325	37343	19	YBL099W	CDS	1.1579	3.306	0	0	0	0	0	NA	NA	219.45	402.264	157.537
1121	2	+	37374	37401	28	YBL099W	CDS	0	0	1.5751	0	4.1273	0	NA	0	0	219.45	402.264	157.537
1122	2	+	37519	37545	27	YBL099W	CDS	0	0	1.1813	0	0	0	NA	0	NA	219.45	402.264	157.537
1123	2	+	37661	37687	27	YBL099W	CDS	1.1579	0	0	0	0	0	0	NA	NA	219.45	402.264	157.537
1124	2	+	37692	37714	23	YBL099W	CDS	1.7371	0	0	0	0	0	0	NA	NA	219.45	402.264	157.537
1125	2	+	37801	37820	20	YBL099W	CDS	1.0422	0	0.3545	0	0	0	NA	0	NA	219.45	402.264	157.537
1126	2	+	37885	37909	25	YBL099W	CDS	0.4634	1.8893	0	0	3.3014	0	0	NA	NA	219.45	402.264	157.537
1127	2	+	37967	37980	14	YBL099W	CDS	0	0	0	0	4.1762	0	NA	NA	0	219.45	402.264	157.537
1128	2	+	37996	38011	16	YBL099W	CDS	2.3158	0	0	0	1.9348	0	0	NA	NA	219.45	402.264	157.537
1129	2	+	38066	38095	30	YBL099W	CDS	0	1.4167	0	0.6043	6.1903	0	0	0	0	219.45	402.264	157.537
1130	2	+	38119	38144	26	YBL099W	CDS	0.5792	0	0	0	0	0	0	NA	NA	219.45	402.264	157.537
1131	2	+	38167	38188	22	YBL099W	CDS	13.08	61.3324	0.7517	0.2474	2.5638	13.9434	0	0	0	219.45	402.264	157.537
1132	2	+	38393	38411	19	YBL099W	CDS	1.3712	0	0	0.9541	0	0	NA	NA	NA	219.45	402.264	157.537
1133	2	+	38451	38470	20	YBL099W	CDS	78.0464	59.9804	3.1502	3.2789	4.677	16.1054	0	0	0	219.45	402.264	157.537
1134	2	+	38487	38504	18	YBL099W	CDS	1.7371	0	0	0	0	0	0	NA	NA	219.45	402.264	157.537
1135	2	+	38513	38534	22	YBL099W	CDS	1.0267	1.7175	0	0	1.1883	0	0	NA	NA	219.45	402.264	157.537
1136	2	+	38571	38594	24	YBL099W	CDS	277.859	177.085	60.2972	43.9294	340.825	317.876	0	0	0	219.45	402.264	157.537
1137	2	+	38625	38625	1	YBL099W	CDS	0	2.8339	0	0	0	0	NA	NA	NA	219.45	402.264	157.537
1138	2	+	38646	38651	6	YBL099W	CDS	0.5792	0.4721	0	0	0	4.5227	0	NA	NA	219.45	402.264	157.537
1139	2	+	38664	38680	17	YBL099W	CDS	0.1021	0	0	1.7419	0	3.3313	NA	0	NA	219.45	402.264	157.537
1140	2	+	38695	38712	18	YBL099W	3'UTR	14.4739	20.7801	1.1813	2.1153	19.2596	8.259	0	0	0	219.45	402.264	157.537
1141	2	+	38771	38794	24	YBL099W	3'UTR	266.879	97.3292	81.9557	38.5533	162.961	168.326	0	0	0	219.45	402.264	157.537
1142	2	+	38815	38825	11	YBL099W	3'UTR	61.0558	108.11	5.4054	6.5929	3.1263	30.0336	0	0	0	219.45	402.264	157.537
1143	2	+	38851	38877	27	YBL099W	3'UTR	1563.29	850.072	905.983	642.399	2323.81	1822.92	0	0	0	219.45	402.264	157.537
1144	2	+	38905	38905	1	YBL099W	3'UTR	12.7382	82.1772	0.7875	2.1153	5.5028	7.0796	NA	NA	NA	219.45	402.264	157.537
1145	2	+	39263	39284	22	YBL098W	CDS	34.5918	0	40.4491	0	0	29.0481	0	0	0	18.3656	23.4962	25.5955
1146	2	+	39452	39469	18	YBL098W	CDS	27.6767	61.1306	0	0	33.8692	0	0	NA	0	18.3656	23.4962	25.5955
1147	2	+	39757	39786	30	YBL098W	CDS	0	0	0	0	25.4029	0	NA	NA	0	18.3656	23.4962	25.5955
1148	2	+	39861	39882	22	YBL098W	CDS	24.8454	82.8505	5.8222	0	8.4663	0	0	0	0	18.3656	23.4962	25.5955
1149	2	+	39893	39920	28	YBL098W	CDS	6.9205	0	0	0	0	33.7169	0	NA	0	18.3656	23.4962	25.5955
1150	2	+	39974	39992	19	YBL098W	CDS	0	29.4028	0	92.5767	3.7897	0	NA	0	0	18.3656	23.4962	25.5955
1151	2	+	40101	40124	24	YBL098W	CDS	0	11.2874	0	0	0	0	0	NA	NA	18.3656	23.4962	25.5955
1152	2	+	40220	40249	30	YBL098W	CDS	0	0	0	0	0	29.0481	NA	NA	0	18.3656	23.4962	25.5955
1153	2	+	40324	40343	20	YBL098W	CDS	6.9205	0	0	0	0	0	0	NA	NA	18.3656	23.4962	25.5955
1154	2	+	40376	40397	22	YBL098W	CDS	0	0	0	25.868	0	0	NA	0	NA	18.3656	23.4962	25.5955
1155	2	+	40602	40629	28	YBL098W	3'UTR	41.7629	5.641	39.4872	46.5607	8.1655	43.0505	0	0	0	18.3656	23.4962	25.5955
1156	2	+	40880	40900	21	YBL097W	CDS	452.106	827.169	145.075	556.624	509.131	0	0	0	0	5.3399	2.1837	3.1925
1157	2	+	40948	40966	19	YBL097W	CDS	23.8019	0	0	0	0	0	0	NA	NA	5.3399	2.1837	3.1925
1158	2	+	42457	42480	24	YBL097W	CDS	214.143	0	0	0	0	0	0	NA	NA	5.3399	2.1837	3.1925
1159	2	+	42924	42958	35	YBL097W	CDS	71.3871	0	0	0	0	0	0	NA	NA	5.3399	2.1837	3.1925
1160	2	+	43143	43165	23	YBL097W	3'UTR	23.8019	429.521	217.612	0	0	167.079	0	0	0	5.3399	2.1837	3.1925
1161	2	+	43847	43867	21	YBL095W	CDS	0	22.0536	0	0	0	0	0	NA	NA	42.297	55.9123	120.236
1162	2	+	43963	43984	22	YBL095W	CDS	5.3266	0	2.4467	0	0	0	0	NA	NA	42.297	55.9123	120.236
1163	2	+	44006	44025	20	YBL095W	CDS	51.0675	0	5.666	0	0	1.4688	0	0	0	42.297	55.9123	120.236
1164	2	+	44042	44071	30	YBL095W	CDS	9.0125	14.7032	5.666	0	0	23.1886	0	0	0	42.297	55.9123	120.236
1165	2	+	44126	44150	25	YBL095W	3'UTR	1201.93	569.847	639.253	404.548	676.318	768.74	0	0	0	42.297	55.9123	120.236
1166	2	+	44186	44206	21	YBL095W	3'UTR	0	14.7032	0	0	4.5061	0	0	NA	0	42.297	55.9123	120.236
1167	2	+	45803	45835	33	YBL092W	5'UTR intron	0.0642	0	0	0	0	0	0	NA	NA	3959.63	406.244	983.571
1168	2	+	45945	45971	27	YBL092W	5'UTR intron	0.674	0.3606	0.6211	0	0.0898	0.8329	0	0	0	3959.63	406.244	983.571
1169	2	+	45982	46000	19	YBL092W	CDS	11.1445	11.9564	3.8991	4.7405	1.8729	3.9684	0	0	0	3959.63	406.244	983.571
1170	2	+	46033	46060	28	YBL092W	CDS	0.7197	0.0168	7.2277	8.8698	0	1.5591	0	0	0	3959.63	406.244	983.571
1171	2	+	46084	46093	10	YBL092W	CDS	0.3562	0.5837	2.2614	1.4363	0.1542	0.3024	0	0	NA	3959.63	406.244	983.571
1172	2	+	46119	46139	21	YBL092W	CDS	8.4299	13.7193	14.5383	18.3237	4.5328	3.2935	0	0	0	3959.63	406.244	983.571
1173	2	+	46168	46196	29	YBL092W	CDS	1.1077	0.9369	19.442	43.8724	0.9573	0.2085	0	0	0	3959.63	406.244	983.571
1174	2	+	46230	46230	1	YBL092W	CDS	0.1284	0	0.3899	0	0	0	NA	NA	NA	3959.63	406.244	983.571
1175	2	+	46260	46282	23	YBL092W	CDS	0.2623	0.0182	1.7123	1.7566	0	0.2794	0	0	0	3959.63	406.244	983.571
1176	2	+	46301	46309	9	YBL092W	CDS	0.1498	0.1309	0	1.7952	0	0.3779	0	0	0	3959.63	406.244	983.571
1177	2	+	46326	46351	26	YBL092W	CDS	0.2802	0.0524	3.7192	4.4193	0.2203	0.9012	0	0	0	3959.63	406.244	983.571
1178	2	+	46400	46431	32	YBL092W	3'UTR	5.248	5.6497	24.1138	46.0423	1.6595	2.5453	0	0	0	3959.63	406.244	983.571
1179	2	+	48845	48864	20	YBL090W	CDS	6.3251	0	0	0	0	0	0	NA	NA	60.2675	120.989	64.706
1180	2	+	48871	48894	24	YBL090W	CDS	29.5151	0	2.6184	23.1071	0	0	0	0	NA	60.2675	120.989	64.706
1181	2	+	48915	48941	27	YBL090W	CDS	202.154	88.8539	135.288	96.9329	564.237	517.695	0	0	0	60.2675	120.989	64.706
1182	2	+	49450	49467	18	YBL090W	3'UTR	44.2759	123.818	3.9276	5.0236	5.0243	13.7236	0	0	0	60.2675	120.989	64.706
1183	2	+	49599	49618	20	YBL089W	CDS	7.3488	34.1594	19.0442	0	0	6.1361	0	0	0	17.2954	16.635	30.2961
1184	2	+	49782	49806	25	YBL089W	CDS	73.4646	187.449	0	73.9465	21.4582	0	0	0	0	17.2954	16.635	30.2961
1185	2	+	49863	49880	18	YBL089W	CDS	112.232	33.9628	0	0	0	0	0	NA	NA	17.2954	16.635	30.2961
1186	2	+	50095	50115	21	YBL089W	CDS	13.2926	0	0	13.2191	3.0664	0	0	0	0	17.2954	16.635	30.2961
1187	2	+	50223	50241	19	YBL089W	CDS	0	0	0	0	18.0716	0	NA	NA	NA	17.2954	16.635	30.2961
1188	2	+	50316	50338	23	YBL089W	CDS	366.051	194.63	57.1326	88.0012	355.646	348.636	0	0	0	17.2954	16.635	30.2961
1189	2	+	50376	50400	25	YBL089W	CDS	24.0989	119.367	0	7.0153	0	21.5968	0	0	0	17.2954	16.635	30.2961
1190	2	+	50456	50480	25	YBL089W	CDS	14.6918	0	0	0	0	0	0	NA	NA	17.2954	16.635	30.2961
1191	2	+	50493	50515	23	YBL089W	CDS	516.473	267.846	189.612	93.7241	461.396	483.075	0	0	0	17.2954	16.635	30.2961
1192	2	+	50654	50675	22	YBL089W	CDS	249.783	287.094	37.6555	58.4551	102.426	76.6864	0	0	0	17.2954	16.635	30.2961
1193	2	+	50701	50714	14	YBL089W	CDS	6.8226	0	0	0	0	37.249	NA	NA	NA	17.2954	16.635	30.2961
1194	2	+	50848	50870	23	YBL089W	CDS	325.468	179.776	47.6105	65.765	124.874	239.803	0	0	0	17.2954	16.635	30.2961
1195	2	+	63911	63932	22	YBL085W	CDS	0	48.5448	0	0	0	0	0	NA	NA	8.5385	5.7028	3.9901
1196	2	+	64482	64505	24	YBL085W	CDS	267.846	206.348	222.207	0	325.882	465.828	0	0	0	8.5385	5.7028	3.9901
1197	2	+	64689	64710	22	YBL085W	CDS	0	0	0	0	135.786	0	NA	NA	0	8.5385	5.7028	3.9901
1198	2	+	64851	64876	26	YBL085W	CDS	14.8855	0	0	0	0	0	0	NA	NA	8.5385	5.7028	3.9901
1199	2	+	64909	64931	23	YBL085W	CDS	0	157.803	0	0	0	0	0	NA	NA	8.5385	5.7028	3.9901
1200	2	+	64959	64982	24	YBL085W	CDS	193.441	109.246	0	127.885	0	0	0	0	NA	8.5385	5.7028	3.9901
1201	2	+	65063	65088	26	YBL085W	CDS	13.7378	260.959	26.7062	0	0	0	0	0	NA	8.5385	5.7028	3.9901
1202	2	+	65151	65181	31	YBL085W	CDS	0	79.8618	27.7758	0	108.619	0	0	0	0	8.5385	5.7028	3.9901
1203	2	+	65211	65227	17	YBL085W	CDS	74.4042	0	0	0	0	0	0	NA	NA	8.5385	5.7028	3.9901
1204	2	+	65317	65338	22	YBL085W	CDS	59.5187	283.598	27.7758	162.762	0	279.517	0	0	0	8.5385	5.7028	3.9901
1205	2	+	65367	65387	21	YBL085W	CDS	250.852	386.696	83.3275	0	0	268.389	0	0	0	8.5385	5.7028	3.9901
1206	2	+	65650	65670	21	YBL085W	CDS	89.2897	182.07	0	0	27.1672	0	0	NA	0	8.5385	5.7028	3.9901
1207	2	+	65688	65714	27	YBL085W	CDS	29.771	258.5	0	0	177.038	186.311	0	NA	0	8.5385	5.7028	3.9901
1208	2	+	65726	65748	23	YBL085W	CDS	0	0	0	0	0	93.1556	NA	NA	0	8.5385	5.7028	3.9901
1209	2	+	65773	65793	21	YBL085W	CDS	104.175	12.1333	0	0	0	0	0	NA	NA	8.5385	5.7028	3.9901
1210	2	+	65840	65864	25	YBL085W	CDS	238.098	182.07	109.999	143.245	331.32	478.885	0	0	0	8.5385	5.7028	3.9901
1211	2	+	66087	66112	26	YBL085W	CDS	164.256	331.463	179.473	126.254	321.696	41.227	0	0	0	8.5385	5.7028	3.9901
1212	2	+	66412	66444	33	YBL085W	CDS	14.8855	0	0	0	0	0	0	NA	NA	8.5385	5.7028	3.9901
1213	2	+	66467	66500	34	YBL085W	CDS	14.8855	0	0	0	0	0	0	NA	NA	8.5385	5.7028	3.9901
1214	2	+	66728	66746	19	YBL085W	CDS	461.287	1189.54	83.3275	20.2006	0	93.1806	0	0	0	8.5385	5.7028	3.9901
1215	2	+	66855	66879	25	YBL085W	3'UTR	1005.42	423.857	1118.82	730.711	2038.97	2023.56	0	0	0	8.5385	5.7028	3.9901
1216	2	+	71815	71838	24	YBL081W	5'UTR	196.799	140.338	1350.73	172.772	0	94.8292	0	0	0	13.4782	0.6743	12.5763
1217	2	+	75414	75441	28	YBL079W	CDS	0	58.0585	177.787	131.376	0	0	0	0	NA	7.6509	3.4367	4.4367
1218	2	+	75491	75515	25	YBL079W	CDS	0	0	92.1815	0	0	0	NA	0	NA	7.6509	3.4367	4.4367
1219	2	+	75817	75849	33	YBL079W	CDS	0	0	46.0907	0	0	0	NA	0	NA	7.6509	3.4367	4.4367
1220	2	+	76024	76044	21	YBL079W	CDS	16.6124	0	0	0	0	0	0	NA	NA	7.6509	3.4367	4.4367
1221	2	+	76369	76390	22	YBL079W	CDS	45.2888	73.8998	138.272	331.19	0	125.679	0	0	NA	7.6509	3.4367	4.4367
1222	2	+	76734	76757	24	YBL079W	CDS	33.2118	0	0	176.856	0	0	0	0	NA	7.6509	3.4367	4.4367
1223	2	+	76771	76790	20	YBL079W	CDS	0	0	46.0907	141.473	195.393	0	NA	0	0	7.6509	3.4367	4.4367
1224	2	+	77072	77093	22	YBL079W	CDS	33.2118	307.872	138.272	0	0	0	0	0	NA	7.6509	3.4367	4.4367
1225	2	+	77468	77496	29	YBL079W	CDS	33.2118	50.4516	46.0907	0	0	0	0	0	NA	7.6509	3.4367	4.4367
1226	2	+	77564	77600	37	YBL079W	CDS	0	108.366	0	0	0	0	0	NA	NA	7.6509	3.4367	4.4367
1227	2	+	77681	77705	25	YBL079W	CDS	25.9185	0	0	451.334	0	83.7785	0	0	0	7.6509	3.4367	4.4367
1228	2	+	77783	77809	27	YBL079W	CDS	258.349	516.763	879.128	527.948	1128.92	847.184	0	0	0	7.6509	3.4367	4.4367
1229	2	+	77831	77850	20	YBL079W	CDS	33.2118	0	0	100.823	0	0	0	0	NA	7.6509	3.4367	4.4367
1230	2	+	78127	78148	22	YBL079W	CDS	49.8242	149.015	230.454	0	0	0	0	0.0068	NA	7.6509	3.4367	4.4367
1231	2	+	78152	78175	24	YBL079W	CDS	49.8242	198.683	276.544	274.1	146.55	223.432	0	0	0	7.6509	3.4367	4.4367
1232	2	+	78323	78341	19	YBL079W	CDS	0	81.2846	0	0	48.8426	0	0	NA	0	7.6509	3.4367	4.4367
1233	2	+	78425	78450	26	YBL079W	CDS	123.933	271.968	210.958	32.6476	284.649	154.687	0	0	0	7.6509	3.4367	4.4367
1234	2	+	78568	78600	33	YBL079W	CDS	33.2118	0	0	0	0	0	0	NA	NA	7.6509	3.4367	4.4367
1235	2	+	78630	78653	24	YBL079W	CDS	116.248	193.598	0	0	289.021	0	0	NA	0	7.6509	3.4367	4.4367
1236	2	+	78722	78740	19	YBL079W	CDS	16.6124	230.287	0	0	73.2752	0	0	NA	0	7.6509	3.4367	4.4367
1237	2	+	78794	78820	27	YBL079W	CDS	210.354	256.375	462.624	0	0	513.557	0	0	0	7.6509	3.4367	4.4367
1238	2	+	79341	79358	18	YBL079W	CDS	33.2248	0	0	0	0	0	0	NA	NA	7.6509	3.4367	4.4367
1239	2	+	79403	79422	20	YBL079W	CDS	116.274	400.972	184.363	0	0	0	0	0	NA	7.6509	3.4367	4.4367
1240	2	+	79457	79485	29	YBL079W	CDS	0	0	0	0	0	41.9005	NA	NA	0	7.6509	3.4367	4.4367
1241	2	+	79495	79512	18	YBL079W	CDS	66.4236	474.127	0	0	0	0	0	NA	NA	7.6509	3.4367	4.4367
1242	2	+	79519	79551	33	YBL079W	CDS	33.2118	0	0	0	122.118	0	0	NA	0	7.6509	3.4367	4.4367
1243	2	+	79648	79665	18	YBL079W	CDS	16.6124	0	0	0	0	0	0	NA	NA	7.6509	3.4367	4.4367
1244	2	+	79808	79827	20	YBL079W	3'UTR	0	0	0	0	146.55	0	NA	NA	0	7.6509	3.4367	4.4367
1245	2	+	79903	79928	26	YBL079W	3'UTR	0	0	92.1815	246.225	257.399	251.358	NA	0	0	7.6509	3.4367	4.4367
1246	2	+	80972	81003	32	YBL077W	CDS	0	0	475.533	0	0	0	NA	0	NA	0.8798	0.3331	3.1021
1247	2	+	88195	88218	24	snR56	snoRNA	2.5004	7.7413	14.1216	18.6872	277.257	267.941	0	0	0	2070.69	1389.05	904.326
1248	2	+	88248	88276	29	snR56	snoRNA	2.2873	1.9572	2.0094	1.7081	12.2344	24.7922	0	0	0	2070.69	1389.05	904.326
1249	2	+	91148	91168	21	YBL069W	CDS	22.3046	83.5072	57.8687	0	49.4204	4.0283	0	0	0	39.0637	8.2117	46.149
1250	2	+	91260	91279	20	YBL069W	CDS	6.5048	0	0	0	0	0	0	NA	NA	39.0637	8.2117	46.149
1251	2	+	91383	91411	29	YBL069W	CDS	0	0	0	0	2.3489	0	NA	NA	0	39.0637	8.2117	46.149
1252	2	+	91485	91505	21	YBL069W	CDS	0	0	0	88.8123	0	0	NA	0	NA	39.0637	8.2117	46.149
1253	2	+	91525	91545	21	YBL069W	CDS	6.5048	0	0	0	0	0	0	NA	NA	39.0637	8.2117	46.149
1254	2	+	91600	91620	21	YBL069W	CDS	105.32	139.859	238.818	255.879	71.111	56.7726	0	0	0	39.0637	8.2117	46.149
1255	2	+	91814	91841	28	YBL069W	CDS	145.434	34.4924	515.301	111.025	212.08	231.303	0	0	0	39.0637	8.2117	46.149
1256	2	+	91939	91961	23	YBL069W	CDS	0	47.1794	0	74.0163	16.4359	8.0565	0	0	0	39.0637	8.2117	46.149
1257	2	+	91965	91997	33	YBL069W	CDS	0	0	0	0	0	16.1109	NA	NA	0	39.0637	8.2117	46.149
1258	2	+	92054	92073	20	YBL069W	3'UTR	269.47	853.524	154.316	103.62	143.227	84.5782	0	0	0	39.0637	8.2117	46.149
1259	2	+	92376	92397	22	YBL068W	5'UTR	0	0	15.3566	0	0	0	NA	0	NA	33.4964	10.3148	34.0109
1260	2	+	92514	92533	20	YBL068W	CDS	3.7944	0	0	0	0	0	0	NA	NA	33.4964	10.3148	34.0109
1261	2	+	92545	92566	22	YBL068W	CDS	0	21.659	0	0	0	0	0	NA	NA	33.4964	10.3148	34.0109
1262	2	+	92651	92675	25	YBL068W	CDS	166.749	0	477.906	166.877	21.4108	0	0	0	0	33.4964	10.3148	34.0109
1263	2	+	92711	92731	21	YBL068W	CDS	178.276	9.2816	245.705	106.061	6.3715	16.3947	0	0	0.0038	33.4964	10.3148	34.0109
1264	2	+	92834	92855	22	YBL068W	CDS	2.7585	0	0	78.7412	0	0	NA	0	NA	33.4964	10.3148	34.0109
1265	2	+	92940	92969	30	YBL068W	CDS	0	0	0	0	0	10.9288	NA	NA	0	33.4964	10.3148	34.0109
1266	2	+	93077	93100	24	YBL068W	CDS	3.7944	0	30.7132	0	0	0	0	0	NA	33.4964	10.3148	34.0109
1267	2	+	93198	93218	21	YBL068W	CDS	3.7944	0	0	0	0	0	0	NA	NA	33.4964	10.3148	34.0109
1268	2	+	93258	93277	20	YBL068W	CDS	0	34.0365	0	0	0	0	0	NA	NA	33.4964	10.3148	34.0109
1269	2	+	93395	93412	18	YBL068W	3'UTR	18.9722	71.1659	15.3566	0	0	10.9288	0	0	0	33.4964	10.3148	34.0109
1270	2	+	93432	93453	22	YBL068W	3'UTR	130.859	272.423	123.551	395.858	24.7656	14.1602	0	0	0	33.4964	10.3148	34.0109
1271	2	+	100200	100223	24	YBL065W	CDS	61.0617	0	153.939	247.798	149.257	261.428	0	0	0	2.0815	21.5228	4.2658
1272	2	+	102100	102119	20	YBL063W	CDS	71.7371	0	0	0	0	0	0	NA	NA	3.5421	2.5488	1.3744
1273	2	+	102471	102488	18	YBL063W	CDS	0	263.347	0	0	0	0	0	NA	NA	3.5421	2.5488	1.3744
1274	2	+	102582	102610	29	YBL063W	CDS	71.7653	263.318	124.294	0	630.748	0	0	0	0	3.5421	2.5488	1.3744
1275	2	+	102627	102650	24	YBL063W	CDS	0	87.7728	0	0	0	0	0	NA	NA	3.5421	2.5488	1.3744
1276	2	+	102738	102761	24	YBL063W	CDS	35.8827	58.5246	0	0	0	0	0	NA	NA	3.5421	2.5488	1.3744
1277	2	+	102948	102972	25	YBL063W	CDS	143.474	0	62.1469	0	0	0	0	0	NA	3.5421	2.5488	1.3744
1278	2	+	103289	103312	24	YBL063W	CDS	71.7371	0	0	0	0	0	0	NA	NA	3.5421	2.5488	1.3744
1279	2	+	103318	103337	20	YBL063W	CDS	35.8827	29.2482	186.441	0	0	128.492	0	0	0	3.5421	2.5488	1.3744
1280	2	+	103359	103378	20	YBL063W	CDS	107.62	0	0	0	0	0	0	NA	NA	3.5421	2.5488	1.3744
1281	2	+	103426	103444	19	YBL063W	CDS	249.202	409.644	0	0	0	0	0	NA	NA	3.5421	2.5488	1.3744
1282	2	+	103448	103475	28	YBL063W	CDS	176.788	87.7728	108.757	0	349.171	405.704	0	0	0	3.5421	2.5488	1.3744
1283	2	+	103557	103577	21	YBL063W	CDS	143.474	430.536	62.1469	238.504	0	0	0	0.0068	NA	3.5421	2.5488	1.3744
1284	2	+	103607	103630	24	YBL063W	CDS	322.831	24.3641	0	0	0	0	0	NA	NA	3.5421	2.5488	1.3744
1285	2	+	103719	103744	26	YBL063W	CDS	286.977	0	0	0	0	400.466	0	NA	0	3.5421	2.5488	1.3744
1286	2	+	103807	103824	18	YBL063W	CDS	71.7371	313.74	0	0	0	0	0	NA	NA	3.5421	2.5488	1.3744
1287	2	+	103854	103879	26	YBL063W	CDS	131.08	339.883	296.375	0	0	801.077	0	0	0	3.5421	2.5488	1.3744
1288	2	+	103916	103937	22	YBL063W	CDS	140.227	252.703	0	0	0	0	0	NA	NA	3.5421	2.5488	1.3744
1289	2	+	104268	104285	18	YBL063W	CDS	107.62	234.07	0	0	0	0	0	NA	NA	3.5421	2.5488	1.3744
1290	2	+	104514	104541	28	YBL063W	CDS	394.625	522.515	352.911	333.843	878.565	376.746	0.0079	0	0	3.5421	2.5488	1.3744
1291	2	+	104589	104606	18	YBL063W	CDS	35.8827	58.5246	0	0	0	0	0	NA	NA	3.5421	2.5488	1.3744
1292	2	+	104708	104726	19	YBL063W	CDS	107.62	0	0	0	0	270.445	0	NA	0	3.5421	2.5488	1.3744
1293	2	+	104770	104793	24	YBL063W	CDS	0	146.297	0	0	0	0	0	NA	NA	3.5421	2.5488	1.3744
1294	2	+	104871	104890	20	YBL063W	CDS	35.8827	175.574	0	0	0	0	0	NA	NA	3.5421	2.5488	1.3744
1295	2	+	104971	104994	24	YBL063W	CDS	346.772	543.745	248.588	365.662	0	946.668	0	0	0	3.5421	2.5488	1.3744
1296	2	+	105198	105221	24	YBL063W	CDS	213.743	409.616	176.083	333.843	1182.63	1487.63	0	0	0	3.5421	2.5488	1.3744
1297	2	+	105313	105331	19	YBL062W	CDS	30.7472	410.95	0	0	108.229	0	0	NA	0	3.9158	2.1057	1.8969
1298	2	+	105370	105405	36	YBL062W	CDS	0	52.9394	0	0	0	0	0	NA	NA	3.9158	2.1057	1.8969
1299	2	+	105548	105568	21	YBL062W	CDS	97.3492	0	0	0	0	0	0	NA	NA	3.9158	2.1057	1.8969
1300	2	+	108347	108369	23	YBL060W	CDS	0	0	0	0	13.8418	0	NA	NA	0	13.2232	12.3837	15.6555
1301	2	+	108598	108617	20	YBL060W	CDS	115.312	235.14	12.791	0	69.2153	0	0	0	0	13.2232	12.3837	15.6555
1302	2	+	108697	108717	21	YBL060W	CDS	28.8281	0	0	0	0	0	0	NA	NA	13.2232	12.3837	15.6555
1303	2	+	108749	108768	20	YBL060W	CDS	19.2238	0	0	0	0	0	0	NA	NA	13.2232	12.3837	15.6555
1304	2	+	108852	108871	20	YBL060W	CDS	201.797	348.002	12.791	146.257	48.4494	284.941	0	0	0	13.2232	12.3837	15.6555
1305	2	+	108917	108941	25	YBL060W	CDS	115.312	70.5427	12.791	0	98.5596	78.3558	0	NA	0	13.2232	12.3837	15.6555
1306	2	+	109161	109187	27	YBL060W	CDS	0	0	0	0	0	11.8744	NA	NA	0	13.2232	12.3837	15.6555
1307	2	+	109245	109269	25	YBL060W	CDS	28.8357	0	24.5565	39.2613	71.7064	74.5617	0	0.0068	0	13.2232	12.3837	15.6555
1308	2	+	109390	109418	29	YBL060W	CDS	0	0	0	0	0	11.8744	NA	NA	0	13.2232	12.3837	15.6555
1309	2	+	109496	109520	25	YBL060W	CDS	0	0	0	0	0	11.8744	NA	NA	0	13.2232	12.3837	15.6555
1310	2	+	109537	109575	39	YBL060W	CDS	0	0	0	39.2613	0	0	NA	0	NA	13.2232	12.3837	15.6555
1311	2	+	109591	109608	18	YBL060W	CDS	9.6119	23.5117	0	0	0	0	0	NA	NA	13.2232	12.3837	15.6555
1312	2	+	109664	109686	23	YBL060W	CDS	28.8357	23.5117	75.0745	0	83.0571	75.8839	0	0	0	13.2232	12.3837	15.6555
1313	2	+	110656	110675	20	YBL059W	CDS	0	0	0	0	25.3315	0	NA	NA	0	36.1843	64.2071	29.943
1314	2	+	110818	110842	25	YBL059W	CDS	193.83	188.355	49.7344	84.134	215.54	406.96	0	0	0	36.1843	64.2071	29.943
1315	2	+	110923	110947	25	YBL059W	intron	77.2573	0	4.7362	15.1447	21.7113	49.661	0	0	0	36.1843	64.2071	29.943
1316	2	+	110993	111012	20	YBL059W	CDS	12.6408	5.729	0	0	0	0	0	NA	NA	36.1843	64.2071	29.943
1317	2	+	111177	111196	20	YBL059W	CDS	0	0	0	0	6.5124	9.9322	NA	NA	0	36.1843	64.2071	29.943
1318	2	+	111218	111237	20	YBL059W	CDS	80.0568	37.3753	9.4974	0	0	40.0361	0	0	0	36.1843	64.2071	29.943
1319	2	+	111411	111433	23	YBL058W	5'UTR	369.974	452.102	18.591	27.0309	138.492	255.564	0	0	0	81.1823	161.885	72.2555
1320	2	+	111539	111563	25	YBL058W	CDS	12.3956	52.5977	0.7042	15.5586	0	0	0	0	NA	81.1823	161.885	72.2555
1321	2	+	111639	111660	22	YBL058W	CDS	10.3877	0	0	0	0	0	0	NA	NA	81.1823	161.885	72.2555
1322	2	+	111742	111764	23	YBL058W	CDS	16.0589	3.6634	2.8075	0	0	0	0	0	NA	81.1823	161.885	72.2555
1323	2	+	111873	111892	20	YBL058W	CDS	3.13	0	0	0	0	0	0	NA	NA	81.1823	161.885	72.2555
1324	2	+	111926	111953	28	YBL058W	CDS	47.4586	12.8119	7.1637	9.949	21.853	23.2439	0	0	0	81.1823	161.885	72.2555
1325	2	+	111996	112027	32	YBL058W	CDS	0	0	0	0	0	10.2899	NA	NA	0	81.1823	161.885	72.2555
1326	2	+	112098	112121	24	YBL058W	CDS	27.3237	19.0423	0	0	0	27.9757	0	NA	0	81.1823	161.885	72.2555
1327	2	+	112231	112257	27	YBL058W	CDS	1.5656	0	0	0	0	0	0	NA	NA	81.1823	161.885	72.2555
1328	2	+	112292	112312	21	YBL058W	CDS	1.1185	15.8064	0	0	2.9991	0	0	NA	0	81.1823	161.885	72.2555
1329	2	+	112376	112398	23	YBL058W	CDS	5.9878	6.106	0.9785	0	0	0	0	0	NA	81.1823	161.885	72.2555
1330	2	+	112479	112499	21	YBL058W	CDS	13.4906	10.3951	0	1.5017	5.1415	6.614	0	0	0	81.1823	161.885	72.2555
1331	2	+	112518	112540	23	YBL058W	CDS	0	1.1098	0	0	0	19.2359	0	NA	0	81.1823	161.885	72.2555
1332	2	+	112620	112640	21	YBL058W	CDS	93.1619	89.4875	9.7847	12.0135	46.0602	46.3037	0	0	0	81.1823	161.885	72.2555
1333	2	+	112710	112720	11	YBL058W	3'UTR	21.9112	181.287	0.9785	4.505	13.4979	30.8696	0	0	0	81.1823	161.885	72.2555
1334	2	+	112741	112761	21	YBL058W	3'UTR	370.251	267.43	48.9236	27.4966	238.019	331.6	0	0	0	81.1823	161.885	72.2555
1335	2	+	112797	112822	26	YBL058W	3'UTR	205.874	393.703	26.8326	57.0682	439.349	379.236	0	0	0	81.1823	161.885	72.2555
1336	2	+	113766	113791	26	YBL056W	CDS	0	3.844	1.2903	0	0	0	0	0	NA	124.428	122.766	75.0036
1337	2	+	113980	114012	33	YBL056W	CDS	0	0	1.2121	0	0	9.9129	NA	0	0	124.428	122.766	75.0036
1338	2	+	114054	114073	20	YBL056W	CDS	3.0636	9.1627	0	0	0	0	0	NA	NA	124.428	122.766	75.0036
1339	2	+	114125	114150	26	YBL056W	CDS	0	0	1.2903	0	0	0	NA	0	NA	124.428	122.766	75.0036
1340	2	+	114182	114205	24	YBL056W	CDS	0	0	1.2903	0	0	0	NA	0	NA	124.428	122.766	75.0036
1341	2	+	114216	114254	39	YBL056W	CDS	0	0	1.2903	0	0	0	NA	0	NA	124.428	122.766	75.0036
1342	2	+	114257	114280	24	YBL056W	CDS	0	2.4986	0	0	0	0	0	NA	NA	124.428	122.766	75.0036
1343	2	+	114320	114345	26	YBL056W	CDS	1.0215	0	0	0	0	0	0	NA	NA	124.428	122.766	75.0036
1344	2	+	114348	114369	22	YBL056W	CDS	80.5758	59.5171	47.7403	21.3772	66.1942	52.7175	0	0	0	124.428	122.766	75.0036
1345	2	+	114405	114424	20	YBL056W	CDS	1.0721	0	0	1.8808	0	0	0	0	NA	124.428	122.766	75.0036
1346	2	+	114466	114488	23	YBL056W	CDS	0	6.6633	0	0	0	0	0	NA	NA	124.428	122.766	75.0036
1347	2	+	114564	114590	27	YBL056W	CDS	10.2107	0	0.4301	8.8005	5.5637	3.6705	0	0	0.0038	124.428	122.766	75.0036
1348	2	+	114621	114645	25	YBL056W	CDS	0	0	2.5805	0	0	0	NA	0	NA	124.428	122.766	75.0036
1349	2	+	114685	114708	24	YBL056W	CDS	50.716	94.6088	30.9124	32.9227	16.3126	52.0402	0	0	0	124.428	122.766	75.0036
1350	2	+	114739	114757	19	YBL056W	CDS	1.0215	0	0	0	0	0	0	NA	NA	124.428	122.766	75.0036
1351	2	+	114780	114802	23	YBL056W	CDS	89.3688	61.2385	16.7733	24.7535	83.7946	115.504	0	0	0	124.428	122.766	75.0036
1352	2	+	114876	114894	19	YBL056W	CDS	0	6.6633	0	0	0	0	0	NA	NA	124.428	122.766	75.0036
1353	2	+	114906	114928	23	YBL056W	CDS	0	4.9981	0	0	0	0	0	NA	NA	124.428	122.766	75.0036
1354	2	+	114935	114963	29	YBL056W	CDS	0	1.666	0	0	0	0	0	NA	NA	124.428	122.766	75.0036
1355	2	+	114994	115013	20	YBL056W	CDS	57.286	51.4345	9.8708	1.9802	17.8431	28.2506	0	0	0	124.428	122.766	75.0036
1356	2	+	115127	115149	23	YBL056W	CDS	0	9.1619	0	0	0	0	0	NA	NA	124.428	122.766	75.0036
1357	2	+	115177	115196	20	YBL056W	3'UTR	0	0	0	0	17.3365	0	NA	NA	0	124.428	122.766	75.0036
1358	2	+	115216	115238	23	YBL056W	3'UTR	5.6386	9.9953	0	0	0	0	0	NA	NA	124.428	122.766	75.0036
1359	2	+	115260	115280	21	YBL056W	3'UTR	1.0215	0	0	0	0	0	0	NA	NA	124.428	122.766	75.0036
1360	2	+	115299	115318	20	YBL056W	3'UTR	69.2319	92.2902	28.3856	17.8225	0	16.9765	0	0	0	124.428	122.766	75.0036
1361	2	+	115340	115365	26	YBL056W	3'UTR	317.056	385.43	314.828	300.164	272.831	257.825	0	0	0	124.428	122.766	75.0036
1362	2	+	115413	115436	24	YBL056W	3'UTR	3.0636	1.666	0	0	0	4.9558	0	NA	0	124.428	122.766	75.0036
1363	2	+	115487	115510	24	YBL056W	3'UTR	245.665	294.449	110.049	94.3931	214.42	266.61	0	0	0	124.428	122.766	75.0036
1364	2	+	115535	115547	13	YBL056W	3'UTR	8.6403	10.8922	6.848	0	11.0035	0	0	0	0	124.428	122.766	75.0036
1365	2	+	117499	117521	23	YBL054W	5'UTR	98.6486	271.123	173.017	379.353	69.8346	22.4626	0	0	0	12.432	6.9658	23.7461
1366	2	+	117695	117723	29	YBL054W	CDS	10.2236	0	272.876	199.173	22.8164	65.5855	0	0	0	12.432	6.9658	23.7461
1367	2	+	117791	117820	30	YBL054W	CDS	17.7204	0	86.4079	141.348	17.645	23.4818	0	0	0	12.432	6.9658	23.7461
1368	2	+	117889	117907	19	YBL054W	CDS	40.8864	33.3494	45.4793	0	0	15.6531	0	0	0	12.432	6.9658	23.7461
1369	2	+	118188	118206	19	YBL054W	CDS	0	142.165	0	0	0	7.8287	0	NA	0	12.432	6.9658	23.7461
1370	2	+	118260	118286	27	YBL054W	CDS	81.7648	131.226	130.538	330.902	42.9249	22.3237	0	0	0	12.432	6.9658	23.7461
1371	2	+	118323	118341	19	YBL054W	CDS	71.5492	83.3655	0	0	59.3234	172.205	0	NA	0	12.432	6.9658	23.7461
1372	2	+	118427	118454	28	YBL054W	CDS	45.6242	0	68.219	0	31.4578	49.2039	0	0	0	12.432	6.9658	23.7461
1373	2	+	118536	118556	21	YBL054W	CDS	9.2503	60.3362	0	31.5685	0	16.7733	0	NA	0	12.432	6.9658	23.7461
1374	2	+	118656	118680	25	YBL054W	CDS	20.4472	175.072	19.1076	0	68.4491	38.2	0	0	0	12.432	6.9658	23.7461
1375	2	+	118759	118780	22	YBL054W	CDS	6.5074	0	22.7397	0	22.8164	0	0	0	0	12.432	6.9658	23.7461
1376	2	+	118999	119018	20	YBL054W	CDS	10.2236	71.2838	0	0	0	0	0	NA	NA	12.432	6.9658	23.7461
1377	2	+	119135	119165	31	YBL054W	CDS	827.839	83.1001	3061.07	1387.03	514.03	226.239	0	0	0	12.432	6.9658	23.7461
1378	2	+	119253	119281	29	YBL054W	3'UTR	401.448	470.89	1396.52	1846.75	241.543	23.4818	0	0	0	12.432	6.9658	23.7461
1379	2	+	119476	119493	18	YBL053W	CDS	0	0	0	0	32.4085	0	NA	NA	0	3.4167	1.6987	3.3448
1380	2	+	125054	125073	20	YBL050W	5'UTR	0	0	0	0	0	3.4357	NA	NA	0	82.2063	294.478	162.297
1381	2	+	125096	125113	18	YBL050W	5'UTR	13.9113	8.8254	0	0	10.6829	1.1454	0	NA	0	82.2063	294.478	162.297
1382	2	+	125167	125189	23	YBL050W	intron	4.6371	0	0	0	0	0	0	NA	NA	82.2063	294.478	162.297
1383	2	+	125236	125262	27	YBL050W	intron	3.091	0	0	0	0	0	0	NA	NA	82.2063	294.478	162.297
1384	2	+	125356	125385	30	YBL050W	CDS	0	6.0518	0	1.0456	0	12.6361	0	0	0	82.2063	294.478	162.297
1385	2	+	125516	125516	1	YBL050W	CDS	1.5461	0	0	0	0	0	NA	NA	NA	82.2063	294.478	162.297
1386	2	+	125548	125570	23	YBL050W	CDS	245.344	225.238	57.7201	64.8432	148.57	134.492	0	0	0	82.2063	294.478	162.297
1387	2	+	125630	125652	23	YBL050W	CDS	0	0	1.3332	0	3.3094	4.9798	NA	0.0068	0	82.2063	294.478	162.297
1388	2	+	125838	125855	18	YBL050W	CDS	17.0011	35.3026	0	0	3.3383	3.4357	0	NA	0	82.2063	294.478	162.297
1389	2	+	125940	125962	23	YBL050W	CDS	3.091	0	0	0	0	0	0	NA	NA	82.2063	294.478	162.297
1390	2	+	126019	126040	22	YBL050W	CDS	6.182	0	1.0758	0	1.3352	0	0	0.0068	0	82.2063	294.478	162.297
1391	2	+	126049	126071	23	YBL050W	CDS	7.3924	0	0.8887	4.7382	8.3027	0	0	0	0	82.2063	294.478	162.297
1392	2	+	126142	126168	27	YBL050W	3'UTR	952.077	604.833	248.575	197.036	937.226	498.737	0	0	0	82.2063	294.478	162.297
1393	2	+	126638	126673	36	YBL049W	5'UTR	39.8655	118.556	24.8949	62.4583	227.076	248.341	0	0	0	56.5802	267.766	293.225
1394	2	+	126743	126764	22	YBL049W	5'UTR	0	5.4949	0	0	1.8477	3.8032	0	NA	0	56.5802	267.766	293.225
1395	2	+	126836	126853	18	YBL049W	CDS	0	0	0	0	1.1087	0	NA	NA	0	56.5802	267.766	293.225
1396	2	+	126862	126884	23	YBL049W	CDS	4.1004	15.053	1.0804	1.9935	18.1727	43.9856	0	0	0	56.5802	267.766	293.225
1397	2	+	126901	126920	20	YBL049W	CDS	0	0	0	0	1.0531	0.5071	NA	NA	0	56.5802	267.766	293.225
1398	2	+	126956	126971	16	YBL049W	CDS	0	0	0	0	0.5545	0.8713	NA	NA	0	56.5802	267.766	293.225
1399	2	+	127019	127042	24	YBL049W	CDS	0	0	0	0	0	3.9352	NA	NA	0	56.5802	267.766	293.225
1400	2	+	127249	127269	21	YBL049W	3'UTR	0	0	0	0	6.8279	8.2704	NA	NA	0	56.5802	267.766	293.225
1401	2	+	127297	127318	22	YBL048W	CDS	36.3008	0	3.0114	0	109.47	98.0416	0	0	0	17.501	52.6003	71.181
1402	2	+	127325	127340	16	YBL048W	CDS	27.227	97.7144	8.6577	0	94.4789	33.294	0	0	0	17.501	52.6003	71.181
1403	2	+	127423	127423	1	YBL048W	CDS	0	0	0	0	0	5.2219	NA	NA	NA	17.501	52.6003	71.181
1404	2	+	127455	127478	24	YBL048W	CDS	360.596	266.733	564.52	574.455	5644.75	6240.76	0	0	0	17.501	52.6003	71.181
1405	2	+	127516	127536	21	YBL048W	CDS	0	0	0	14.6368	4.1317	7.4599	NA	0	0	17.501	52.6003	71.181
1406	2	+	127559	127580	22	YBL048W	CDS	0	0	3.0114	0	21.5198	29.6722	NA	0	0	17.501	52.6003	71.181
1407	2	+	127722	127738	17	YBL048W	3'UTR	14.5192	0	0	0	18.2689	49.613	0	NA	0	17.501	52.6003	71.181
1408	2	+	127755	127774	20	YBL048W	3'UTR	14.5249	29.6097	23.3383	0	89.8175	91.3938	0	0	0	17.501	52.6003	71.181
1409	2	+	128352	128369	18	YBL048W	3'UTR	0	41.4548	0	0	0	0	0	NA	NA	17.501	52.6003	71.181
1410	2	+	132482	132499	18	YBL046W	CDS	0	21.3419	0	0	0	0	0	NA	NA	24.2809	17.9625	17.1517
1411	2	+	132557	132585	29	YBL046W	CDS	14.0769	29.8795	43.1788	6.7697	0	0	0	0	NA	24.2809	17.9625	17.1517
1412	2	+	132601	132620	20	YBL046W	CDS	26.1687	8.5376	26.4551	0	0	32.5099	0	0	0	24.2809	17.9625	17.1517
1413	2	+	132699	132727	29	YBL046W	CDS	4.1514	19.8716	0	0	76.249	14.9431	0	NA	0	24.2809	17.9625	17.1517
1414	2	+	132749	132767	19	YBL046W	CDS	57.5638	51.2213	17.6367	27.0731	18.9544	0	0	0	0	24.2809	17.9625	17.1517
1415	2	+	133272	133289	18	YBL046W	CDS	7.8498	0	0	0	0	0	0	NA	NA	24.2809	17.9625	17.1517
1416	2	+	133430	133451	22	YBL046W	CDS	36.6296	70.2363	35.2735	54.135	56.8573	54.1812	0	0	0	24.2809	17.9625	17.1517
1417	2	+	133760	133785	26	YBL046W	3'UTR	140.283	215.396	77.3278	219.669	193.66	245.911	0	0	0	24.2809	17.9625	17.1517
1418	2	+	133822	133844	23	YBL046W	3'UTR	156.996	154.595	122.305	403.685	25.2686	75.8584	0	0	0	24.2809	17.9625	17.1517
1419	2	+	133881	133908	28	YBL046W	3'UTR	269.879	28.0509	303.287	94.0237	180.513	310.786	0	0	0	24.2809	17.9625	17.1517
1420	2	+	133947	133973	27	YBL046W	3'UTR	10.465	7.9033	0	0	0	0	0	NA	NA	24.2809	17.9625	17.1517
1421	2	+	136628	136649	22	YBL043W	5'UTR	556.524	769.095	5.6182	7.3015	405.075	662.138	0	0	0	18.9706	317.824	246.811
1422	2	+	136690	136707	18	YBL043W	CDS	0	0	0	0	0.4392	0	NA	NA	0	18.9706	317.824	246.811
1423	2	+	136763	136786	24	YBL043W	CDS	0	0	0.9968	0	0.4392	0	NA	0.0068	0	18.9706	317.824	246.811
1424	2	+	136850	136873	24	YBL043W	CDS	0	0	0.9968	0	0	0	NA	0	NA	18.9706	317.824	246.811
1425	2	+	136886	136906	21	YBL043W	CDS	0	0	0	0	0	3.0124	NA	NA	0	18.9706	317.824	246.811
1426	2	+	137048	137065	18	YBL043W	CDS	13.3944	21.8549	0	0	0.878	0.7532	0	NA	0	18.9706	317.824	246.811
1427	2	+	137111	137142	32	YBL043W	CDS	0	0	0	0	0	0.7532	NA	NA	0	18.9706	317.824	246.811
1428	2	+	137170	137176	7	YBL043W	CDS	53.5829	98.3416	0.4984	0	18.44	60.2472	0	NA	0	18.9706	317.824	246.811
1429	2	+	137187	137210	24	YBL043W	CDS	113.028	142.726	0.0208	0.3666	56.8738	97.0855	0	0	0	18.9706	317.824	246.811
1430	2	+	137349	137374	26	YBL043W	CDS	6.6998	16.1777	0	1.1475	1.7564	7.8497	0	0	0	18.9706	317.824	246.811
1431	2	+	137434	137455	22	YBL043W	CDS	26.7941	229.455	0	0	26.5616	31.2538	0	NA	0	18.9706	317.824	246.811
1432	2	+	137515	137537	23	YBL043W	3'UTR	707.326	590.509	3.4453	17.2111	209.633	251.794	0	0	0	18.9706	317.824	246.811
1433	2	+	137557	137561	5	YBL043W	3'UTR	133.955	147.512	0	0	25.4648	34.6423	0	NA	0	18.9706	317.824	246.811
1434	2	+	137594	137620	27	YBL043W	3'UTR	525.424	954.862	10.1707	23.6279	726.041	1009.67	0	0	0	18.9706	317.824	246.811
1435	2	+	137649	137667	19	YBL043W	3'UTR	103.291	228.311	1.9936	1.1478	9.6592	7.0949	0	0	0	18.9706	317.824	246.811
1436	2	+	141206	141233	28	YBL041W	5'UTR	0.9184	0	0	0	0	0	0	NA	NA	138.397	237.955	132.495
1437	2	+	141298	141319	22	YBL041W	CDS	129.237	21.5475	13.3437	3.3674	3.9035	18.6845	0	0	0	138.397	237.955	132.495
1438	2	+	141396	141417	22	YBL041W	CDS	91.4306	240.935	5.2951	3.6688	7.435	12.4978	0	0	0	138.397	237.955	132.495
1439	2	+	141496	141514	19	YBL041W	CDS	2.7544	5.2422	0	0	0	0	0	NA	NA	138.397	237.955	132.495
1440	2	+	141544	141568	25	YBL041W	CDS	89.9335	253.78	38.1832	57.602	55.7439	117.502	0	0	0	138.397	237.955	132.495
1441	2	+	141577	141597	21	YBL041W	CDS	8.9193	2.4249	1.3313	0	0	0	0	0	NA	138.397	237.955	132.495
1442	2	+	141606	141629	24	YBL041W	CDS	0.9184	0	0.6657	1.0216	2.4537	1.4031	0	0	0	138.397	237.955	132.495
1443	2	+	141637	141659	23	YBL041W	CDS	0	0	0.6657	0	0	0	NA	0	NA	138.397	237.955	132.495
1444	2	+	141668	141685	18	YBL041W	CDS	2.6525	4.9929	0	2.5543	0	0	0	0	NA	138.397	237.955	132.495
1445	2	+	141762	141785	24	YBL041W	CDS	262.411	178.67	71.0062	31.9909	100.731	152.501	0	0	0	138.397	237.955	132.495
1446	2	+	141791	141826	36	YBL041W	CDS	0	0	0.6657	0	0	0	NA	0	NA	138.397	237.955	132.495
1447	2	+	141911	141933	23	YBL041W	CDS	4.1114	0	0.087	0	0	0	0	NA	NA	138.397	237.955	132.495
1448	2	+	141975	141997	23	YBL041W	3'UTR	6.9453	0	3.1838	0	4.693	0	0	0	0	138.397	237.955	132.495
1449	2	+	143137	143157	21	YBL039W-B	5'UTR	125.833	35.0622	1.4181	0.2068	9.0502	20.839	0	0	0	132.034	531.922	211.521
1450	2	+	143245	143262	18	YBL039W-B	5'UTR	3.2075	0	0	0	0	0	0	NA	NA	132.034	531.922	211.521
1451	2	+	143351	143379	29	YBL039W-B	5'UTR	180.15	193.724	9.4061	41.7251	78.5212	57.4207	0	0	0	132.034	531.922	211.521
1452	2	+	143398	143417	20	YBL039W-B	CDS	27.7133	54.5942	0.2681	0.2057	0	8.3921	0	0	0	132.034	531.922	211.521
1453	2	+	143491	143512	22	YBL039W-B	CDS	5.5554	0	0.5685	0	0	5.8717	0	0	0	132.034	531.922	211.521
1454	2	+	143622	143648	27	YBL039W-B	3'UTR	343.469	54.1034	41.6911	3.377	147.179	192.345	0	0	0	132.034	531.922	211.521
1455	2	+	143652	143672	21	YBL039W-B	3'UTR	195.53	123.09	20.2073	19.5658	70.2809	75.9054	0	0	0	132.034	531.922	211.521
1456	2	+	146141	146168	28	YBL038W	5'UTR	2.9983	0	0	0	0	0	0	NA	NA	42.3908	89.681	52.7456
1457	2	+	146263	146285	23	YBL038W	CDS	221.145	237.259	37.4751	13.6718	130.409	79.8247	0	0	0	42.3908	89.681	52.7456
1458	2	+	146487	146512	26	YBL038W	CDS	0	14.6706	0	0	0	0	0	NA	NA	42.3908	89.681	52.7456
1459	2	+	146749	146774	26	YBL038W	CDS	0	0	0	0	16.4355	0	NA	NA	0	42.3908	89.681	52.7456
1460	2	+	146835	146853	19	YBL038W	CDS	0.1581	35.1279	0	0	0	1.1129	0	NA	NA	42.3908	89.681	52.7456
1461	2	+	146907	146927	21	YBL038W	3'UTR	5.1379	0	2.5234	0	7.0432	0	0	0	0	42.3908	89.681	52.7456
1462	2	+	147217	147239	23	YBL037W	CDS	329.902	125.028	110.199	0	0	150.292	0	0	0	4.9733	5.7496	3.5491
1463	2	+	147444	147468	25	YBL037W	CDS	255.464	886.956	406.637	1041.01	205.179	75.3994	0	0	0	4.9733	5.7496	3.5491
1464	2	+	147766	147786	21	YBL037W	CDS	51.0928	0	0	0	0	0	0	NA	NA	4.9733	5.7496	3.5491
1465	2	+	148081	148111	31	YBL037W	CDS	76.6493	0	0	0	0	0	0	NA	NA	4.9733	5.7496	3.5491
1466	2	+	148165	148189	25	YBL037W	CDS	150.242	0	0	84.5624	0	0	0	0	NA	4.9733	5.7496	3.5491
1467	2	+	148196	148214	19	YBL037W	CDS	76.6493	229.244	0	0	0	0	0	NA	NA	4.9733	5.7496	3.5491
1468	2	+	148740	148765	26	YBL037W	CDS	277.12	291.758	110.199	105.712	0	157.11	0	0	0	4.9733	5.7496	3.5491
1469	2	+	148972	148993	22	YBL037W	CDS	51.0928	0	0	0	0	0	0	NA	NA	4.9733	5.7496	3.5491
1470	2	+	149064	149082	19	YBL037W	CDS	76.6493	433.254	0	0	0	0	0	NA	NA	4.9733	5.7496	3.5491
1471	2	+	149126	149148	23	YBL037W	CDS	0	229.244	0	0	183.201	0	0	NA	0	4.9733	5.7496	3.5491
1472	2	+	149214	149232	19	YBL037W	CDS	51.0928	104.196	0	0	0	0	0	NA	NA	4.9733	5.7496	3.5491
1473	2	+	149269	149293	25	YBL037W	CDS	76.6493	0	55.0995	197.057	0	0	0	0	NA	4.9733	5.7496	3.5491
1474	2	+	149357	149378	22	YBL037W	CDS	0	104.196	0	0	0	0	0	NA	NA	4.9733	5.7496	3.5491
1475	2	+	149521	149538	18	YBL037W	CDS	51.1129	0	0	0	0	0	0	NA	NA	4.9733	5.7496	3.5491
1476	2	+	149699	149719	21	YBL037W	CDS	51.1129	166.71	55.0995	57.3953	61.0577	0	0	0	0	4.9733	5.7496	3.5491
1477	2	+	149799	149822	24	YBL037W	CDS	25.5565	38.204	26.4018	0	0	0	0	0	NA	4.9733	5.7496	3.5491
1478	2	+	149832	149850	19	YBL037W	CDS	51.0928	0	0	84.5624	0	0	0	0	NA	4.9733	5.7496	3.5491
1479	2	+	149991	150014	24	YBL037W	CDS	0	0	0	0	0	157.11	NA	NA	0	4.9733	5.7496	3.5491
1480	2	+	150033	150067	35	YBL037W	CDS	0	0	0	0	91.6007	0	NA	NA	0	4.9733	5.7496	3.5491
1481	2	+	150288	150309	22	YBL037W	3'UTR	99.8934	0	165.298	42.2812	152.658	309.459	0	0	0	4.9733	5.7496	3.5491
1482	2	+	150334	150365	32	YBL037W	3'UTR	369.674	420.687	190.257	13.8792	477.107	540.052	0	0	0	4.9733	5.7496	3.5491
1483	2	+	150369	150388	20	YBL037W	3'UTR	1047.51	1552.55	577.171	169.142	580.119	335.184	0	0	0	4.9733	5.7496	3.5491
1484	2	+	160138	160168	31	YBL032W	5'UTR	1.6384	0	0	0	0	0	0	NA	NA	77.5752	55.585	35.5913
1485	2	+	160218	160240	23	YBL032W	CDS	70.4271	109.437	8.5491	40.2177	25.4135	10.4464	0	0	0	77.5752	55.585	35.5913
1486	2	+	160261	160285	25	YBL032W	CDS	11.465	14.1089	2.8497	12.5951	0	0	0	0	NA	77.5752	55.585	35.5913
1487	2	+	160302	160322	21	YBL032W	CDS	3.1208	34.609	0	0	0	0	0	NA	NA	77.5752	55.585	35.5913
1488	2	+	160346	160368	23	YBL032W	CDS	0	0	2.8497	0	0	0	NA	0	NA	77.5752	55.585	35.5913
1489	2	+	160568	160588	21	YBL032W	CDS	109.657	58.7855	18.9979	15.3081	34.795	78.8339	0	0	0	77.5752	55.585	35.5913
1490	2	+	160670	160693	24	YBL032W	CDS	14.8785	90.6836	4.987	0	0	0	0	0	NA	77.5752	55.585	35.5913
1491	2	+	160766	160792	27	YBL032W	CDS	0	0	0	0	0	5.2232	NA	NA	0	77.5752	55.585	35.5913
1492	2	+	160893	160911	19	YBL032W	CDS	19.6558	24.0489	2.8497	0	9.1343	0	0	0	0	77.5752	55.585	35.5913
1493	2	+	160941	160961	21	YBL032W	CDS	18.0174	28.8198	2.8497	22.8065	42.6256	0	0	0	0	77.5752	55.585	35.5913
1494	2	+	161036	161059	24	YBL032W	CDS	45.86	14.6967	19.3541	8.747	0	60.7115	0	0	0	77.5752	55.585	35.5913
1495	2	+	161104	161122	19	YBL032W	CDS	10.2584	0	2.999	0	0	0	0	0	NA	77.5752	55.585	35.5913
1496	2	+	161289	161314	26	YBL032W	CDS	0	0	0	0	9.1343	0	NA	NA	0	77.5752	55.585	35.5913
1497	2	+	161362	161384	23	YBL032W	3'UTR	212.778	248.037	178.044	302.355	87.0999	260.662	0	0	0	77.5752	55.585	35.5913
1498	2	+	161408	161424	17	YBL032W	3'UTR	9.1537	4.0077	4.5264	15.3081	3.0457	36.5567	0	0	0	77.5752	55.585	35.5913
1499	2	+	161444	161473	30	YBL032W	3'UTR	20.4215	4.0077	33.4371	102.344	0	0	0	0	NA	77.5752	55.585	35.5913
1500	2	+	161679	161696	18	YBL031W	5'UTR	36.0227	156.055	12.8876	0	0	0	0	0	NA	17.6361	12.2909	12.7864
1501	2	+	161735	161755	21	YBL031W	CDS	172.907	170.423	0	0	25.4255	58.1477	0	NA	0	17.6361	12.2909	12.7864
1502	2	+	161784	161804	21	YBL031W	CDS	228.826	105.777	128.876	138.46	67.7986	203.513	0	0	0	17.6361	12.2909	12.7864
1503	2	+	162024	162048	25	YBL031W	CDS	42.3676	20.9173	0	54.5932	0	145.365	0	0	0	17.6361	12.2909	12.7864
1504	2	+	162121	162142	22	YBL031W	CDS	117.237	124.483	12.3018	0	0	145.365	0	0	0	17.6361	12.2909	12.7864
1505	2	+	162241	162264	24	YBL031W	CDS	358.112	245.587	164.317	257.133	25.4255	140.517	0	0	0	17.6361	12.2909	12.7864
1506	2	+	162298	162318	21	YBL031W	CDS	86.4534	141.046	0	59.3366	0	0	0	0	NA	17.6361	12.2909	12.7864
1507	2	+	162360	162378	19	YBL031W	CDS	0	23.5086	0	0	0	0	0	NA	NA	17.6361	12.2909	12.7864
1508	2	+	162647	162666	20	YBL031W	CDS	7.2068	0	0	0	0	0	0	NA	NA	17.6361	12.2909	12.7864
1509	2	+	162727	162744	18	YBL031W	3'UTR	7.2068	0	0	0	0	0	0	NA	NA	17.6361	12.2909	12.7864
1510	2	+	162784	162807	24	YBL031W	3'UTR	314.9	334.978	167.539	9.8935	67.7986	58.1477	0	0	0	17.6361	12.2909	12.7864
1511	2	+	162818	162842	25	YBL031W	3'UTR	196.262	121.053	89.7005	0	55.5903	212.233	0	0	0	17.6361	12.2909	12.7864
1512	2	+	166045	166063	19	YBL029W	5'UTR	24.6474	7.7323	0	0	0	0	0	NA	NA	67.0173	195.2	150.238
1513	2	+	166111	166129	19	YBL029W	5'UTR	11.3762	15.4647	1.623	0	9.3765	13.6091	0	0	0	67.0173	195.2	150.238
1514	2	+	166175	166195	21	YBL029W	CDS	10.833	0	0	0	8.8267	10.2504	0	NA	0	67.0173	195.2	150.238
1515	2	+	166233	166256	24	YBL029W	CDS	18.4863	0	9.7377	8.9519	48.0246	39.6406	0	0	0	67.0173	195.2	150.238
1516	2	+	166294	166313	20	YBL029W	CDS	8.5321	0	0	0	3.4259	4.5768	0	NA	0	67.0173	195.2	150.238
1517	2	+	166406	166426	21	YBL029W	CDS	5.1464	0	1.1593	0	48.4965	32.1078	0	NA	0	67.0173	195.2	150.238
1518	2	+	166470	166490	21	YBL029W	CDS	11.3762	10.8256	0	0	2.9194	12.1947	0	NA	0	67.0173	195.2	150.238
1519	2	+	166580	166597	18	YBL029W	CDS	1.8965	0	0	0	0	0	0	NA	NA	67.0173	195.2	150.238
1520	2	+	166650	166668	19	YBL029W	CDS	5.6881	21.6511	0	0	0.7215	1.2374	0	NA	0	67.0173	195.2	150.238
1521	2	+	166747	166773	27	YBL029W	CDS	27.7391	76.5832	4.8689	8.7177	115.564	98.1486	0	0	0	67.0173	195.2	150.238
1522	2	+	166818	166837	20	YBL029W	CDS	20.8573	61.4737	0	0	6.4911	16.022	0	NA	0	67.0173	195.2	150.238
1523	2	+	166895	166919	25	YBL029W	CDS	0	15.4647	0.7792	0	11.165	29.9393	0	NA	0	67.0173	195.2	150.238
1524	2	+	166960	166982	23	YBL029W	CDS	0	0	0	0	0	6.1862	NA	NA	0	67.0173	195.2	150.238
1525	2	+	167052	167069	18	YBL029W	CDS	1.1594	0	0	0	2.7244	0	NA	NA	NA	67.0173	195.2	150.238
1526	2	+	167099	167099	1	YBL029W	CDS	1.8965	0	0	0	0	0	NA	NA	NA	67.0173	195.2	150.238
1527	2	+	167108	167109	2	YBL029W	CDS	1.8965	0	0	0	0	0	NA	NA	NA	67.0173	195.2	150.238
1528	2	+	167160	167181	22	YBL029W	CDS	9.4796	0	0	0	2.8848	0	0	NA	0	67.0173	195.2	150.238
1529	2	+	168463	168486	24	YBL027W	intron	0.335	0.5312	0.283	0.8688	1.0371	0	0	0	0	1390.25	512.999	670.432
1530	2	+	168630	168651	22	YBL027W	intron	0.0997	0	0	0	0	1.0082	0	NA	0	1390.25	512.999	670.432
1531	2	+	168655	168677	23	YBL027W	intron	0	0	0	0	0	0.5544	NA	NA	0	1390.25	512.999	670.432
1532	2	+	168687	168709	23	YBL027W	intron	0	0	0	0	0.9698	0	NA	NA	0	1390.25	512.999	670.432
1533	2	+	168756	168775	20	YBL027W	intron	8.0971	2.9074	0.9263	0.237	9.0512	9.149	0	0	0	1390.25	512.999	670.432
1534	2	+	168810	168829	20	YBL027W	CDS	0	0.7455	0	0	0	0	0	NA	NA	1390.25	512.999	670.432
1535	2	+	168840	168860	21	YBL027W	CDS	0.1698	0.1278	0.9263	1.6587	0	0	0	0	NA	1390.25	512.999	670.432
1536	2	+	168870	168879	10	YBL027W	CDS	0.2376	0.1789	1.1425	1.2795	0	0	0	0	NA	1390.25	512.999	670.432
1537	2	+	168893	168910	18	YBL027W	CDS	0.2437	0.497	0.5489	0	0.4849	0.2003	0	0	0	1390.25	512.999	670.432
1538	2	+	168940	168952	13	YBL027W	CDS	0.1265	0	2.494	4.6663	0	0	NA	NA	NA	1390.25	512.999	670.432
1539	2	+	168970	168978	9	YBL027W	CDS	1.1983	3.3547	5.1462	7.2663	0.6464	1.9407	0	0	0	1390.25	512.999	670.432
1540	2	+	168992	169016	25	YBL027W	CDS	3.2243	0.2266	24.7886	15.6388	1.3447	3.3933	0	0	0	1390.25	512.999	670.432
1541	2	+	169069	169103	35	YBL027W	CDS	0.2063	0.2684	0.1942	1.6248	0	0	0	0	NA	1390.25	512.999	670.432
1542	2	+	169130	169130	1	YBL027W	CDS	0.3656	0	0.3088	0.948	0	1.3863	NA	0	NA	1390.25	512.999	670.432
1543	2	+	169157	169181	25	YBL027W	CDS	1.8643	2.141	10.4985	21.1455	1.8619	0	0	0	0	1390.25	512.999	670.432
1544	2	+	169218	169240	23	YBL027W	CDS	0	0	0	3.3998	0	0.5546	NA	0	0	1390.25	512.999	670.432
1545	2	+	169431	169450	20	YBL027W	3'UTR	255.447	635.909	216.176	191.86	31.8972	38.2594	0	0	0	1390.25	512.999	670.432
1546	2	+	170559	170586	28	YBL026W	5'UTR	0	0	0.8394	0	0	0	NA	0	NA	259.367	188.704	212.092
1547	2	+	170593	170617	25	YBL026W	5'UTR	0.9797	0	0	0	0	0	0	NA	NA	259.367	188.704	212.092
1548	2	+	170626	170647	22	YBL026W	CDS	219.885	271.49	13.7358	27.4658	45.8428	49.9528	0	0	0	259.367	188.704	212.092
1549	2	+	170847	170868	22	YBL026W	CDS	0	0	0	0	0	1.7525	NA	NA	0	259.367	188.704	212.092
1550	2	+	170892	170912	21	YBL026W	CDS	76.4188	31.1304	10.4725	2.4541	6.3256	21.8254	0	0	0	259.367	188.704	212.092
1551	2	+	170958	170982	25	YBL026W	CDS	0.49	0	0	0	0	0	0	NA	NA	259.367	188.704	212.092
1552	2	+	171062	171089	28	YBL026W	3'UTR	2.4143	5.0091	0	8.3512	3.9228	1.6898	0	0	0	259.367	188.704	212.092
1553	2	+	171373	171392	20	YBL025W	5'UTR	18.148	39.2201	0	0	0	0	0	NA	NA	28.0086	51.3707	55.8434
1554	2	+	171453	171476	24	YBL025W	5'UTR	197.896	118.414	0	59.1563	38.3232	52.5613	0	0	0	28.0086	51.3707	55.8434
1555	2	+	171713	171730	18	YBL025W	CDS	0	0	0	4.2067	0	11.0953	NA	0	0	28.0086	51.3707	55.8434
1556	2	+	171751	171785	35	YBL025W	CDS	0	0	0	7.0994	0	0	NA	0	NA	28.0086	51.3707	55.8434
1557	2	+	171869	171888	20	YBL025W	CDS	235.203	142.649	30.8347	2.3671	44.6302	23.2991	0	0	0	28.0086	51.3707	55.8434
1558	2	+	172458	172482	25	YBL024W	5'UTR	78.436	82.989	145.445	125.269	60.2392	163.941	0	0	0	35.1191	6.4038	24.8974
1559	2	+	172658	172668	11	YBL024W	CDS	3.6191	0	0	162.201	0	0	NA	0	NA	35.1191	6.4038	24.8974
1560	2	+	172683	172703	21	YBL024W	CDS	3.4454	29.511	0	151.847	0	0	0	0	NA	35.1191	6.4038	24.8974
1561	2	+	172715	172735	21	YBL024W	CDS	39.7989	158.666	49.4706	131.969	87.0452	6.7557	0	0	0	35.1191	6.4038	24.8974
1562	2	+	172803	172824	22	YBL024W	CDS	2.3036	0	49.4706	0	0	26.81	0	0	0	35.1191	6.4038	24.8974
1563	2	+	172881	172901	21	YBL024W	CDS	0	14.7555	20.0194	0	0	0	NA	NA	NA	35.1191	6.4038	24.8974
1564	2	+	172998	173016	19	YBL024W	CDS	3.6191	0	0	0	0	0	0	NA	NA	35.1191	6.4038	24.8974
1565	2	+	173021	173041	21	YBL024W	CDS	5.8601	2.95	74.2059	0	8.7037	0	0	0	0	35.1191	6.4038	24.8974
1566	2	+	173153	173177	25	YBL024W	CDS	0	26.561	0	0	0	0	0	NA	NA	35.1191	6.4038	24.8974
1567	2	+	173280	173307	28	YBL024W	CDS	7.2354	0	0	0	0	0	0	NA	NA	35.1191	6.4038	24.8974
1568	2	+	173531	173569	39	YBL024W	CDS	0	0	0	0	0	7.4666	NA	NA	0	35.1191	6.4038	24.8974
1569	2	+	173683	173697	15	YBL024W	CDS	64.6429	88.5359	321.559	75.9237	8.7037	52.2585	0	0	0	35.1191	6.4038	24.8974
1570	2	+	173715	173733	19	YBL024W	CDS	28.7536	82.6302	173.147	438.568	43.5226	0	NA	0	NA	35.1191	6.4038	24.8974
1571	2	+	173831	173852	22	YBL024W	CDS	3.6191	0	0	0	0	0	0	NA	NA	35.1191	6.4038	24.8974
1572	2	+	173904	173927	24	YBL024W	CDS	0	0	24.7353	0	0	0	NA	0	NA	35.1191	6.4038	24.8974
1573	2	+	174247	174264	18	YBL024W	CDS	18.0899	0	0	56.9506	0	0	0	0	NA	35.1191	6.4038	24.8974
1574	2	+	174304	174322	19	YBL024W	CDS	21.709	0	0	0	0	0	0	NA	NA	35.1191	6.4038	24.8974
1575	2	+	174370	174391	22	YBL024W	CDS	0	0	0	18.9887	0	0	NA	0	NA	35.1191	6.4038	24.8974
1576	2	+	174454	174475	22	YBL024W	CDS	0	0	17.9893	104.391	0	0	NA	0	NA	35.1191	6.4038	24.8974
1577	2	+	174598	174616	19	YBL024W	3'UTR	27.9962	67.1031	46.8628	17.9893	8.2458	0	0.0079	0	0	35.1191	6.4038	24.8974
1578	2	+	174633	174647	15	YBL024W	3'UTR	13.2691	0	148.412	24.0482	8.7037	9.9528	0	0	0	35.1191	6.4038	24.8974
1579	2	+	182407	182424	18	YBL020W	CDS	38.1309	77.9029	47.4215	0	29.3494	25.1712	0	0	0	19.4383	9.8352	14.7669
1580	2	+	182486	182504	19	YBL020W	CDS	26.1494	37.3232	0	0	29.3494	25.1712	0	NA	0	19.4383	9.8352	14.7669
1581	2	+	182508	182529	22	YBL020W	CDS	42.7815	1.209	15.3734	0	0	10.3001	0	0	0	19.4383	9.8352	14.7669
1582	2	+	182559	182559	1	YBL020W	CDS	0	0	0	12.3638	0	0	NA	NA	NA	19.4383	9.8352	14.7669
1583	2	+	182740	182760	21	YBL020W	CDS	13.0721	0	0	0	0	0	0	NA	NA	19.4383	9.8352	14.7669
1584	2	+	182815	182839	25	YBL020W	CDS	160.276	338.265	47.6757	65.2656	149.402	74.0101	0	0	0	19.4383	9.8352	14.7669
1585	2	+	182969	182988	20	YBL020W	CDS	0	0	16.1054	0	0	0	NA	0	NA	19.4383	9.8352	14.7669
1586	2	+	183053	183080	28	YBL020W	CDS	45.7653	42.6529	16.1054	0	0	0	0	0	NA	19.4383	9.8352	14.7669
1587	2	+	183228	183249	22	YBL020W	CDS	222.252	448.604	161.054	86.5158	113.402	370.748	0	0	0	19.4383	9.8352	14.7669
1588	2	+	183262	183284	23	YBL020W	CDS	11.9352	47.9826	0	0	0	0	0	NA	NA	19.4383	9.8352	14.7669
1589	2	+	183468	183492	25	YBL020W	CDS	124.198	198.773	47.6757	59.3277	124.745	192.83	0	0	0	19.4383	9.8352	14.7669
1590	2	+	183517	183534	18	YBL020W	CDS	21.0667	85.6042	0	0	0	0	0	NA	NA	19.4383	9.8352	14.7669
1591	2	+	183560	183578	19	YBL020W	CDS	117.659	139.75	0	0	0	37.7601	0	NA	0	19.4383	9.8352	14.7669
1592	2	+	183640	183662	23	YBL020W	CDS	336.778	300.674	46.2116	32.2413	0	144.472	0	0	0	19.4383	9.8352	14.7669
1593	2	+	183720	183737	18	YBL020W	CDS	32.6829	0	0	0	0	0	0	NA	NA	19.4383	9.8352	14.7669
1594	2	+	183784	183804	21	YBL020W	CDS	84.9766	31.9935	0	0	0	0	0	NA	NA	19.4383	9.8352	14.7669
1595	2	+	183821	183842	22	YBL020W	CDS	52.2885	0	16.1054	0	0	0	0	0	NA	19.4383	9.8352	14.7669
1596	2	+	183902	183923	22	YBL020W	CDS	675.038	431.632	193.265	60.68	102.73	226.561	0	0	0	19.4383	9.8352	14.7669
1597	2	+	183988	184013	26	YBL020W	CDS	275.791	116.276	51.4174	0	149.578	152.984	0	0.0068	0	19.4383	9.8352	14.7669
1598	2	+	184071	184093	23	YBL020W	CDS	154.89	342.16	80.5271	24.7173	220.134	238.053	0	0	0	19.4383	9.8352	14.7669
1599	2	+	184128	184147	20	YBL020W	3'UTR	5.8853	31.9935	0	0	13.2052	0	0	NA	0	19.4383	9.8352	14.7669
1600	2	+	184444	184468	25	YBL019W	CDS	19.8072	24.2339	16.0596	32.1432	104.106	13.0352	0	0	0	25.6624	29.1975	34.2227
1601	2	+	184582	184608	27	YBL019W	CDS	44.384	175.459	10.8502	23.1287	66.491	51.8983	0	0	0	25.6624	29.1975	34.2227
1602	2	+	184819	184846	28	YBL019W	CDS	0	0	0	0	0	21.7253	NA	NA	0	25.6624	29.1975	34.2227
1603	2	+	184897	184926	30	YBL019W	CDS	0	0	0	0	0	10.8612	NA	NA	0	25.6624	29.1975	34.2227
1604	2	+	184956	184974	19	YBL019W	CDS	0	44.4269	0	0	0	0	0	NA	NA	25.6624	29.1975	34.2227
1605	2	+	185062	185085	24	YBL019W	CDS	56.9393	0	16.0493	95.9294	73.7493	98.4405	0	0	0	25.6624	29.1975	34.2227
1606	2	+	185131	185152	22	YBL019W	CDS	39.6105	54.7065	5.4251	34.0611	0	41.7238	0	0	0	25.6624	29.1975	34.2227
1607	2	+	185171	185188	18	YBL019W	CDS	0	8.078	0	0	0	0	0	NA	NA	25.6624	29.1975	34.2227
1608	2	+	185260	185282	23	YBL019W	CDS	0	0	5.4251	0	0	0	NA	0	NA	25.6624	29.1975	34.2227
1609	2	+	185368	185393	26	YBL019W	CDS	0	0	0	0	6.3321	0	NA	NA	0	25.6624	29.1975	34.2227
1610	2	+	185475	185492	18	YBL019W	CDS	0	0	0	0	3.1675	0	NA	NA	0	25.6624	29.1975	34.2227
1611	2	+	185566	185586	21	YBL019W	CDS	212.895	80.1951	48.8261	84.6511	265.219	54.3148	0	0	0	25.6624	29.1975	34.2227
1612	2	+	185867	185892	26	YBL019W	CDS	4.9528	0	0	0	8.4038	0	0	NA	0	25.6624	29.1975	34.2227
1613	2	+	185946	185957	12	YBL019W	3'UTR	113.875	64.6198	27.1256	16.6521	34.8278	10.8612	0	0	0	25.6624	29.1975	34.2227
1614	2	+	185975	186012	38	YBL019W	3'UTR	140.848	236.264	46.5417	0	33.3317	48.4503	0	0	0	25.6624	29.1975	34.2227
1615	2	+	186019	186044	26	YBL019W	3'UTR	27.2344	16.1559	10.8502	0	28.4986	5.4321	0	0	0	25.6624	29.1975	34.2227
1616	2	+	186317	186349	33	YBL019W	3'UTR	0	0	5.4251	0	0	0	NA	0	NA	25.6624	29.1975	34.2227
1617	2	+	186463	186481	19	YBL019W	3'UTR	0	8.078	0	0	0	0	0	NA	NA	25.6624	29.1975	34.2227
1618	2	+	186483	186505	23	YBL019W	3'UTR	4.9528	20.193	0	0	0	0	0	NA	NA	25.6624	29.1975	34.2227
1619	2	+	192315	192346	32	YBL016W	5'UTR	177.085	258.932	44.3371	54.1266	48.7543	54.0035	0	0	0	41.078	58.389	79.593
1620	2	+	192373	192396	24	YBL016W	5'UTR	560.108	373.307	103.201	159.52	122.924	86.5026	0	0	0	41.078	58.389	79.593
1621	2	+	192462	192483	22	YBL016W	CDS	0	19.9547	0	0	0	0	0	NA	NA	41.078	58.389	79.593
1622	2	+	192498	192523	26	YBL016W	CDS	0	10.093	0	0	0	0	0	NA	NA	41.078	58.389	79.593
1623	2	+	192657	192684	28	YBL016W	CDS	234.639	48.3909	196.874	221.865	85.2361	117.097	0	0	0	41.078	58.389	79.593
1624	2	+	192785	192815	31	YBL016W	CDS	312.209	180.52	156.209	122.292	123.496	192.925	0	0	0	41.078	58.389	79.593
1625	2	+	192876	192895	20	YBL016W	CDS	40.0579	37.8475	26.8578	0	2.5882	9.3413	0	0	0	41.078	58.389	79.593
1626	2	+	193033	193055	23	YBL016W	CDS	5.918	19.3072	5.1893	9.9574	13.0225	18.0719	0	0	0	41.078	58.389	79.593
1627	2	+	193082	193105	24	YBL016W	CDS	3.0941	0	2.7128	18.7364	1.3619	4.67	0	0	0	41.078	58.389	79.593
1628	2	+	193111	193134	24	YBL016W	CDS	0	21.761	0	14.573	4.3107	0	0	0	0	41.078	58.389	79.593
1629	2	+	193431	193454	24	YBL016W	CDS	0	0	0	45.4521	12.2523	0	NA	0	0	41.078	58.389	79.593
1630	2	+	193514	193539	26	YBL016W	3'UTR	111.712	238.626	89.6282	159.741	62.0507	126.287	0	0	0	41.078	58.389	79.593
1631	2	+	193566	193566	1	YBL016W	3'UTR	9.2799	45.416	0	0	0	7.0056	NA	NA	NA	41.078	58.389	79.593
1632	2	+	194086	194109	24	YBL015W	5'UTR	84.5923	13.3636	4.9815	2.3524	48.0513	0	0.0079	0	0	35.5517	206.685	22.5509
1633	2	+	194124	194144	21	YBL015W	CDS	7.1473	0	0	0	28.8326	0	0	NA	0	35.5517	206.685	22.5509
1634	2	+	194401	194427	27	YBL015W	CDS	3.5751	0	0	0	0	0	0	NA	NA	35.5517	206.685	22.5509
1635	2	+	194533	194559	27	YBL015W	CDS	10.7224	0	0	0	0	23.8084	0	NA	0	35.5517	206.685	22.5509
1636	2	+	194725	194741	17	YBL015W	CDS	7.1502	0	0	0	0	0	0	NA	NA	35.5517	206.685	22.5509
1637	2	+	194759	194777	19	YBL015W	CDS	17.8698	0	0	0	0	0	0	NA	NA	35.5517	206.685	22.5509
1638	2	+	194806	194828	23	YBL015W	CDS	3.5751	0	0	0	0	0	0	NA	NA	35.5517	206.685	22.5509
1639	2	+	195038	195066	29	YBL015W	CDS	3.5751	0	0	0	0	0	0	NA	NA	35.5517	206.685	22.5509
1640	2	+	195294	195312	19	YBL015W	CDS	3.5751	0	0	0	0	0	0	NA	NA	35.5517	206.685	22.5509
1641	2	+	195379	195402	24	YBL015W	CDS	0	0	0.7664	0	0	0	NA	0	NA	35.5517	206.685	22.5509
1642	2	+	195445	195470	26	YBL015W	CDS	0	0	0	1.1762	0	0	NA	0	NA	35.5517	206.685	22.5509
1643	2	+	195529	195546	18	YBL015W	CDS	0	0	0	0	4.8069	0	NA	NA	0	35.5517	206.685	22.5509
1644	2	+	195808	195830	23	YBL015W	3'UTR	3.1081	0	1.9992	0	6.8955	0	0	0	0	35.5517	206.685	22.5509
1645	2	+	195899	195920	22	YBL015W	3'UTR	31.3515	0	1.3586	0	0	0	0	0	NA	35.5517	206.685	22.5509
1646	2	+	202239	202260	22	YBL013W	CDS	0	192.53	0	0	0	0	0	NA	NA	3.3278	4.4834	1.4886
1647	2	+	202764	202795	32	YBL013W	CDS	76.3568	0	0	0	0	0	0	NA	NA	3.3278	4.4834	1.4886
1648	2	+	203860	203881	22	YBL011W	CDS	15.9897	76.9807	0	0	0	0	0	NA	NA	29.6191	21.0447	17.166
1649	2	+	203905	203923	19	YBL011W	CDS	8.5789	24.4943	7.5268	0	0	0	0	0	NA	29.6191	21.0447	17.166
1650	2	+	204118	204140	23	YBL011W	CDS	4.2911	0	0	0	0	0	0	NA	NA	29.6191	21.0447	17.166
1651	2	+	204188	204218	31	YBL011W	CDS	3.4606	24.4943	0	0	0	20.2552	0	NA	0	29.6191	21.0447	17.166
1652	2	+	204274	204305	32	YBL011W	CDS	8.5823	0	0	0	0	0	0	NA	NA	29.6191	21.0447	17.166
1653	2	+	204411	204430	20	YBL011W	CDS	175.876	57.912	22.5805	16.7501	25.2534	54.1419	0	0	0	29.6191	21.0447	17.166
1654	2	+	204576	204593	18	YBL011W	CDS	8.5789	0	0	0	0	0	0	NA	NA	29.6191	21.0447	17.166
1655	2	+	204735	204754	20	YBL011W	CDS	0	0	7.5268	0	0	0	NA	0	NA	29.6191	21.0447	17.166
1656	2	+	204869	204889	21	YBL011W	CDS	25.7401	90.9751	0	0	0	10.8295	0	NA	0	29.6191	21.0447	17.166
1657	2	+	204905	204925	21	YBL011W	CDS	0	0	0	11.5516	0	0	NA	0	NA	29.6191	21.0447	17.166
1658	2	+	204978	204998	21	YBL011W	CDS	0	45.4909	0	0	31.5624	0	0	NA	0	29.6191	21.0447	17.166
1659	2	+	205062	205087	26	YBL011W	CDS	90.4146	107.397	39.0835	4.8896	86.4325	24.9854	0	0	0	29.6191	21.0447	17.166
1660	2	+	205113	205133	21	YBL011W	CDS	12.8701	0	0	0	0	0	0	NA	NA	29.6191	21.0447	17.166
1661	2	+	205186	205194	9	YBL011W	CDS	124.406	0	45.161	5.7782	37.8772	0	0	0	NA	29.6191	21.0447	17.166
1662	2	+	205213	205234	22	YBL011W	CDS	198.892	247.165	37.6342	97.1408	119.941	101.386	0	0	0	29.6191	21.0447	17.166
1663	2	+	205449	205470	22	YBL011W	CDS	0	10.4966	0	23.1032	0	0	0	0	NA	29.6191	21.0447	17.166
1664	2	+	205497	205517	21	YBL011W	CDS	4.2911	0	0	0	0	0	0	NA	NA	29.6191	21.0447	17.166
1665	2	+	205560	205587	28	YBL011W	CDS	66.0385	211.202	7.5268	42.9039	89.2753	84.3004	0	0	0	29.6191	21.0447	17.166
1666	2	+	205623	205640	18	YBL011W	CDS	0	20.9966	0	0	0	0	0	NA	NA	29.6191	21.0447	17.166
1667	2	+	205659	205685	27	YBL011W	CDS	0	0	0	40.433	0	0	NA	0	NA	29.6191	21.0447	17.166
1668	2	+	205857	205875	19	YBL011W	3'UTR	11.2934	19.8926	4.7518	10.9434	30.5604	71.8047	0	0	0	29.6191	21.0447	17.166
1669	2	+	205902	205917	16	YBL011W	3'UTR	8.5789	13.9977	7.5268	0	0	0	0	0	NA	29.6191	21.0447	17.166
1670	2	+	205948	205967	20	YBL011W	3'UTR	0	9.4466	6.0205	0	0	0	0	0	NA	29.6191	21.0447	17.166
1671	2	+	207279	207300	22	YBL009W	CDS	75.7366	61.7669	70.3719	0	0	0	0	0	NA	8.3896	2.2509	3.827
1672	2	+	207376	207397	22	YBL009W	CDS	136.3	58.9539	140.744	162.024	84.949	0	0	0	0	8.3896	2.2509	3.827
1673	2	+	207495	207518	24	YBL009W	CDS	86.4523	200.737	67.4397	517.526	54.2723	232.741	0	0	0	8.3896	2.2509	3.827
1674	2	+	207810	207831	22	YBL009W	CDS	0	185.301	0	54.0228	56.624	0	0	NA	NA	8.3896	2.2509	3.827
1675	2	+	207960	207979	20	YBL009W	CDS	121.162	333.556	0	0	0	48.5759	0.0079	NA	0	8.3896	2.2509	3.827
1676	2	+	208052	208074	23	YBL009W	CDS	58.6083	74.1275	281.487	0	0	0	0	0	NA	8.3896	2.2509	3.827
1677	2	+	208099	208128	30	YBL009W	CDS	75.7247	308.835	0	0	0	339.979	0	NA	0	8.3896	2.2509	3.827
1678	2	+	208283	208302	20	YBL009W	CDS	0	12.3486	0	0	0	0	0	NA	NA	8.3896	2.2509	3.827
1679	2	+	208330	208351	22	YBL009W	CDS	50.944	0	0	0	0	0	0	NA	NA	8.3896	2.2509	3.827
1680	2	+	208649	208668	20	YBL009W	CDS	151.461	378.004	70.3719	216.002	84.949	291.403	0	0	0	8.3896	2.2509	3.827
1681	2	+	208709	208733	25	YBL009W	CDS	196.887	210.01	0	108.001	0	0	0	0	NA	8.3896	2.2509	3.827
1682	2	+	208899	208918	20	YBL009W	CDS	149.948	86.4761	140.744	0	28.3251	97.1257	0	0	0	8.3896	2.2509	3.827
1683	2	+	209138	209163	26	YBL009W	CDS	253.981	24.7092	541.339	0	0	46.7207	0	0	0	8.3896	2.2509	3.827
1684	2	+	209178	209202	25	YBL009W	CDS	15.1497	0	0	0	0	0	0	NA	NA	8.3896	2.2509	3.827
1685	2	+	209241	209268	28	YBL009W	3'UTR	14.6133	0	211.116	324.004	0	0	0	0	NA	8.3896	2.2509	3.827
1686	2	+	209278	209304	27	YBL009W	3'UTR	0	0	70.3719	0	0	0	NA	0	NA	8.3896	2.2509	3.827
1687	2	+	209495	209517	23	YBL008W-A	CDS	0	0	0	2242.8	0	0	NA	0	NA	2.2713	0.271	0.6248
1688	2	+	209579	209599	21	YBL008W-A	CDS	279.752	45.6126	584.502	0	0	0	0	0	NA	2.2713	0.271	0.6248
1689	2	+	210715	210732	18	YBL008W	CDS	0	44.947	0	0	0	0	0	NA	NA	4.6121	3.6379	4.8174
1690	2	+	210948	210968	21	YBL008W	CDS	55.1159	0	0	0	0	0	0	NA	NA	4.6121	3.6379	4.8174
1691	2	+	211159	211185	27	YBL008W	CDS	78.5976	67.4096	0	0	62.4818	190.061	0	NA	0	4.6121	3.6379	4.8174
1692	2	+	211833	211854	22	YBL008W	CDS	393.205	0	304.791	191.374	112.467	0	0	0	NA	4.6121	3.6379	4.8174
1693	2	+	211866	211893	28	YBL008W	CDS	27.5579	0	0	0	0	0	0	NA	NA	4.6121	3.6379	4.8174
1694	2	+	211997	212016	20	YBL008W	CDS	157.043	134.841	0	0	0	0	0	NA	NA	4.6121	3.6379	4.8174
1695	2	+	212179	212196	18	YBL008W	3'UTR	0	0	43.5416	66.8243	0	0	NA	0	NA	4.6121	3.6379	4.8174
1696	2	+	217438	217458	21	YBL005W	5'UTR	73.8251	3.9582	79.3512	71.8846	0	16.7966	0	0	0	52.3724	19.4868	32.1435
1697	2	+	217594	217615	22	YBL005W	CDS	26.6896	9.4439	48.7715	11.9055	12.8704	0	0	0	0	52.3724	19.4868	32.1435
1698	2	+	217732	217753	22	YBL005W	CDS	9.7055	13.6732	16.2572	0	6.7416	21.0276	0	0	0	52.3724	19.4868	32.1435
1699	2	+	217830	217850	21	YBL005W	CDS	31.5395	11.8746	16.2572	0	33.7113	0	0	0	0	52.3724	19.4868	32.1435
1700	2	+	217855	217876	22	YBL005W	CDS	12.1304	33.6418	16.2572	0	0	0	0	0	NA	52.3724	19.4868	32.1435
1701	2	+	218054	218076	23	YBL005W	CDS	0	9.8945	0	0	0	0	0	NA	NA	52.3724	19.4868	32.1435
1702	2	+	218185	218203	19	YBL005W	CDS	4.8537	13.8527	0	0	0	5.7834	0	NA	0	52.3724	19.4868	32.1435
1703	2	+	218228	218249	22	YBL005W	CDS	21.6144	29.9528	0	5.6705	0	0	0	0	NA	52.3724	19.4868	32.1435
1704	2	+	218286	218307	22	YBL005W	CDS	14.5573	0	16.2572	0	0	0	0	0	NA	52.3724	19.4868	32.1435
1705	2	+	218348	218369	22	YBL005W	CDS	26.6858	13.8527	0	0	0	9.9865	0	NA	0	52.3724	19.4868	32.1435
1706	2	+	218372	218392	21	YBL005W	CDS	12.1304	0	0	0	0	0	0	NA	NA	52.3724	19.4868	32.1435
1707	2	+	218470	218488	19	YBL005W	CDS	12.1304	3.9582	0	0	0	0	0	NA	NA	52.3724	19.4868	32.1435
1708	2	+	218683	218703	21	YBL005W	CDS	50.7176	15.8328	8.1286	0	0	0	0	0	NA	52.3724	19.4868	32.1435
1709	2	+	218936	218956	21	YBL005W	CDS	2.4269	0	0	0	0	0	0	NA	NA	52.3724	19.4868	32.1435
1710	2	+	218983	219007	25	YBL005W	CDS	0	9.8945	0	0	0	0	0	NA	NA	52.3724	19.4868	32.1435
1711	2	+	219231	219249	19	YBL005W	CDS	7.2786	0	0	0	0	0	0	NA	NA	52.3724	19.4868	32.1435
1712	2	+	219270	219294	25	YBL005W	CDS	0	15.8309	0	0	0	0	0	NA	NA	52.3724	19.4868	32.1435
1713	2	+	219538	219559	22	YBL005W	CDS	0	29.6836	8.1286	6.2401	43.3649	22.0791	0	0	0	52.3724	19.4868	32.1435
1714	2	+	219706	219733	28	YBL005W	CDS	12.1323	0	63.5764	0	16.8557	0	0	0	0	52.3724	19.4868	32.1435
1715	2	+	219809	219828	20	YBL005W	CDS	9.7055	0	15.8518	31.1903	0	91.9439	0	0	0	52.3724	19.4868	32.1435
1716	2	+	219970	219987	18	YBL005W	CDS	0	33.6418	0	0	6.7416	0	0	NA	0	52.3724	19.4868	32.1435
1717	2	+	220026	220057	32	YBL005W	CDS	2.4269	0	0	0	0	0	0	NA	NA	52.3724	19.4868	32.1435
1718	2	+	220375	220398	24	YBL005W	CDS	45.8944	44.9397	40.6429	34.8287	35.8206	28.9141	0	0	0	52.3724	19.4868	32.1435
1719	2	+	220662	220679	18	YBL005W	3'UTR	2.4269	7.9164	0	0	6.7416	0	0	NA	0	52.3724	19.4868	32.1435
1720	2	+	221336	221361	26	YBLWTy1-1	retrotransposon	NA	NA	NA	NA	NA	NA	0	0	0	NA	NA	NA
1721	2	+	225340	225365	26	YBLWTy1-1	retrotransposon	NA	NA	NA	NA	NA	NA	0	0	0	NA	NA	NA
1722	2	+	227866	227886	21	YBL004W	CDS	24.173	0	972.105	2556.98	0	0	NA	0	NA	9.5106	1.1794	3.5633
1723	2	+	227910	227929	20	YBL004W	CDS	0	98.08	671.528	463.795	0	0	0	0	NA	9.5106	1.1794	3.5633
1724	2	+	227982	228010	29	YBL004W	CDS	66.7992	0	2403.59	497.541	0	0	0	0	NA	9.5106	1.1794	3.5633
1725	2	+	228018	228039	22	YBL004W	CDS	0	0	671.528	2005.09	0	0	NA	0	NA	9.5106	1.1794	3.5633
1726	2	+	228134	228155	22	YBL004W	CDS	0	141.673	0	0	0	0	0	NA	NA	9.5106	1.1794	3.5633
1727	2	+	228158	228177	20	YBL004W	CDS	13.364	0	268.611	0	0	0	0	0	NA	9.5106	1.1794	3.5633
1728	2	+	228554	228592	39	YBL004W	CDS	13.364	0	0	0	0	0	0	NA	NA	9.5106	1.1794	3.5633
1729	2	+	228635	228655	21	YBL004W	CDS	120.245	98.08	658.725	0	0	0	0	0.0068	NA	9.5106	1.1794	3.5633
1730	2	+	228722	228740	19	YBL004W	CDS	0	76.2833	0	0	0	0	0	NA	NA	9.5106	1.1794	3.5633
1731	2	+	228750	228787	38	YBL004W	CDS	10.1991	0	395.879	683.483	50.4308	200.404	0	0	0	9.5106	1.1794	3.5633
1732	2	+	228804	228839	36	YBL004W	CDS	13.364	0	0	0	0	0	0	NA	NA	9.5106	1.1794	3.5633
1733	2	+	228857	228888	32	YBL004W	CDS	0	0	134.306	0	0	0	NA	0	NA	9.5106	1.1794	3.5633
1734	2	+	229083	229101	19	YBL004W	CDS	40.0921	174.363	127.268	0	0	0	0	0	NA	9.5106	1.1794	3.5633
1735	2	+	229194	229214	21	YBL004W	CDS	0	0	134.306	0	0	0	NA	0	NA	9.5106	1.1794	3.5633
1736	2	+	229514	229537	24	YBL004W	CDS	0	119.877	0	0	0	0	0	NA	NA	9.5106	1.1794	3.5633
1737	2	+	229609	229634	26	YBL004W	CDS	109.457	194.898	0	1236.82	0	0	0	0	NA	9.5106	1.1794	3.5633
1738	2	+	229682	229714	33	YBL004W	CDS	13.364	0	0	0	0	0	0	NA	NA	9.5106	1.1794	3.5633
1739	2	+	229736	229756	21	YBL004W	CDS	80.1527	0	134.306	490.843	0	0	0	0.0068	NA	9.5106	1.1794	3.5633
1740	2	+	229903	229920	18	YBL004W	CDS	40.0816	0	0	412.243	0	0	0	0	NA	9.5106	1.1794	3.5633
1741	2	+	229940	229958	19	YBL004W	CDS	26.7281	0	134.306	0	0	0	0	0	NA	9.5106	1.1794	3.5633
1742	2	+	231038	231063	26	YBL004W	CDS	0	0	134.306	0	0	0	NA	0	NA	9.5106	1.1794	3.5633
1743	2	+	231301	231322	22	YBL004W	CDS	106.87	0	805.833	1297.69	60.8144	156.484	0	0	0	9.5106	1.1794	3.5633
1744	2	+	231464	231486	23	YBL004W	CDS	26.7176	0	0	0	0	0	0	NA	NA	9.5106	1.1794	3.5633
1745	2	+	231559	231577	19	YBL004W	CDS	0	76.2833	0	0	0	0	0	NA	NA	9.5106	1.1794	3.5633
1746	2	+	231682	231708	27	YBL004W	CDS	66.305	52.4678	1074.44	0	325.485	208.655	0	0	0	9.5106	1.1794	3.5633
1747	2	+	231818	231842	25	YBL004W	CDS	0	0	354.587	927.59	0	0	NA	0	NA	9.5106	1.1794	3.5633
1748	2	+	232074	232098	25	YBL004W	CDS	13.364	21.7967	268.611	585.382	0	0	0	0	NA	9.5106	1.1794	3.5633
1749	2	+	232353	232372	20	YBL004W	CDS	40.0816	0	134.306	0	0	0	0	0	NA	9.5106	1.1794	3.5633
1750	2	+	232472	232492	21	YBL004W	CDS	0	0	0	206.122	0	0	NA	0	NA	9.5106	1.1794	3.5633
1751	2	+	232515	232535	21	YBL004W	CDS	66.7992	65.3902	255.808	490.843	0	0	0	0	NA	9.5106	1.1794	3.5633
1752	2	+	233109	233130	22	YBL004W	CDS	0	0	0	412.243	0	0	NA	0	NA	9.5106	1.1794	3.5633
1753	2	+	233191	233216	26	YBL004W	CDS	26.7176	54.4866	0	0	91.2357	0	0	NA	0	9.5106	1.1794	3.5633
1754	2	+	233382	233407	26	YBL004W	CDS	0	0	0	0	30.4212	0	NA	NA	0	9.5106	1.1794	3.5633
1755	2	+	233474	233492	19	YBL004W	CDS	13.364	0	0	0	0	0	0	NA	NA	9.5106	1.1794	3.5633
1756	2	+	233626	233653	28	YBL004W	CDS	13.364	0	129.473	0	0	0	0	0	NA	9.5106	1.1794	3.5633
1757	2	+	233759	233778	20	YBL004W	CDS	0	119.877	268.611	0	0	0	0	0	NA	9.5106	1.1794	3.5633
1758	2	+	233831	233851	21	YBL004W	CDS	0	32.6898	0	0	0	0	0	NA	NA	9.5106	1.1794	3.5633
1759	2	+	233920	233945	26	YBL004W	CDS	53.4351	165.142	656.011	309.225	0	0	0	0	NA	9.5106	1.1794	3.5633
1760	2	+	233960	233984	25	YBL004W	CDS	0	0	268.611	0	0	0	NA	0	NA	9.5106	1.1794	3.5633
1761	2	+	234099	234117	19	YBL004W	CDS	0	211.648	134.306	0	0	0	0	0	NA	9.5106	1.1794	3.5633
1762	2	+	234246	234269	24	YBL004W	CDS	0	0	537.222	0	0	0	NA	0	NA	9.5106	1.1794	3.5633
1763	2	+	234431	234448	18	YBL004W	CDS	12.6175	0	134.306	0	0	0	0	NA	NA	9.5106	1.1794	3.5633
1764	2	+	234518	234538	21	YBL004W	CDS	11.4504	43.5935	0	0	0	0	0	NA	NA	9.5106	1.1794	3.5633
1765	2	+	234612	234630	19	YBL004W	CDS	25.3191	54.4866	0	0	0	0	0	NA	NA	9.5106	1.1794	3.5633
1766	2	+	234776	234798	23	YBL004W	CDS	0	0	134.306	0	0	0	NA	0	NA	9.5106	1.1794	3.5633
1767	2	+	234909	234928	20	YBL004W	CDS	120.245	228.839	2686.11	0	596.049	834.591	0	0	0	9.5106	1.1794	3.5633
1768	2	+	234992	235012	21	YBL004W	CDS	13.364	0	0	0	0	0	0	NA	NA	9.5106	1.1794	3.5633
1769	2	+	235121	235140	20	YBL004W	3'UTR	358.043	911.047	1410.21	0	115.539	200.825	0	0	0	9.5106	1.1794	3.5633
1770	2	+	236455	236484	30	YBL002W	5'UTR	4.2769	13.3688	1.449	7.4129	0.825	5.5972	0	0	0	743.723	546.598	394.075
1771	2	+	236559	236576	18	YBL002W	CDS	0.3987	0.3019	0	0	0	0	0	NA	NA	743.723	546.598	394.075
1772	2	+	236607	236635	29	YBL002W	CDS	125.924	116.608	28.36	38.5495	31.0151	31.1948	0	0	0	743.723	546.598	394.075
1773	2	+	236655	236655	1	YBL002W	CDS	0.8544	0.418	2.6081	0.8895	2.1998	0.4717	NA	NA	NA	743.723	546.598	394.075
1774	2	+	236680	236704	25	YBL002W	CDS	1.7017	2.6646	2.7936	1.4856	1.045	6.4523	0.0079	0	0	743.723	546.598	394.075
1775	2	+	236745	236776	32	YBL002W	CDS	16.8544	2.1078	5.18	3.447	0	0.8402	0	0	0	743.723	546.598	394.075
1776	2	+	236811	236832	22	YBL002W	CDS	0.4971	0.323	0.7245	1.4151	0	0	0	0	NA	743.723	546.598	394.075
1777	2	+	236856	236882	27	YBL002W	CDS	52.1437	65.2396	31.5878	54.0154	19.8389	24.9805	0	0	0	743.723	546.598	394.075
1778	2	+	236918	236952	35	YBL002W	3'UTR	31.2981	23.6663	41.7718	33.9425	14.8167	14.5942	0	0	0	743.723	546.598	394.075
1779	2	+	237034	237063	30	YBL002W	3'UTR	459.665	384.075	477.934	344.624	300.363	214.638	0	0	0	743.723	546.598	394.075
1780	2	+	242831	242856	26	YBR003W	CDS	11.9053	0	0	0	9.3294	0	0	NA	0	42.6954	27.789	30.8272
1781	2	+	242864	242885	22	YBR003W	CDS	2.7052	0	0	0	0	5.2097	0	NA	NA	42.6954	27.789	30.8272
1782	2	+	242935	242952	18	YBR003W	CDS	83.3228	109.234	11.4002	0	0	12.0575	0	0	0	42.6954	27.789	30.8272
1783	2	+	243028	243045	18	YBR003W	CDS	0	21.8478	0	0	0	0	0	NA	NA	42.6954	27.789	30.8272
1784	2	+	243164	243185	22	YBR003W	CDS	132.696	342.494	11.6593	109.954	64.7091	100.583	0	0	0	42.6954	27.789	30.8272
1785	2	+	243219	243243	25	YBR003W	CDS	29.6449	157.689	0	50.7431	39.3711	31.5922	0	0	0	42.6954	27.789	30.8272
1786	2	+	243246	243266	21	YBR003W	CDS	68.3071	168.538	51.031	41.4517	52.2298	18.0879	0	0	0	42.6954	27.789	30.8272
1787	2	+	243460	243483	24	YBR003W	CDS	0	2.4265	0	0	0	0	0	NA	NA	42.6954	27.789	30.8272
1788	2	+	243667	243691	25	YBR003W	CDS	11.9029	19.419	0	0	10.5459	0	0	NA	0	42.6954	27.789	30.8272
1789	2	+	243711	243728	18	YBR003W	CDS	0	16.9925	0	0	0	0	0	NA	NA	42.6954	27.789	30.8272
1790	2	+	243816	243837	22	YBR003W	CDS	8.9284	0	11.4002	0	15.1782	36.1758	0	0	0	42.6954	27.789	30.8272
1791	2	+	243943	243977	35	YBR003W	CDS	2.9769	0	0	0	0	0	0	NA	NA	42.6954	27.789	30.8272
1792	2	+	244054	244080	27	YBR003W	CDS	0	9.7106	0	0	0	0	0	NA	NA	42.6954	27.789	30.8272
1793	2	+	244195	244219	25	YBR003W	CDS	5.9515	0	0	0	0	0	0	NA	NA	42.6954	27.789	30.8272
1794	2	+	244292	244313	22	YBR003W	3'UTR	510.505	824.902	103.12	106.575	149.55	246.107	0	0	0	42.6954	27.789	30.8272
1795	2	+	246059	246085	27	YBR005W	CDS	2.9445	9.8451	0	0	0	10.0071	0	NA	0	113.468	78.8334	92.8744
1796	2	+	246105	246136	32	YBR005W	CDS	1.1201	0	0	0	0	0	0	NA	NA	113.468	78.8334	92.8744
1797	2	+	246163	246187	25	YBR005W	CDS	10.9309	5.4809	2.0093	0	3.5004	0	0	0	0	113.468	78.8334	92.8744
1798	2	+	246214	246235	22	YBR005W	CDS	1.1201	5.2314	0	0	0	0	0	NA	NA	113.468	78.8334	92.8744
1799	2	+	246255	246280	26	YBR005W	CDS	0	5.4809	0	0	0	0	0	NA	NA	113.468	78.8334	92.8744
1800	2	+	246291	246315	25	YBR005W	CDS	0	0.8399	0	0	2.3333	0	0	NA	0	113.468	78.8334	92.8744
1801	2	+	246403	246428	26	YBR005W	CDS	1.1201	0	0	0	0	0	0	NA	NA	113.468	78.8334	92.8744
1802	2	+	246554	246579	26	YBR005W	3'UTR	1.1201	0	0	0	0	0	0	NA	NA	113.468	78.8334	92.8744
1803	2	+	246630	246657	28	YBR005W	3'UTR	166.617	284.3	52.4575	118.234	151.346	117.579	0	0	0	113.468	78.8334	92.8744
1804	2	+	246984	247009	26	YBR006W	5'UTR	4.1979	6.4872	9.4085	0	24.7899	9.2126	0	0	0	88.4973	44.6831	40.3471
1805	2	+	247021	247045	25	YBR006W	CDS	33.9988	60.2414	0	0	2.3645	21.5579	0	NA	0	88.4973	44.6831	40.3471
1806	2	+	247264	247286	23	YBR006W	CDS	5.7425	0	0	0	0	0	0	NA	NA	88.4973	44.6831	40.3471
1807	2	+	247298	247321	24	YBR006W	CDS	11.8444	30.7433	0	0	20.1452	3.455	0	NA	0	88.4973	44.6831	40.3471
1808	2	+	247449	247471	23	YBR006W	CDS	0	0	0	0	18.8018	13.8201	NA	NA	0	88.4973	44.6831	40.3471
1809	2	+	247494	247515	22	YBR006W	CDS	1.4362	0	0	0	0	0	0	NA	NA	88.4973	44.6831	40.3471
1810	2	+	247589	247614	26	YBR006W	CDS	4.3075	0	0	0	13.4285	22.1503	0	NA	0	88.4973	44.6831	40.3471
1811	2	+	247631	247653	23	YBR006W	CDS	0	10.693	0	0	5.2544	16.824	0	NA	0	88.4973	44.6831	40.3471
1812	2	+	247721	247744	24	YBR006W	CDS	0	7.0273	3.545	0	0	9.2126	0	0	0	88.4973	44.6831	40.3471
1813	2	+	247763	247783	21	YBR006W	CDS	59.6199	87.4445	10.467	2.7214	2.4314	187.56	0	0	0	88.4973	44.6831	40.3471
1814	2	+	247801	247825	25	YBR006W	CDS	1.4362	0	0	0	0	0	0	NA	NA	88.4973	44.6831	40.3471
1815	2	+	247859	247883	25	YBR006W	CDS	0	0	0	0	8.0576	0	NA	NA	0	88.4973	44.6831	40.3471
1816	2	+	247926	247942	17	YBR006W	CDS	8.615	17.5666	0	0	0	0	0	NA	NA	88.4973	44.6831	40.3471
1817	2	+	248001	248020	20	YBR006W	CDS	6.8917	5.8555	0	0	12.0851	0	0	NA	0	88.4973	44.6831	40.3471
1818	2	+	248130	248149	20	YBR006W	CDS	2.8713	0	0	0	0	0	0	NA	NA	88.4973	44.6831	40.3471
1819	2	+	248204	248232	29	YBR006W	CDS	7.9223	0	0	0	0	0	0	NA	NA	88.4973	44.6831	40.3471
1820	2	+	248305	248324	20	YBR006W	CDS	11.4874	2.1085	0	0	4.8331	4.1465	0	NA	0.0038	88.4973	44.6831	40.3471
1821	2	+	248573	248597	25	YBR006W	3'UTR	52.8344	185.414	3.1197	2.1776	34.4857	51.5948	0	0	0	88.4973	44.6831	40.3471
1822	2	+	256359	256384	26	YBR010W	CDS	0.9616	1.11	0.7704	0.8521	0	0.5041	0	0	0	1077.42	1146.66	1304.62
1823	2	+	256481	256510	30	YBR010W	CDS	0.4678	0	0.2763	0.9541	0	0	0	0	NA	1077.42	1146.66	1304.62
1824	2	+	256579	256602	24	YBR010W	CDS	2.565	1.3748	0.2302	0.5831	0	0.1187	0	0	0	1077.42	1146.66	1304.62
1825	2	+	256628	256647	20	YBR010W	CDS	0.9435	0.7551	0	0.2862	0.7516	0.3419	0	0	0	1077.42	1146.66	1304.62
1826	2	+	256668	256688	21	YBR010W	CDS	0.6963	0.5772	0	0.212	0	0.285	0	NA	0	1077.42	1146.66	1304.62
1827	2	+	256700	256724	25	YBR010W	CDS	0.3538	0	0	0.424	0	0	0	0	NA	1077.42	1146.66	1304.62
1828	2	+	256775	256810	36	YBR010W	3'UTR	134.944	51.2508	142.828	73.0429	80.6986	125.953	0	0	0	1077.42	1146.66	1304.62
1829	2	+	256844	256867	24	YBR010W	3'UTR	1596.33	534.559	884.308	379.639	1168.61	578.078	0	0	0	1077.42	1146.66	1304.62
1830	2	+	260529	260549	21	YBRWTy1-2	retrotransposon	NA	NA	NA	NA	NA	NA	0	0	NA	NA	NA	NA
1831	2	+	270259	270276	18	YBR016W	CDS	2.5804	0	0	0	0	0	0	NA	NA	98.4715	419.047	168.678
1832	2	+	270291	270314	24	YBR016W	CDS	0	0	0	0	1.9273	0.9646	NA	NA	0.0038	98.4715	419.047	168.678
1833	2	+	270409	270428	20	YBR016W	CDS	0	0	0	2.3931	0	0	NA	0	NA	98.4715	419.047	168.678
1834	2	+	270533	270557	25	YBR016W	CDS	0	17.598	0	0.2785	5.1394	1.1021	0	0	0	98.4715	419.047	168.678
1835	2	+	270573	270594	22	YBR016W	CDS	0	15.9792	0.5155	0	0	0	0	NA	NA	98.4715	419.047	168.678
1836	2	+	270674	270696	23	YBR016W	3'UTR	1.1222	0	0.5424	0	0	3.1622	0	0	0	98.4715	419.047	168.678
1837	2	+	270711	270711	1	YBR016W	3'UTR	0	0	0.378	0	0	0	NA	NA	NA	98.4715	419.047	168.678
1838	2	+	270742	270764	23	YBR016W	3'UTR	323.581	191.42	41.088	28.8187	87.5343	141.526	0	0	0	98.4715	419.047	168.678
1839	2	+	270806	270835	30	YBR016W	3'UTR	1578.23	1584.69	261.077	282.845	1537.95	1059.03	0	0	0	98.4715	419.047	168.678
1840	2	+	279278	279305	28	YBR020W	CDS	15.8301	0	0	0	0	0	0	NA	NA	8.029	7.7421	5.544
1841	2	+	279828	279849	22	YBR020W	CDS	47.4779	51.6378	40.9191	0	0	0	0	0	NA	8.029	7.7421	5.544
1842	2	+	279979	280002	24	YBR020W	CDS	0	0	0	0	195.454	0	NA	NA	0	8.029	7.7421	5.544
1843	2	+	280146	280166	21	YBR020W	CDS	31.6602	103.263	0	0	0	100.577	0	NA	0	8.029	7.7421	5.544
1844	2	+	280609	280629	21	YBR020W	3'UTR	156.757	64.541	19.4908	125.599	195.454	0	0	0	0	8.029	7.7421	5.544
1845	2	+	280647	280669	23	YBR020W	3'UTR	142.434	116.179	40.9191	12.2964	1396.25	766.757	0	0	0	8.029	7.7421	5.544
1846	2	+	280686	280713	28	YBR020W	3'UTR	0	0	0	0	0	33.5317	NA	NA	0	8.029	7.7421	5.544
1847	2	+	280724	280743	20	YBR020W	3'UTR	15.8301	38.7221	0	0	78.1926	0	0	NA	0	8.029	7.7421	5.544
1848	2	+	281348	281374	27	YBR021W	5'UTR	162.868	230.919	7.143	43.8498	0	61.0182	0	0	0	7.6295	22.1757	14.104
1849	2	+	281450	281470	21	YBR021W	CDS	183.223	135.199	21.4289	0	0	131.785	0	0.0068	0	7.6295	22.1757	14.104
1850	2	+	281802	281838	37	YBR021W	CDS	0	0	14.2859	0	0	0	NA	0	NA	7.6295	22.1757	14.104
1851	2	+	281962	281980	19	YBR021W	CDS	198.086	183.747	0	5.4835	0	0	0	NA	NA	7.6295	22.1757	14.104
1852	2	+	281993	282010	18	YBR021W	CDS	16.659	0	0	0	0	0	0	NA	NA	7.6295	22.1757	14.104
1853	2	+	282368	282388	21	YBR021W	CDS	14.2735	13.5789	0	0	0	0	0	NA	NA	7.6295	22.1757	14.104
1854	2	+	282453	282475	23	YBR021W	CDS	78.1965	103.952	7.143	0	0	0	0	0	NA	7.6295	22.1757	14.104
1855	2	+	282530	282546	17	YBR021W	CDS	32.335	0	17.6454	0	0	0	NA	NA	NA	7.6295	22.1757	14.104
1856	2	+	282646	282663	18	YBR021W	CDS	0	54.3417	0	0	0	0	0	NA	NA	7.6295	22.1757	14.104
1857	2	+	282673	282699	27	YBR021W	CDS	0	0	7.143	0	0	0	NA	0	NA	7.6295	22.1757	14.104
1858	2	+	282938	282956	19	YBR021W	CDS	198.086	0	21.4289	0	23.0502	13.1807	0	0.0068	0	7.6295	22.1757	14.104
1859	2	+	282989	283007	19	YBR021W	CDS	16.659	0	0	0	0	0	0	NA	NA	7.6295	22.1757	14.104
1860	2	+	283080	283114	35	YBR021W	CDS	0	0	0	0	23.0502	0	NA	NA	0	7.6295	22.1757	14.104
1861	2	+	283346	283364	19	YBR021W	3'UTR	262.94	0	21.4289	0	222.809	89.4782	0	NA	0	7.6295	22.1757	14.104
1862	2	+	283383	283401	19	YBR021W	3'UTR	996.592	180.169	71.4295	0	67.5269	39.5349	0	0	0	7.6295	22.1757	14.104
1863	2	+	283419	283446	28	YBR021W	3'UTR	823.226	1818.35	113.011	224.548	693.399	566.683	0	0	0	7.6295	22.1757	14.104
1864	2	+	283697	283716	20	YBR022W	5'UTR	8.0394	0	3.0014	0	29.0364	0	0	NA	NA	37.9382	47.5119	38.066
1865	2	+	283763	283783	21	YBR022W	CDS	37.6375	19.7716	0	0	0	0	0	NA	NA	37.9382	47.5119	38.066
1866	2	+	283900	283923	24	YBR022W	CDS	0	0	3.3339	0	0	0	NA	0	NA	37.9382	47.5119	38.066
1867	2	+	284130	284148	19	YBR022W	CDS	66.98	64.2729	3.3339	10.2332	2.8477	19.5319	0	0	0	37.9382	47.5119	38.066
1868	2	+	284164	284189	26	YBR022W	CDS	0	0	0	0	11.3855	0	NA	NA	0	37.9382	47.5119	38.066
1869	2	+	284310	284327	18	YBR022W	3'UTR	61.4025	0	9.8165	0	8.0649	0	0	0	0	37.9382	47.5119	38.066
1870	2	+	284371	284397	27	YBR022W	3'UTR	177.752	263.877	53.7129	27.8583	319.351	554.111	0	0	0	37.9382	47.5119	38.066
1871	2	+	289395	289415	21	YBR024W	5'UTR	309.35	300.226	15.0857	18.3028	91.2637	150.529	0	0	0	34.012	52.5002	30.8699
1872	2	+	289461	289494	34	YBR024W	CDS	3.7369	0	0	0	0	0	0	NA	NA	34.012	52.5002	30.8699
1873	2	+	289717	289739	23	YBR024W	CDS	0	21.3307	0	0	0	0	0	NA	NA	34.012	52.5002	30.8699
1874	2	+	289830	289849	20	YBR024W	CDS	0	0	6.0343	0	28.0824	12.0409	NA	0	0	34.012	52.5002	30.8699
1875	2	+	289874	289891	18	YBR024W	CDS	67.2439	116.982	15.0857	0	0	18.0629	0	0	0	34.012	52.5002	30.8699
1876	2	+	290124	290141	18	YBR024W	CDS	77.8255	36.0549	0	0	0	0	0	NA	NA	34.012	52.5002	30.8699
1877	2	+	290183	290206	24	YBR024W	CDS	7.1592	51.2937	29.2913	25.4704	136.755	52.6824	0	0	0	34.012	52.5002	30.8699
1878	2	+	290330	290348	19	YBR024W	CDS	119.537	317.873	15.0857	16.2076	80.7356	41.8304	0	0	0	34.012	52.5002	30.8699
1879	2	+	290389	290413	25	YBR024W	3'UTR	9.2644	131.639	34.6361	17.0399	20.2203	120.665	0	0	0	34.012	52.5002	30.8699
1880	2	+	290428	290448	21	YBR024W	3'UTR	14.9418	0	0	0	0	0	0	NA	NA	34.012	52.5002	30.8699
1881	2	+	290471	290497	27	YBR024W	3'UTR	9.9612	0	0	0	22.6207	0	0	NA	0	34.012	52.5002	30.8699
1882	2	+	290525	290549	25	YBR024W	3'UTR	45.725	20.9632	34.878	81.0378	389.914	211.465	0	0	0	34.012	52.5002	30.8699
1883	2	+	298456	298477	22	YBR030W	CDS	3.0425	0	0	0	38.4086	0	0	NA	0	41.775	9.4544	14.1062
1884	2	+	298591	298613	23	YBR030W	CDS	3.0425	0	0	0	0	0	0	NA	NA	41.775	9.4544	14.1062
1885	2	+	298763	298772	10	YBR030W	CDS	3.0425	7.4423	0	0	0	0	0	NA	NA	41.775	9.4544	14.1062
1886	2	+	298789	298807	19	YBR030W	CDS	0	2.7409	0	0	0	65.8859	NA	NA	0	41.775	9.4544	14.1062
1887	2	+	298882	298903	22	YBR030W	CDS	26.8199	78.7145	121.848	148.439	55.8691	11.9805	0	0	0	41.775	9.4544	14.1062
1888	2	+	299219	299245	27	YBR030W	CDS	3.0425	0	0	0	0	0	0	NA	NA	41.775	9.4544	14.1062
1889	2	+	299276	299293	18	YBR030W	CDS	3.0425	27.2914	0	0	0	0	0	NA	NA	41.775	9.4544	14.1062
1890	2	+	299325	299344	20	YBR030W	CDS	0	22.3268	0	0	0	0	0	NA	NA	41.775	9.4544	14.1062
1891	2	+	299373	299397	25	YBR030W	CDS	0	19.8468	0	0	0	0	0	NA	NA	41.775	9.4544	14.1062
1892	2	+	299514	299536	23	YBR030W	CDS	9.1275	0	16.7541	73.7858	0	13.1786	0	0	0	41.775	9.4544	14.1062
1893	2	+	299791	299813	23	YBR030W	CDS	15.605	37.4291	27.6802	0	0	0	0	0	NA	41.775	9.4544	14.1062
1894	2	+	299901	299923	23	YBR030W	CDS	3.0425	85.1059	83.7705	115.713	0	0	0.0079	0	NA	41.775	9.4544	14.1062
1895	2	+	299966	299989	24	YBR030W	3'UTR	243.315	581.166	493.548	725.355	123.541	405.729	0	0	0	41.775	9.4544	14.1062
1896	2	+	300013	300032	20	YBR031W	5'UTR	1.3935	1.7048	0	0	0	0.5715	0	NA	0	547.171	170.974	325.266
1897	2	+	300043	300068	26	YBR031W	5'UTR	0	0	0.8908	0	0.6665	0	NA	0	0	547.171	170.974	325.266
1898	2	+	300077	300090	14	YBR031W	5'UTR	0.929	1.5152	5.5588	0	0.9995	0	0	0	0	547.171	170.974	325.266
1899	2	+	300112	300131	20	YBR031W	5'UTR	9.9848	5.7393	6.4852	5.688	7.6623	6.2859	0	0	0	547.171	170.974	325.266
1900	2	+	300140	300162	23	YBR031W	5'UTR	0	0	1.8529	0	0	0	NA	0	NA	547.171	170.974	325.266
1901	2	+	300248	300269	22	YBR031W	CDS	0.1373	1.7219	0	0	0	0	0	NA	NA	547.171	170.974	325.266
1902	2	+	300551	300574	24	YBR031W	CDS	1.9738	0.6314	4.6709	3.7918	0	0	0	0	NA	547.171	170.974	325.266
1903	2	+	300993	301018	26	YBR031W	CDS	309.33	336.095	1514.79	1898.62	130.387	147.212	0	0	0	547.171	170.974	325.266
1904	2	+	301120	301142	23	YBR031W	CDS	0	0	4.3907	1.1745	0	0	NA	0	NA	547.171	170.974	325.266
1905	2	+	301219	301238	20	YBR031W	CDS	0.1627	0.7577	1.2973	1.8482	0	0	0	0	NA	547.171	170.974	325.266
1906	2	+	301278	301304	27	YBR031W	3'UTR	217.901	191.204	794.531	477.056	74.9457	61.8429	0	0	0	547.171	170.974	325.266
1907	2	+	301615	301632	18	YBR032W	CDS	10.5581	0	0	0	0	0	0	NA	NA	12.0381	53.0224	19.582
1908	2	+	301679	301698	20	YBR032W	CDS	60.1673	38.7437	0	0	0	0	0	NA	NA	12.0381	53.0224	19.582
1909	2	+	302305	302323	19	YBR033W	CDS	17.701	0	0	0	0	0	0	NA	NA	7.1804	15.5141	13.4965
1910	2	+	302332	302354	23	YBR033W	CDS	0	101.039	0	0	0	0	0	NA	NA	7.1804	15.5141	13.4965
1911	2	+	302360	302381	22	YBR033W	CDS	0	0	0	0	0	41.3144	NA	NA	0	7.1804	15.5141	13.4965
1912	2	+	302632	302654	23	YBR033W	CDS	0	0	0	0	40.1437	0	NA	NA	0	7.1804	15.5141	13.4965
1913	2	+	302705	302727	23	YBR033W	CDS	0	0	0	0	40.1437	0	NA	NA	0	7.1804	15.5141	13.4965
1914	2	+	302976	303003	28	YBR033W	CDS	0	0	0	0	8.0317	27.5405	NA	NA	0	7.1804	15.5141	13.4965
1915	2	+	303041	303074	34	YBR033W	CDS	0	0	10.2101	22.818	0	24.3026	NA	0	0	7.1804	15.5141	13.4965
1916	2	+	303512	303535	24	YBR033W	CDS	0	0	20.4201	54.8469	0	0	NA	0	NA	7.1804	15.5141	13.4965
1917	2	+	303662	303686	25	YBR033W	CDS	16.9907	0	0	0	102.449	0	0	NA	0	7.1804	15.5141	13.4965
1918	2	+	303795	303812	18	YBR033W	CDS	53.089	0	0	0	0	0	0	NA	NA	7.1804	15.5141	13.4965
1919	2	+	304084	304108	25	YBR033W	CDS	53.089	0	0	0	0	0	0	NA	NA	7.1804	15.5141	13.4965
1920	2	+	304330	304350	21	YBR033W	CDS	0	0	0	0	24.0877	0	NA	NA	0	7.1804	15.5141	13.4965
1921	2	+	304443	304460	18	YBR033W	CDS	0	144.337	0	0	64.2315	0	0	NA	0	7.1804	15.5141	13.4965
1922	2	+	307605	307628	24	TLC1	ncRNA	0	0	0	0	0	4.3158	NA	NA	0	551.016	145.613	129.2
1923	2	+	307661	307674	14	TLC1	ncRNA	0	1.9346	0.6991	0.5961	0	1.4389	NA	0	0	551.016	145.613	129.2
1924	2	+	307702	307715	14	TLC1	ncRNA	2.9976	0.9404	5.2839	4.1741	0	5.7546	0	0	0	551.016	145.613	129.2
1925	2	+	307761	307780	20	TLC1	ncRNA	0	1.6929	0	0	0	1.4389	0	NA	0	551.016	145.613	129.2
1926	2	+	307793	307814	22	TLC1	ncRNA	4.046	15.475	14.5372	13.8889	5.7183	2.3537	0	0	0	551.016	145.613	129.2
1927	2	+	307856	307892	37	TLC1	ncRNA	0.8851	1.7742	2.734	0	9.1347	1.089	0	0	0	551.016	145.613	129.2
1928	2	+	307925	307945	21	TLC1	ncRNA	27.0339	21.6039	144.164	153.6	133.834	138.793	0	0	0	551.016	145.613	129.2
1929	2	+	307962	307987	26	TLC1	ncRNA	23.0942	39.9843	121.252	170.747	61.1926	102.365	0	0	0	551.016	145.613	129.2
1930	2	+	308019	308039	21	TLC1	ncRNA	80.3975	50.6148	206.585	98.8628	9.226	41.9256	0	0	0	551.016	145.613	129.2
1931	2	+	308060	308074	15	TLC1	ncRNA	9.0389	8.8153	20.4508	21.2591	17.1648	42.2956	0	0	0	551.016	145.613	129.2
1932	2	+	308147	308185	39	TLC1	ncRNA	10.2583	2.6429	89.1192	42.8321	35.9558	41.0564	0	0	0	551.016	145.613	129.2
1933	2	+	308206	308207	2	TLC1	ncRNA	6.4564	4.5142	17.4051	21.7048	23.4845	17.2631	NA	NA	NA	551.016	145.613	129.2
1934	2	+	308221	308246	26	TLC1	ncRNA	10.483	8.6811	26.8609	38.1766	40.6454	66.3977	0	0	0	551.016	145.613	129.2
1935	2	+	308289	308327	39	TLC1	ncRNA	0.3428	0	0	0	3.9358	0.4427	0	NA	0	551.016	145.613	129.2
1936	2	+	308381	308403	23	TLC1	ncRNA	100.694	113.281	265.621	243.831	270.387	432.839	0	0	0	551.016	145.613	129.2
1937	2	+	308432	308432	1	TLC1	ncRNA	0.2307	1.5047	0	2.5046	0	0	NA	NA	NA	551.016	145.613	129.2
1938	2	+	308489	308509	21	TLC1	ncRNA	0.5711	0	0.9841	0	0	0	0	0	NA	551.016	145.613	129.2
1939	2	+	308597	308619	23	TLC1	ncRNA	17.4443	38.7557	33.0603	25.8789	41.2058	33.0874	0	0	0	551.016	145.613	129.2
1940	2	+	308630	308654	25	TLC1	ncRNA	0.4521	0	2.1756	5.8436	5.0325	0	0	0	0.0038	551.016	145.613	129.2
1941	2	+	308677	308688	12	TLC1	ncRNA	0.4036	0	0	6.678	0	0	NA	0	NA	551.016	145.613	129.2
1942	2	+	308735	308763	29	TLC1	ncRNA	520.468	806.628	1385.3	2203.44	113.397	82.1508	0	0	0	551.016	145.613	129.2
1943	2	+	308807	308830	24	TLC1	ncRNA	6.38	5.0704	56.3851	63.4436	2.5162	12.9473	0	0	0	551.016	145.613	129.2
1944	2	+	311864	311882	19	YBR038W	5'UTR	23.1765	0	0	0	0	0	0	NA	NA	5.484	3.6708	4.2069
1945	2	+	311956	311978	23	YBR038W	CDS	231.692	94.4931	0	33.1263	0	161.354	0	0	0	5.484	3.6708	4.2069
1946	2	+	312774	312797	24	YBR038W	CDS	23.1765	0	0	0	0	0	0	NA	NA	5.484	3.6708	4.2069
1947	2	+	312993	313028	36	YBR038W	CDS	0	0	0	264.901	0	0	NA	0	NA	5.484	3.6708	4.2069
1948	2	+	313148	313175	28	YBR038W	CDS	23.1765	0	0	0	0	0	0	NA	NA	5.484	3.6708	4.2069
1949	2	+	313337	313355	19	YBR038W	CDS	69.5113	0	0	0	0	0	0	NA	NA	5.484	3.6708	4.2069
1950	2	+	313734	313766	33	YBR038W	CDS	0	0	43.1514	0	0	0	NA	0	NA	5.484	3.6708	4.2069
1951	2	+	313813	313834	22	YBR038W	CDS	162.199	18.8913	86.3027	255.857	0	0	0	0	NA	5.484	3.6708	4.2069
1952	2	+	313870	313889	20	YBR038W	CDS	463.384	188.986	172.605	0	128.788	0	0	0	0	5.484	3.6708	4.2069
1953	2	+	313927	313951	25	YBR038W	CDS	135.339	226.039	215.757	629.182	0	0	0	0	NA	5.484	3.6708	4.2069
1954	2	+	313973	313991	19	YBR038W	CDS	41.4661	250.656	0	0	0	0	0	NA	NA	5.484	3.6708	4.2069
1955	2	+	314013	314036	24	YBR038W	CDS	326.295	366.958	251.716	0	0	127.029	0	0	0	5.484	3.6708	4.2069
1956	2	+	314056	314076	21	YBR038W	CDS	17.6513	32.4034	0	0	0	0	0	NA	NA	5.484	3.6708	4.2069
1957	2	+	314110	314132	23	YBR038W	CDS	0	188.986	0	0	0	0	0	NA	NA	5.484	3.6708	4.2069
1958	2	+	314168	314188	21	YBR038W	CDS	184.245	1116.87	86.3027	231.802	77.2778	176.733	0	0	0	5.484	3.6708	4.2069
1959	2	+	314214	314239	26	YBR038W	CDS	293.18	264.588	380.053	364.253	257.577	176.733	0	0	0	5.484	3.6708	4.2069
1960	2	+	314258	314277	20	YBR038W	CDS	64.8796	0	0	0	0	0	0	NA	NA	5.484	3.6708	4.2069
1961	2	+	314481	314506	26	YBR038W	CDS	23.1765	0	0	0	0	0	0	NA	NA	5.484	3.6708	4.2069
1962	2	+	314540	314557	18	YBR038W	CDS	23.1765	0	0	0	0	0	0	NA	NA	5.484	3.6708	4.2069
1963	2	+	314564	314591	28	YBR038W	CDS	0	0	43.1514	0	0	0	NA	0	NA	5.484	3.6708	4.2069
1964	2	+	314655	314677	23	YBR038W	CDS	0	0	43.1514	0	0	0	NA	0	NA	5.484	3.6708	4.2069
1965	2	+	314742	314768	27	YBR038W	CDS	0	0	43.1514	0	0	0	NA	0	NA	5.484	3.6708	4.2069
1966	2	+	314817	314841	25	YBR038W	3'UTR	465.244	1388.71	82.843	127.166	115.406	466.567	0	0.0068	0	5.484	3.6708	4.2069
1967	2	+	314905	314926	22	YBR038W	3'UTR	6696.77	5227.3	2326.25	1622.62	3856.62	4950.46	0	0	0	5.484	3.6708	4.2069
1968	2	+	315514	315532	19	YBR039W	5'UTR	3.1712	0	0	0.1572	0	0	NA	NA	NA	71.7089	447.903	118.383
1969	2	+	315551	315571	21	YBR039W	5'UTR	204.52	156.095	3.9913	0	28.2009	41.4968	0	0	0	71.7089	447.903	118.383
1970	2	+	315590	315628	39	YBR039W	CDS	0	0	0.3536	0	0	0	NA	0	NA	71.7089	447.903	118.383
1971	2	+	315631	315661	31	YBR039W	CDS	1.7724	0	0	0	0	0	0	NA	NA	71.7089	447.903	118.383
1972	2	+	315704	315721	18	YBR039W	CDS	69.1016	57.8129	1.7682	0	6.408	32.9719	0	0	0	71.7089	447.903	118.383
1973	2	+	315753	315772	20	YBR039W	CDS	3.5449	18.7885	0	0	0	0	0	NA	NA	71.7089	447.903	118.383
1974	2	+	315780	315798	19	YBR039W	CDS	0	0	0	0	0	1.5703	NA	NA	0	71.7089	447.903	118.383
1975	2	+	315805	315830	26	YBR039W	CDS	3.5435	0	0	0	0	0	0	NA	NA	71.7089	447.903	118.383
1976	2	+	315847	315868	22	YBR039W	CDS	0	0	0.3536	0	0	6.1377	NA	0	0	71.7089	447.903	118.383
1977	2	+	315892	315901	10	YBR039W	CDS	4.0748	0	0.106	0.8142	0	0	0	0	NA	71.7089	447.903	118.383
1978	2	+	315927	315945	19	YBR039W	CDS	45.7907	104.062	2.8107	0	2.7462	15.5344	0	0	0	71.7089	447.903	118.383
1979	2	+	316001	316001	1	YBR039W	CDS	1.7724	0	0.3536	0	0	4.7101	NA	NA	NA	71.7089	447.903	118.383
1980	2	+	316033	316056	24	YBR039W	CDS	141.818	2.8895	7.7803	5.3034	33.8664	26.6922	0	0	0	71.7089	447.903	118.383
1981	2	+	316156	316177	22	YBR039W	CDS	65.6376	152.745	0.3054	0.9377	0.9157	5.4239	0	0	0	71.7089	447.903	118.383
1982	2	+	316239	316256	18	YBR039W	CDS	15.1599	30.0311	0.334	0	1.7291	3.1398	0	0	0	71.7089	447.903	118.383
1983	2	+	316415	316434	20	YBR039W	CDS	5.3159	0	0	0	0	3.1398	0	NA	0	71.7089	447.903	118.383
1984	2	+	316478	316503	26	YBR039W	CDS	5.3159	0	0	0	0	0	0	NA	NA	71.7089	447.903	118.383
1985	2	+	316531	316557	27	YBR039W	3'UTR	0	0	0.3536	0	0	0	NA	0	NA	71.7089	447.903	118.383
1986	2	+	316598	316598	1	YBR039W	3'UTR	0	0	0.3536	0	3.6619	3.1398	NA	NA	NA	71.7089	447.903	118.383
1987	2	+	316631	316659	29	YBR039W	3'UTR	817.857	1339.51	166.315	160.915	1670.46	1857.41	0	0	0	71.7089	447.903	118.383
1988	2	+	316675	316695	21	YBR039W	3'UTR	61.1765	37.5086	10.4916	8.0125	36.6582	60.5595	0	0	0	71.7089	447.903	118.383
1989	2	+	317029	317056	28	YBR040W	CDS	44.6733	255	1576.19	529.168	381.662	247.41	0	0	0	2.8451	1.3782	9.6326
1990	2	+	317087	317108	22	YBR040W	CDS	0	0	229.865	0	0	0	NA	0	NA	2.8451	1.3782	9.6326
1991	2	+	317166	317189	24	YBR040W	CDS	89.3114	0	325.642	0	82.5011	0	0	0	0	2.8451	1.3782	9.6326
1992	2	+	317235	317256	22	YBR040W	CDS	89.3114	0	0	0	0	0	0	NA	NA	2.8451	1.3782	9.6326
1993	2	+	317274	317295	22	YBR040W	CDS	223.331	298.056	0	252.576	11.2535	0	0	0	0	2.8451	1.3782	9.6326
1994	2	+	317343	317363	21	YBR040W	CDS	89.3466	218.586	0	0	0	0	0	NA	NA	2.8451	1.3782	9.6326
1995	2	+	317375	317405	31	YBR040W	CDS	0	0	0	0	33.75	0	NA	NA	0	2.8451	1.3782	9.6326
1996	2	+	317469	317488	20	YBR040W	CDS	0	0	0	0	0	115.784	NA	NA	0	2.8451	1.3782	9.6326
1997	2	+	318323	318346	24	YBR041W	CDS	10.2359	44.9754	0	39.2903	0	0	0	0	NA	13.4429	11.8579	10.8886
1998	2	+	318428	318447	20	YBR041W	CDS	357.75	131.073	120.224	222.442	49.7585	51.2095	0	0	0	13.4429	11.8579	10.8886
[truncated: 80,352 more rows]

## Sheet: old
								Binding site coverage (RPM)
ID	chr	strand	start	stop	length (nt)	gene	region	WT Rep 1	WT Rep 2	-glucose Rep 1	-glucose Rep 2	-nitrogen Rep 1	-nitrogen Rep 2	Avg unpaired probability	Average conservation	FDR
1	1	+	700	717	18	YAL068W-A	CDS	0	0	0	0	0	0	0.704535	0.0159
2	1	+	10142	10168	27	YAL066W	CDS	0.4471	1.3973	0	0	0.2769	0	0.675457	0.02
3	1	+	10194	10225	32	YAL066W	CDS	0	0	0	0	0	1.1152	0.652977	0.02
4	1	+	10251	10277	27	YAL066W	CDS	0	0.2034	0	0	0	1.3011	0.921003	0.01
5	1	+	10300	10324	25	YAL066W	CDS	0.2541	0.6219	0	0	0.5894	0.5055	0.860446	0.06
6	1	+	31398	31423	26	YAL062W	5'UTR	35.4003	39.157	24.4672	48.8981	6.2182	4.125	0.723503	0.01
7	1	+	31454	31454	1	YAL062W	5'UTR	0	0	0	0	0	0.1859	0.312944	0
8	1	+	31497	31522	26	YAL062W	5'UTR	2.1113	0	0.6092	1.2156	0	0.5362	0.579369	0.01
10	1	+	31895	31924	30	YAL062W	CDS	0	0	0	0	0	0.7435	0.493084	0.999
11	1	+	31946	31967	22	YAL062W	CDS	0	0	0	0	0	0	0.44007	1
12	1	+	32123	32141	19	YAL062W	CDS	0	0	0	0	0.2167	0	0.39933	1
13	1	+	32161	32185	25	YAL062W	CDS	0	0	0	0	0.2167	0	0.672355	0.96
15	1	+	32342	32364	23	YAL062W	CDS	0	0	0	0	0	0	0.580882	0.79
17	1	+	32594	32616	23	YAL062W	CDS	0	0	0	0	0	0	0.477199	1
18	1	+	32784	32804	21	YAL062W	CDS	0	0	0	0.3647	0	0	0.550636	1
19	1	+	32840	32859	20	YAL062W	CDS	0.1207	0	0.3326	0	0.7206	1.5334	0.745776	0.4
20	1	+	32950	32976	27	YAL062W	3'UTR	0	0	0	1.013	0	0	0.66447	0.76
21	1	+	32991	33013	23	YAL062W	3'UTR	3.7566	1.2933	9.139	6.2521	33.3326	30.0143	0.646332	0.09
22	1	+	33314	33336	23	YAL061W	5'UTR	0	0	0.1377	1.3106	0	0	0.544745	0.01
23	1	+	33389	33407	19	YAL061W	5'UTR	1.3976	4.2493	0	0	0	0.9294	0.681408	0
24	1	+	33416	33433	18	YAL061W	5'UTR	16.136	36.1308	0.4752	0	0.8669	0.1859	0.627542	0.01
25	1	+	33485	33503	19	YAL061W	CDS	6.734	11.9351	0	0	0	0.7435	0.828581	0.54
26	1	+	33636	33655	20	YAL061W	CDS	6.0034	5.4671	0.1584	0.1216	0	1.8587	0.444516	0.87
27	1	+	33824	33848	25	YAL061W	CDS	0	0	0	0	0	0	0.497834	0.82
28	1	+	33903	33924	22	YAL061W	CDS	0.2542	0	0	0	0	0	0.447875	0.2
29	1	+	34049	34068	20	YAL061W	CDS	0.2414	0	0	0	0	0	0.570018	0.62
30	1	+	34239	34275	37	YAL061W	CDS	0	0	0	0	0	0	0.416987	0.99
31	1	+	34283	34308	26	YAL061W	CDS	2.204	2.902	0.1584	0	0.3251	0.7078	0.393008	0.99
32	1	+	34316	34340	25	YAL061W	CDS	0.3254	0	0	0	0	0.513	0.495594	0.95
33	1	+	34348	34374	27	YAL061W	CDS	0.1271	0	0	0	0	0	0.525107	0.91
34	1	+	34560	34584	25	YAL061W	CDS	0.3812	0.9493	0	0	0.3901	0.3495	0.568008	1
35	1	+	34607	34629	23	YAL061W	CDS	2.5411	1.1401	0.3168	0	0.848	0.5253	0.65618	0.92
36	1	+	34748	34775	28	YAL061W	3'UTR	35.9214	45.1509	9.5097	22.8743	25.1631	24.9133	0.858155	0
37	1	+	34800	34810	11	YAL061W	3'UTR	2.0908	2.9679	0.1296	0.4862	0.0887	0	0.54897	0.68
38	1	+	35070	35090	21	YAL060W	5'UTR	1.9422	2.4382	1.2747	1.0998	4.5098	5.1336	0.645728	0.05
39	1	+	35131	35154	24	YAL060W	5'UTR	0	0	0	0.1216	0.5689	0.6506	0.614115	0.13
40	1	+	35184	35203	20	YAL060W	CDS	3.6656	9.0635	0.4435	0.8023	0.2926	1.6728	0.57709	1
41	1	+	35235	35243	9	YAL060W	CDS	0	0.4722	0.1584	0	0	0	0.528814	0.92
42	1	+	35290	35303	14	YAL060W	CDS	0	0.0296	0.3168	0	0	0.7435	0.49623	1
43	1	+	35330	35366	37	YAL060W	CDS	0.5392	1.647	0.4495	2.3459	2.4923	3.8982	0.650884	0.33
44	1	+	35388	35409	22	YAL060W	CDS	0.462	0	0	0	0.2068	0.3379	0.566591	0.38
45	1	+	35481	35514	34	YAL060W	CDS	13.2928	13.821	17.8249	31.9049	45.8238	50.2673	0.760071	0.4
46	1	+	35557	35577	21	YAL060W	CDS	0.3812	0	0	0	0.1238	0	0.366073	0.98
47	1	+	35609	35631	23	YAL060W	CDS	8.8278	19.2234	4.814	13.366	20.414	32.9962	0.701111	0.99
48	1	+	35672	35690	19	YAL060W	CDS	0.3611	0	0.1584	0	0.5418	0.3326	0.54712	1
49	1	+	35711	35739	29	YAL060W	CDS	0.1578	0.243	0.1366	1.0562	1.2331	1.5511	0.5178	0.99
50	1	+	35761	35783	23	YAL060W	CDS	2.4363	0	0.9986	0	0.179	0.5092	0.420714	0.99
51	1	+	35794	35822	29	YAL060W	CDS	0	0.0858	0	0	0	0.3204	0.591785	1
52	1	+	35883	35907	25	YAL060W	CDS	0	0.0663	0	0	1.2527	0	0.570969	0.54
53	1	+	35991	36008	18	YAL060W	CDS	0	0.1728	0.132	0	0	0	0.546962	0.97
54	1	+	36036	36062	27	YAL060W	CDS	0.9412	1.3473	0.6277	0.977	2.697	3.8895	0.584904	1
55	1	+	36128	36150	23	YAL060W	CDS	0	0	0	0	0	0	0.476925	0.91
56	1	+	36173	36188	16	YAL060W	CDS	0	0	0	0	0	0.3021	0.526158	0.99
57	1	+	36200	36214	15	YAL060W	CDS	0.2541	0	0	0	0	0.1487	0.553989	1
58	1	+	36245	36282	38	YAL060W	CDS	0.1539	0	0.1751	0	0.0542	0	0.544215	1
59	1	+	36305	36329	25	YAL060W	3'UTR	0	0	0.1584	0	0	0	0.618878	0.16
60	1	+	36358	36379	22	YAL060W	3'UTR	61.5758	68.9691	81.6785	58.4849	105.681	80.1698	0.576184	0.16
61	1	+	36908	36928	21	YAL059W	CDS	0.1815	0	0.1584	0.1216	0.5418	0	0.65562	1
62	1	+	37194	37226	33	YAL059W	3'UTR	26.5292	24.8771	9.1728	10.815	3.2312	4.1061	0.779334	0.11
63	1	+	37514	37547	34	YAL058W	CDS	0	0	0	0	0	0	0.528475	0.11
64	1	+	37703	37731	29	YAL058W	CDS	0	0	0	0	0	0.5576	0.53	0.34
65	1	+	38024	38051	28	YAL058W	CDS	0	0	0.1584	0	0	0	0.596432	0.67
66	1	+	38102	38120	19	YAL058W	CDS	2.4141	3.9385	0	0	0	0	0.643653	0.16
67	1	+	38180	38203	24	YAL058W	CDS	0.2541	0	0	0	0	0	0.704938	0.61
68	1	+	38353	38375	23	YAL058W	CDS	0	0	0	0	0	0	0.660229	0.41
69	1	+	38539	38560	22	YAL058W	CDS	2.4084	0	0	0	0.5418	1.2843	0.677787	0.69
70	1	+	38657	38680	24	YAL058W	CDS	0	0	0.3168	0	0	0	0.390687	0.91
71	1	+	38818	38843	26	YAL058W	CDS	1.8718	4.3131	1.7241	1.3325	2.188	3.0384	0.679813	0.49
72	1	+	38850	38867	18	YAL058W	CDS	0.2542	1.0364	0	0	0	0	0.831889	0.77
73	1	+	39227	39255	29	YAL056W	5'UTR	0.114	0	0.1475	0.3647	0	0	0.607395	0.99
74	1	+	39262	39280	19	YAL056W	CDS	0	0.4146	0	0	0	0	0.504028	1
75	1	+	39323	39342	20	YAL056W	CDS	0	0.9016	0.6336	1.094	0	0	0.514299	0.76
76	1	+	39420	39438	19	YAL056W	CDS	0.6354	0	0.792	1.094	0	0	0.605336	0.82
77	1	+	39456	39477	22	YAL056W	CDS	0	0	0	0.7293	0	0	0.528398	0.88
78	1	+	39499	39521	23	YAL056W	CDS	0.5801	0	0.1446	3.2874	0	0	0.694522	1
79	1	+	39535	39553	19	YAL056W	CDS	0	0	0	0	0	0.5576	0.507879	0.68
80	1	+	39606	39629	24	YAL056W	CDS	0	0	0	0	0	1.487	0.50698	0.99
81	1	+	39651	39668	18	YAL056W	CDS	0	0	0	0	0	0	0.638049	0.48
82	1	+	39783	39802	20	YAL056W	CDS	0	0.9328	0	0	0	0	0.605649	0.92
83	1	+	39829	39848	20	YAL056W	CDS	0	0	0	0	0	0	0.52323	0.99
84	1	+	40056	40077	22	YAL056W	CDS	0	0	0.1584	0.8509	0	0	0.656505	0.94
85	1	+	40093	40116	24	YAL056W	CDS	0	0	0	0	0	0	0.562111	1
86	1	+	40248	40265	18	YAL056W	CDS	0	0	0.1584	0	0	0	0.643115	0.98
87	1	+	40268	40287	20	YAL056W	CDS	1.0165	0.4664	0.1584	0	0	0	0.727617	0.99
88	1	+	40537	40557	21	YAL056W	CDS	0.6354	0	0	0.2431	0	0	0.760418	0.94
89	1	+	40587	40605	19	YAL056W	CDS	0.6354	1.3473	0	0	0	0	0.556764	1
90	1	+	40727	40752	26	YAL056W	CDS	0.8895	0.598	0	0	0	0.3717	0.734596	0.41
91	1	+	41017	41038	22	YAL056W	CDS	1.8019	1.4839	0	0	0	0	0.723611	0.26
92	1	+	41078	41099	22	YAL056W	CDS	0	0	0	0	0	0	0.503487	0.95
93	1	+	41389	41418	30	YAL056W	CDS	0	0	0	0	0	0.1859	0.528233	0.99
94	1	+	41664	41681	18	YAL056W	CDS	0	0	0	0	0	0	0.680776	0.99
95	1	+	41734	41751	18	YAL056W	CDS	0.1271	0.5182	0	0	0.3251	0	0.700975	0.3
97	1	+	41938	41964	27	YAL056W	3'UTR	0	0	0	0	0	0	0.532462	0.38
98	1	+	41970	41992	23	YAL056W	3'UTR	0.1271	0	0	0	0.4334	0.9294	0.554375	0.09
99	1	+	42197	42213	17	YAL055W	CDS	0.1271	0	0	0	0	0	0.940861	0.35
100	1	+	42257	42277	21	YAL055W	CDS	6.3468	4.9009	3.168	2.7957	2.3169	12.117	0.640427	0.7837
101	1	+	42324	42345	22	YAL055W	CDS	0	0	0	0	0	0	0.788073	0.03
102	1	+	42413	42436	24	YAL055W	CDS	0	0	0	0	0	0.5576	0.423093	0.02
103	1	+	42510	42528	19	YAL055W	CDS	0.7624	0	0.3168	0	0.1084	2.9739	0.647535	0.89
104	1	+	42759	42781	23	YAL055W	3'UTR	0	0	0	0	0	0	0.757053	0.97
105	1	+	45832	45855	24	YAL053W	5'UTR	11.7261	8.2223	2.046	1.0991	5.1652	5.4522	0.575132	0.12
106	1	+	45902	45919	18	YAL053W	CDS	0.8896	0	0	0	0	0	0.515423	0.97
107	1	+	46007	46029	23	YAL053W	CDS	1.2431	0	0.4683	0	0.2167	2.2305	0.512356	0.98
108	1	+	46460	46489	30	YAL053W	CDS	0.1271	0	0.3168	0	0	0.3717	0.491616	1
109	1	+	46530	46542	13	YAL053W	CDS	4.1345	2.6468	0.1584	0	1.8421	1.6728	0.728579	1
110	1	+	46556	46577	22	YAL053W	CDS	3.1246	2.0964	0.1512	0.1161	2.379	4.6467	0.88039	1
111	1	+	46627	46646	20	YAL053W	CDS	0	0.6219	0	0	0	0	0.588861	1
112	1	+	46657	46677	21	YAL053W	CDS	3.5577	3.8595	0	0	1.1765	2.372	0.565248	0.9
113	1	+	46717	46734	18	YAL053W	CDS	0.0918	0	0	0	0.0602	0	0.536173	1
114	1	+	46801	46822	22	YAL053W	CDS	1.8425	0.4146	0	0	0	0.1859	0.648344	0.99
115	1	+	46930	46947	18	YAL053W	CDS	0.5083	0	0	0.1081	0	0	0.721988	1
116	1	+	46961	46984	24	YAL053W	CDS	4.9715	5.3592	0.5478	0	1.6796	2.0292	0.823243	0.99
117	1	+	47055	47079	25	YAL053W	CDS	8.0604	1.6624	0.2661	0.2431	3.0297	6.7583	0.422651	1
118	1	+	47102	47128	27	YAL053W	CDS	0.1224	0.499	0	0	0	0	0.624061	1
119	1	+	47160	47185	26	YAL053W	CDS	0	0	0	0.9724	0	0	0.516606	1
120	1	+	47344	47365	22	YAL053W	CDS	0	0.6219	0	0	0	0.9294	0.584193	1
121	1	+	47383	47404	22	YAL053W	CDS	0	0	0	0	0	0.1859	0.59531	0.97
122	1	+	47423	47446	24	YAL053W	CDS	0	0	0	0	0	0	0.606499	1
123	1	+	47459	47485	27	YAL053W	CDS	0	0	0	0	0	0	0.478794	1
124	1	+	47541	47564	24	YAL053W	CDS	0.7519	0	0	0.8154	0	0	0.499183	1
125	1	+	47669	47691	23	YAL053W	CDS	0.6353	0.8291	0	0	0	0	0.734949	0.95
126	1	+	47770	47790	21	YAL053W	CDS	0	0	0.1358	0	0	0	0.518096	1
127	1	+	47837	47866	30	YAL053W	CDS	0	0.7255	0	0	0	0	0.618489	1
128	1	+	47879	47905	27	YAL053W	CDS	0	0	0	0	0	0	0.548675	0.8
129	1	+	47917	47935	19	YAL053W	CDS	0	0.7255	0	0	0	0	0.767889	0.06
130	1	+	47978	47995	18	YAL053W	CDS	0.6354	1.2437	0	0	0	0.9191	0.74836	1
131	1	+	48089	48112	24	YAL053W	CDS	0.7624	3.1956	0	0	0.1039	0.3717	0.657174	0.91
132	1	+	48172	48193	22	YAL053W	CDS	11.262	23.6304	0.756	0.5747	2.0341	8.2122	0.830561	1
133	1	+	48228	48246	19	YAL053W	CDS	0.5083	1.451	0.1584	0	0.3251	0	0.782257	0.77
134	1	+	48270	48297	28	YAL053W	3'UTR	52.9328	15.5686	25.6668	11.7996	45.8983	52.761	0.665314	0.67
135	1	+	48642	48667	26	YAL051W	CDS	0.5082	0	0	0	0.2167	0.7434	0.521723	0.99
136	1	+	48745	48770	26	YAL051W	CDS	0	0	0.1584	0	0	0	0.469709	1
137	1	+	48891	48914	24	YAL051W	CDS	0	0	0	0	0	0	0.634281	0.99
138	1	+	49191	49214	24	YAL051W	CDS	0.3812	0	0	0	1.0294	0	0.525909	0.23
139	1	+	49242	49266	25	YAL051W	CDS	0.3812	0	0.1584	0	0	0	0.369681	0.97
140	1	+	49412	49437	26	YAL051W	CDS	0	0.9328	0.792	0.8369	0.8669	0	0.716934	0.38
141	1	+	49483	49501	19	YAL051W	CDS	0	0	0	0	0	0	0.497523	0.04
142	1	+	49755	49774	20	YAL051W	CDS	0.5082	0	0	0	0	0	0.433403	0.05
143	1	+	49828	49852	25	YAL051W	CDS	0.742	2.5911	0	0	0.2167	0	0.558615	0.03
144	1	+	50239	50258	20	YAL051W	CDS	1.69	0.9017	0.4514	0	0	0	0.597724	0.1
145	1	+	50311	50332	22	YAL051W	CDS	2.004	1.2437	0.3096	0	0	1.4447	0.678886	0.01
146	1	+	50335	50356	22	YAL051W	CDS	1.6519	0	0.6336	0.6078	0	0	0.605362	0.16
147	1	+	50572	50595	24	YAL051W	CDS	1.1277	4.2149	0.4752	0	0	1.0687	0.624764	0.63
148	1	+	50677	50695	19	YAL051W	CDS	0.5083	0.7255	0	0	0	0	0.533112	0.46
149	1	+	50730	50752	23	YAL051W	CDS	3.1764	2.2351	0.9435	0.1216	1.517	1.3011	0.767428	0.4
150	1	+	50779	50796	18	YAL051W	CDS	0.1271	1.451	0.1584	0	0	0.1859	0.642196	0.1
151	1	+	51037	51061	25	YAL051W	CDS	0	0	0	0	0	0	0.737923	0.96
152	1	+	51487	51512	26	YAL051W	CDS	0	0	0	0	0	0	0.509647	0.77
153	1	+	51561	51583	23	YAL051W	CDS	0	0.7255	0	0	0	0	0.670489	0.98
154	1	+	51626	51644	19	YAL051W	CDS	0.6353	0	0	0	0	0.5576	0.524798	0.98
155	1	+	51648	51672	25	YAL051W	CDS	0.61	0	0.9124	0	0.5982	1.0483	0.51822	1
156	1	+	51736	51763	28	YAL051W	3'UTR	7.4973	2.1839	3.7281	1.3935	4.4042	3.1132	0.728311	1
157	1	+	51801	51819	19	YAL051W	3'UTR	3.1295	10.2115	0.1501	0	0	0.5283	0.470967	0.02
158	1	+	54850	54872	23	YAL047W-A	CDS	0.6353	0.9328	0.1584	0	0	0.3394	0.622611	0.18
159	1	+	54882	54900	19	YAL047W-A	CDS	0.3812	0	0	0	0	0	0.641581	0.02
160	1	+	57829	57847	19	YAL044W-A	CDS	0	0	0	0	0.5418	0.1272	0.704977	1
161	1	+	57921	57953	33	YAL044W-A	3'UTR	0.1232	0	0	0.9429	0	0	0.614237	0.55
162	1	+	61678	61699	22	YAL042W	CDS	0	0.4146	0	0	0	0	0.369513	0.04
163	1	+	61721	61742	22	YAL042W	CDS	0.1271	0	0	0	0.3251	0.1859	0.500919	1
164	1	+	61757	61780	24	YAL042W	CDS	0	0	0	0	0	0.3717	0.565235	0.98
165	1	+	61787	61823	37	YAL042W	CDS	0.1271	0	0	0	0	0	0.562363	0.92
166	1	+	61904	61934	31	YAL042W	CDS	0.1271	0	0	0	0	0	0.543266	1
167	1	+	62010	62037	28	YAL042W	CDS	4.1251	0	2.4891	2.8566	2.1633	4.9588	0.553861	0.84
168	1	+	62060	62087	28	YAL042W	CDS	16.7218	11.3415	8.5423	8.9517	11.8228	11.5704	0.643778	0.99
169	1	+	62098	62118	21	YAL042W	CDS	0	0.3109	0	0	0	0	0.607341	0.66
170	1	+	62197	62218	22	YAL042W	CDS	0.2311	0.7631	0.6048	0	0	0	0.623728	0.18
171	1	+	62257	62278	22	YAL042W	CDS	0	0	0	0	0	0	0.517109	0.62
172	1	+	62298	62319	22	YAL042W	CDS	0.9993	2.8737	1.1088	0	0.3251	1.0222	0.557508	0.97
173	1	+	62339	62362	24	YAL042W	CDS	5.0981	7.5963	1.8018	4.0063	1.8963	3.7097	0.64742	0.87
174	1	+	62371	62395	25	YAL042W	CDS	0.1271	0.6219	0	0.2237	0.6675	0	0.545463	0.99
175	1	+	62441	62460	20	YAL042W	CDS	0	2.28	0.3168	0	0	0.5111	0.528062	0.91
176	1	+	62589	62624	36	YAL042W	3'UTR	18.0358	10.2404	27.7466	14.5533	17.9757	15.1537	0.4893	0.39
177	1	+	62904	62926	23	YAL041W	CDS	1.8066	0.7795	0.1515	0	0.1272	0	0.793683	1
178	1	+	63008	63036	29	YAL041W	CDS	0.2542	0	0.6336	0	0.6502	0.5576	0.609565	0.93
179	1	+	63070	63093	24	YAL041W	CDS	0.1271	0	0	0	0	0	0.565574	0.99
180	1	+	63347	63370	24	YAL041W	CDS	0	0	0	0	0	0	0.672411	0.99
181	1	+	63440	63459	20	YAL041W	CDS	0	0	0	0	0	0.9294	0.435786	1
182	1	+	63508	63528	21	YAL041W	CDS	0.1271	0	0	0	0	0	0.620124	0.94
183	1	+	63573	63594	22	YAL041W	CDS	0.7624	0	0.1584	0	0.4334	0	0.577499	0.8
184	1	+	63911	63930	20	YAL041W	CDS	0.8895	4.042	0	0.1216	0.4334	0.5576	0.764932	1
185	1	+	63940	63961	22	YAL041W	CDS	0.6353	0	0	0	0.7585	0	0.460388	1
186	1	+	63972	63990	19	YAL041W	CDS	0.5084	0.9328	0	0	1.3003	0	0.591476	0.98
187	1	+	64022	64041	20	YAL041W	CDS	2.7698	1.0364	0	0.8509	2.709	0.3717	0.614409	0.99
189	1	+	64163	64180	18	YAL041W	CDS	0.6353	0	0	0	0	0	0.456825	0.97
190	1	+	64313	64331	19	YAL041W	CDS	0.5083	1.8656	0.1584	0	0.2053	0.5576	0.71399	1
191	1	+	64373	64396	24	YAL041W	CDS	0.5082	0	0.1584	0	0	0	0.540694	1
192	1	+	64417	64437	21	YAL041W	CDS	0.4901	0	0	0	0	0.354	0.652723	0.98
193	1	+	64543	64563	21	YAL041W	CDS	2.9163	7.8125	0.1584	0.5789	0.5573	1.664	0.716001	1
194	1	+	64579	64601	23	YAL041W	CDS	0.5082	0	0	0	0.3251	0	0.65565	0.83
195	1	+	64621	64644	24	YAL041W	CDS	0.5241	0.8291	0	0	2.3433	0.7435	0.922488	1
196	1	+	64783	64805	23	YAL041W	CDS	0	0	0	0	0.4334	0	0.560218	1
197	1	+	64872	64890	19	YAL041W	CDS	0.6353	0.8291	0	0	0	0	0.609188	0.3
198	1	+	64991	65013	23	YAL041W	CDS	0	0	0	0	0	0	0.635418	0.99
200	1	+	65115	65132	18	YAL041W	CDS	1.9059	1.3359	0	0	0.4334	0	0.74547	0.96
201	1	+	65140	65168	29	YAL041W	CDS	2.0725	4.5353	1.087	2.6701	5.6535	2.8265	0.87807	0.28
202	1	+	65251	65281	31	YAL041W	CDS	2.6232	2.22	1.073	0.3176	3.5829	0.5576	0.899019	0.46
203	1	+	65425	65443	19	YAL041W	3'UTR	2.5411	8.0841	1.4256	0.9725	3.3591	3.9033	0.761143	0.12
204	1	+	71764	71785	22	YAL038W	5'UTR	0	0	0.3024	0.3481	0	0.1774	0.882873	0.92
206	1	+	71848	71868	21	YAL038W	CDS	0.3388	1.8014	2.1723	4.758	1.161	1.6019	0.538971	1
208	1	+	71930	71956	27	YAL038W	CDS	0.9741	0.7025	5.2155	10.0937	1.0435	1.191	0.463449	1
209	1	+	71997	71997	1	YAL038W	CDS	0	0	0.1584	0.8509	0.4334	0.5576	0.586829	1
210	1	+	72017	72044	28	YAL038W	CDS	0.3041	0.7996	0.5205	0.2257	0.0697	1.5931	0.472107	1
211	1	+	72084	72106	23	YAL038W	CDS	7.8554	6.9802	23.6846	46.9944	5.0977	5.2933	0.875445	1
212	1	+	72135	72135	1	YAL038W	CDS	0.1271	0	0.1584	0	0	0	0.719597	1
213	1	+	72155	72162	8	YAL038W	CDS	0	0.7255	0.1188	0.1823	0.1084	0	0.644246	1
214	1	+	72177	72189	13	YAL038W	CDS	0	0	0.597	1.8327	0.1084	0.6862	0.602528	1
215	1	+	72209	72235	27	YAL038W	CDS	0	0.1727	6.1718	7.3925	0.3974	0	0.48748	1
216	1	+	72267	72287	21	YAL038W	CDS	0	0	0	0	0	0.2832	0.433718	1
217	1	+	72307	72334	28	YAL038W	CDS	0.5763	0	1.7198	4.8666	0.1161	0	0.50692	1
218	1	+	72419	72439	21	YAL038W	CDS	0	0	1.7877	2.8131	0.4024	1.4162	0.465372	1
219	1	+	72481	72495	15	YAL038W	CDS	0.9148	0.7255	0.6336	0	0	0.9294	0.625159	1
220	1	+	72512	72535	24	YAL038W	CDS	0.0953	0.7255	1.7028	2.6742	1.5577	0	0.533292	1
221	1	+	72579	72603	25	YAL038W	CDS	0.1779	0	1.0328	0.7731	0.4161	0.7807	0.463322	1
222	1	+	72635	72656	22	YAL038W	CDS	6.3932	3.2836	33.9774	43.8487	5.3983	9.9357	0.365889	1
223	1	+	72671	72684	14	YAL038W	CDS	4.4198	2.3689	24.643	13.2321	0.836	5.855	0.550488	1
224	1	+	72705	72716	12	YAL038W	CDS	1.9694	0.5182	1.9008	3.8899	0	0.7435	0.716895	1
225	1	+	72743	72762	20	YAL038W	CDS	0	0.8706	0.4039	0.4497	0	0	0.348008	1
226	1	+	72790	72815	26	YAL038W	CDS	1.8179	0.7853	5.9522	13.1796	0	4.1392	0.434534	1
227	1	+	72858	72881	24	YAL038W	CDS	0.699	0.6219	0.9108	0.8206	0	1.0455	0.71029	0.75
228	1	+	72892	72915	24	YAL038W	CDS	0	0	0.1584	1.0332	0	0.3717	0.847438	1
229	1	+	72960	72996	37	YAL038W	CDS	38.4228	39.5019	217.398	573.42	41.1743	55.5153	0.54115	1
231	1	+	73110	73134	25	YAL038W	CDS	4.3507	6.4341	21.7962	32.0859	2.9344	4.0667	0.446207	0.99
232	1	+	73161	73186	26	YAL038W	CDS	0.1075	1.0524	1.0418	0.6218	0.2751	1.7729	0.449641	1
233	1	+	73214	73232	19	YAL038W	CDS	2.7486	0.8673	4.9272	1.2156	0.8611	3.2576	0.561155	0.99
234	1	+	73249	73270	22	YAL038W	CDS	1.525	3.6322	2.5704	3.3982	1.4679	2.4417	0.496111	1
235	1	+	73326	73350	25	YAL038W	3'UTR	2694.31	459.828	10843.5	2726.94	1974.26	917.726	0.573863	1
237	1	+	73396	73420	25	YAL038W	3'UTR	3502.68	2565.79	9980.09	7296.84	2739.56	3069.15	0.667575	1
238	1	+	73643	73665	23	YAL037W	5'UTR	0	0	0	0	0	0	0.529946	0
239	1	+	73734	73757	24	YAL037W	5'UTR	5.0347	4.651	1.4058	0.4659	2.4923	3.9806	0.603199	0.45
240	1	+	73804	73830	27	YAL037W	5'UTR	0	0	0	0	0	0	0.549751	0.07
241	1	+	73884	73908	25	YAL037W	5'UTR	1.8552	1.3474	0.9504	1.9352	1.9721	3.3233	0.653427	0.02
242	1	+	74111	74129	19	YAL037W	CDS	0.1271	0	0	0	0	0.1761	0.757578	0.81
243	1	+	74137	74157	21	YAL037W	CDS	0	0	0	0	0	0.3717	0.616326	0.99
244	1	+	74231	74253	23	YAL037W	CDS	0	0	0	0	0	0.5576	0.553872	0.01
245	1	+	74297	74318	22	YAL037W	CDS	0.5082	0	0	0.3647	0.5418	0	0.564859	0.94
246	1	+	74322	74343	22	YAL037W	CDS	0	0.3109	0	0	0	0	0.602433	0.76
247	1	+	74355	74375	21	YAL037W	CDS	0.2541	0	0	0	0	1.6729	0.619434	0.08
248	1	+	74386	74408	23	YAL037W	CDS	0	0	0	0	0	0	0.653642	0.53
250	1	+	74515	74535	21	YAL037W	CDS	1.9059	0.1036	0.1584	0	1.517	5.3461	0.608644	0.81
251	1	+	74543	74570	28	YAL037W	CDS	1.3614	1.6361	0.1358	0.3126	1.1146	3.9698	0.709009	0.62
252	1	+	74602	74630	29	YAL037W	CDS	0.3812	0	0	0	0	0	0.550271	0.49
253	1	+	74646	74667	22	YAL037W	CDS	0	0	0	0	0	0.9294	0.506477	0.18
254	1	+	74697	74722	26	YAL037W	CDS	0	0	0	0	0.4334	0	0.652277	0
255	1	+	74838	74858	21	YAL037W	3'UTR	3.6786	2.8032	0.3168	0.8162	2.7968	7.4347	0.803536	0.19
256	1	+	76463	76482	20	YAL035W	CDS	0.2541	0	0	0	0	0	0.599165	1
257	1	+	76499	76536	38	YAL035W	CDS	0	0.4146	0	0	0	0	0.763611	0.99
258	1	+	76681	76698	18	YAL035W	CDS	0	1.1401	0	0	0	0	0.576476	1
259	1	+	76856	76873	18	YAL035W	CDS	2.287	2.0728	1.7424	0	0	0.7435	0.840481	0.59
260	1	+	77037	77058	22	YAL035W	CDS	0	0	0	0	0	0	0.803	0.98
261	1	+	77194	77223	30	YAL035W	CDS	0.411	0	0.7022	0.6321	0	0.1859	0.338001	1
262	1	+	77332	77354	23	YAL035W	CDS	0	0	0	0.3647	0	0	0.538725	0.01
263	1	+	77391	77409	19	YAL035W	CDS	0.214	0	0	0	0	0	0.555039	1
264	1	+	77592	77609	18	YAL035W	CDS	0.5082	2.758	0.1584	0	0	0	0.868538	0.49
265	1	+	77656	77688	33	YAL035W	CDS	0	0	0	0	0	0	0.531889	1
266	1	+	77755	77773	19	YAL035W	CDS	0.3812	1.5383	0.3168	0.4862	0	0	0.626012	1
267	1	+	77810	77828	19	YAL035W	CDS	0	0	0	0	0	0	0.568723	1
268	1	+	77868	77887	20	YAL035W	CDS	1.2579	0.8395	0.4277	0.7293	0	0.3717	0.515661	1
269	1	+	78008	78032	25	YAL035W	CDS	0	0	0	0	0	0	0.698929	1
270	1	+	78045	78065	21	YAL035W	CDS	0.7624	4.4121	0.4752	1.094	0.2167	1.1152	0.677284	0.99
271	1	+	78104	78135	32	YAL035W	CDS	0	0	0.1584	0	0	0	0.515434	1
272	1	+	78170	78191	22	YAL035W	CDS	2.7665	0.0942	0.4464	0.105	0	0.5069	0.663975	1
273	1	+	78200	78218	19	YAL035W	CDS	0	0	0	0	0	0.1859	0.679471	1
274	1	+	78356	78380	25	YAL035W	CDS	0	0	0.2788	0	0	0	0.58516	1
275	1	+	78456	78479	24	YAL035W	CDS	1.7736	2.0728	1.716	0.6685	0.0813	0	0.773188	1
276	1	+	78618	78636	19	YAL035W	CDS	0.0669	0	0	0.2175	0	0	0.551257	1
277	1	+	78809	78828	20	YAL035W	CDS	0	0	0.1584	0	0.2167	0	0.492648	1
278	1	+	78927	78947	21	YAL035W	CDS	1.319	2.9315	0	0	0.805	0	0.6346	1
280	1	+	79096	79118	23	YAL035W	CDS	0.1271	0	0	0	0	0	0.41606	1
281	1	+	79188	79206	19	YAL035W	CDS	0.1137	0	0.1417	0	0.097	0	0.822008	1
282	1	+	79304	79329	26	YAL035W	CDS	0.2395	0	0	0	0	0.4933	0.526675	0.99
283	1	+	79455	79486	32	YAL035W	3'UTR	23.8152	14.9375	19.9437	24.7137	4.2734	5.762	0.663763	1
284	1	+	79504	79525	22	YAL035W	3'UTR	0.6122	0	0	0	0	0	0.519843	1
285	1	+	79844	79863	20	YAL034W-A	CDS	0	0	0	0	0	0	0.687397	0.71
286	1	+	80303	80323	21	YAL034W-A	CDS	0	1.451	0	0	0	0	0.552099	0.91
287	1	+	82739	82759	21	YAL033W	CDS	2.1177	1.0858	0	0.2431	0.9752	1.3011	0.693102	0.78
288	1	+	82793	82816	24	YAL033W	CDS	1.6411	0	0.462	0	0	1.2546	0.399765	0.36
289	1	+	82832	82855	24	YAL033W	CDS	0.1165	0	0	0	0	0	0.503765	0.9
290	1	+	82927	82944	18	YAL033W	CDS	1.1435	2.1765	0	0	0	0	0.453863	0.99
291	1	+	83027	83059	33	YAL033W	CDS	0	0	0	0	0.3251	0	0.467433	0.99
292	1	+	83082	83104	23	YAL033W	CDS	0.1271	0	0	0	0	0	0.559542	1
293	1	+	83134	83155	22	YAL033W	CDS	0	0.2544	0	0	0.197	0.3717	0.643913	0.89
294	1	+	83164	83187	24	YAL033W	CDS	0.2223	0	0	0	0	0	0.487575	0.15
295	1	+	83271	83296	26	YAL033W	3'UTR	17.8715	17.3878	15.5719	20.3047	28.7697	45.2669	0.617781	0.23
296	1	+	84696	84714	19	YAL031W-A	CDS	0	0	0	0	0	0	0.4874	0.02
297	1	+	84891	84912	22	YAL031W-A	CDS	0.3812	0	0	0	0	0	0.557733	0.99
298	1	+	87307	87330	24	YAL030W	CDS	15.3313	20.4304	4.7521	12.2517	4.3344	15.3033	0.479271	1
299	1	+	87352	87374	23	YAL030W	CDS	0.1271	0	0	0	0	0	0.492292	0.99
300	1	+	87425	87449	25	YAL030W	intron	5.3823	15.1069	1.4193	3.3501	6.6362	3.8438	0.752484	0.63
301	1	+	87464	87486	23	YAL030W	intron	0	0.7255	0	0.4439	0	0	0.488836	0.03
302	1	+	87510	87532	23	YAL030W	CDS	0.3646	0	0	0	0	0.9294	0.629842	1
304	1	+	87686	87703	18	YAL030W	CDS	0.12	0	0.1496	0	0.307	0.7022	0.578956	0.96
305	1	+	87808	87833	26	YAL030W	3'UTR	49.6351	33.5802	17.3267	5.0399	28.7281	30.7618	0.271483	0.04
306	1	+	92909	92932	24	YAL028W	CDS	0.5083	0.6219	0	0.9319	0	0.7435	0.586658	0.03
307	1	+	92983	93016	34	YAL028W	CDS	0	0.8291	0	0	0	0	0.689955	0.3
308	1	+	93144	93163	20	YAL028W	CDS	0.2161	0	0	0	0	0	0.492993	1
309	1	+	93280	93301	22	YAL028W	CDS	0.1271	0	0	0	0.1872	0	0.815973	0.99
310	1	+	93350	93370	21	YAL028W	CDS	0.1271	0	0	0	0	0	0.534865	0.1
311	1	+	93378	93396	19	YAL028W	CDS	2.2804	2.1547	0	0	0	0	0.875397	0.33
312	1	+	93456	93473	18	YAL028W	CDS	0	0	0	0	0	0	0.521935	0.56
313	1	+	93539	93565	27	YAL028W	CDS	0	0	0	0	0	0.1859	0.474062	0.19
314	1	+	93613	93632	20	YAL028W	CDS	0	0	0	0	0.2167	0	0.786409	0.03
315	1	+	93834	93864	31	YAL028W	CDS	0.0328	2.377	0	0	0	0.4497	0.815131	0.16
316	1	+	94058	94084	27	YAL028W	CDS	0.113	0	0	0	0	0	0.562433	0.43
317	1	+	94232	94249	18	YAL028W	CDS	0.1271	0.7255	0	0	0	0	0.667034	0.99
318	1	+	94365	94393	29	YAL028W	CDS	0.2979	0	0	0.0629	0	0.8012	0.727115	0.21
319	1	+	94424	94445	22	YAL028W	CDS	9.4371	28.1153	1.9728	0.6852	3.0046	7.5448	0.646628	0.01
320	1	+	94493	94512	20	YAL028W	3'UTR	0.5082	0	0	0	0	0	0.492093	0.01
321	1	+	94823	94849	27	YAL027W	CDS	5.0778	7.3317	1.6896	6.7034	3.9772	4.3095	0.712418	0.98
322	1	+	94970	94990	21	YAL027W	CDS	0.1271	0	0	0	0	0	0.675651	0.66
323	1	+	94998	95018	21	YAL027W	CDS	0	0.0543	0	0	0.2941	0	0.611168	0.54
324	1	+	95097	95115	19	YAL027W	CDS	0	0	0	0	0	0.7044	0.829237	0.99
325	1	+	95170	95192	23	YAL027W	CDS	0.3812	0.4146	0.6267	0	0	0	0.578741	0.16
326	1	+	95197	95217	21	YAL027W	CDS	2.16	1.3819	0.6336	0.683	0.6966	0.9116	0.622196	0.47
327	1	+	95249	95270	22	YAL027W	CDS	0.1271	0	0	0	0	0	0.717579	0.58
328	1	+	95281	95298	18	YAL027W	CDS	0	1.0364	0	0	0	0	0.633175	0.94
329	1	+	113862	113884	23	YAL019W-A	5'UTR	0.2541	0	0.1584	0	0	0	0.544542	0.95
330	1	+	115193	115223	31	YAL019W	CDS	0.9386	2.5945	0.5876	0.2117	0.9123	1.0792	0.763611	0.99
331	1	+	115374	115397	24	YAL019W	CDS	0	0	0.9504	0	0.6502	0	0.855579	0.84
332	1	+	115491	115517	27	YAL019W	CDS	0	0	0	0.1216	0	0	0.483792	0.98
333	1	+	115827	115855	29	YAL019W	CDS	0	0.6218	0	0	0	0	0.587471	0.66
334	1	+	115868	115890	23	YAL019W	CDS	0	0	0	0	0.6502	0	0.598971	0
335	1	+	115981	116002	22	YAL019W	CDS	0	0	0	0.3647	0	0	0.855985	0.91
336	1	+	116053	116072	20	YAL019W	CDS	0.1271	0	0	0	0	0	0.471975	0.99
337	1	+	116668	116687	20	YAL019W	CDS	0	0	0	0.2431	0	0	0.686788	1
338	1	+	116732	116751	20	YAL019W	CDS	0	0.4146	0	0	0	0	0.688921	1
339	1	+	117117	117134	18	YAL019W	CDS	0.1271	0	0	0	0	0	0.685483	1
340	1	+	117170	117191	22	YAL019W	CDS	1.5652	0	0.4752	0	0.7585	0	0.637785	0.99
341	1	+	117239	117257	19	YAL019W	CDS	0.2541	0.8291	0	0	0	0	0.848325	0.91
342	1	+	117290	117319	30	YAL019W	CDS	0	0	0.3168	0	0	0	0.581476	0.99
343	1	+	117389	117408	20	YAL019W	CDS	0.7623	1.5547	0.3168	0.9724	0.7585	1.8494	0.634361	0.29
344	1	+	117485	117524	40	YAL019W	CDS	0.4987	1.2463	0.7128	0.5987	1.043	0.5437	0.795367	0.85
345	1	+	117538	117557	20	YAL019W	CDS	0	0.6219	0	0	0	0	0.601831	0.89
346	1	+	117578	117596	19	YAL019W	CDS	1.5247	0	1.1088	0	0	1.1152	0.54083	0.83
347	1	+	117648	117674	27	YAL019W	CDS	0	0	0.6336	0	0	0	0.561509	1
348	1	+	117720	117745	26	YAL019W	CDS	1.0263	5.3813	9.5833	9.9207	6.0682	7.392	0.707458	0.92
349	1	+	117826	117850	25	YAL019W	CDS	1.4638	0.6384	1.6854	0.3015	1.9071	0.3271	0.646875	0.93
350	1	+	117876	117901	26	YAL019W	CDS	0	0	0	0	0.1084	0.5576	0.535095	0.58
351	1	+	117968	117995	28	YAL019W	CDS	0	2.6651	1.6632	3.7769	0.5418	3.9963	0.564073	0.71
352	1	+	118024	118040	17	YAL019W	CDS	0	0	0.2609	0	0.7267	0	0.543434	0.93
353	1	+	118089	118089	1	YAL019W	CDS	0	0	0	0	0.3251	0	0.880749	1
354	1	+	118121	118146	26	YAL019W	CDS	7.5844	0.6577	21.2382	8.5978	15.5415	24.1632	0.600502	0.76
355	1	+	118164	118191	28	YAL019W	CDS	0	0	0	0	0.1084	0	0.722817	0.72
356	1	+	118281	118299	19	YAL019W	CDS	0	0	0.075	0.4606	0	0	0.706754	0.83
357	1	+	118322	118342	21	YAL019W	3'UTR	0	0	0	0	0	0.1593	0.967321	0.01
358	1	+	118354	118376	23	YAL019W	3'UTR	0	0	0.6129	0	0	0	0.790866	0
359	1	+	119922	119947	26	YAL017W	5'UTR	3.1473	0.7255	1.1027	3.1418	0.9752	0.5147	0.955998	0.93
360	1	+	119961	119984	24	YAL017W	5'UTR	0.3441	0	0	0	0	0	0.573629	0.32
361	1	+	120183	120205	23	YAL017W	5'UTR	0	0	0	0	0	0	0.712411	0.85
362	1	+	120404	120420	17	YAL017W	CDS	0	0.1463	0	0	0	0	0.531858	0.99
363	1	+	120470	120500	31	YAL017W	CDS	0	0	0	0	0	0	0.646533	0.59
364	1	+	120531	120554	24	YAL017W	CDS	0	0	0	0	0	0	0.573223	0.79
365	1	+	120563	120586	24	YAL017W	CDS	0	0	0	0	0	0	0.539055	0.79
366	1	+	120609	120630	22	YAL017W	CDS	0.8085	0.6595	0	0.221	0	0.0338	0.636479	1
367	1	+	120690	120711	22	YAL017W	CDS	0	0	0.1584	0	0	0	0.700724	0.99
368	1	+	120789	120814	26	YAL017W	CDS	0	0.5182	0	0	0	0	0.613635	0.95
370	1	+	120907	120925	19	YAL017W	CDS	0.6086	0	0	0	0	0	0.700709	0.97
371	1	+	120952	120978	27	YAL017W	CDS	0.3812	1.236	0.1584	0	0	0.5576	0.878004	1
372	1	+	120994	121015	22	YAL017W	CDS	0.2194	0.3109	0	0.7293	0.5418	0	0.840485	0.48
373	1	+	121035	121056	22	YAL017W	CDS	0.8895	0.6219	0.4752	0	0	0.1859	0.663028	0.33
374	1	+	121575	121598	24	YAL017W	CDS	0.1271	1.2437	0	0	0	0	0.660077	1
375	1	+	121749	121771	23	YAL017W	CDS	0	0	0	0.4862	0	0	0.553769	0.98
376	1	+	122007	122026	20	YAL017W	CDS	0	1.6583	0	0	0	0	0.841658	0.84
377	1	+	122377	122403	27	YAL017W	CDS	0.4801	0	0	0	1.0836	1.0326	0.726017	1
378	1	+	122513	122539	27	YAL017W	CDS	0.3812	0.8291	0.1584	0	1.1357	0	0.690496	0.97
379	1	+	122595	122624	30	YAL017W	CDS	0.0932	0.3109	0	0	0.5851	0	0.783653	0.15
380	1	+	122643	122666	24	YAL017W	CDS	0.1271	0.8291	0	0	0.3251	0.1859	0.647458	0.27
381	1	+	122866	122890	25	YAL017W	CDS	1.9059	1.2437	0.3168	0	3.3895	2.2973	0.5879	0.37
382	1	+	122947	122965	19	YAL017W	CDS	0.1271	0.8291	0	0	0	0.1859	0.789573	0.68
383	1	+	123076	123094	19	YAL017W	CDS	1.0099	0.4909	0	0	0.8555	1.1152	0.707191	0.01
384	1	+	123204	123238	35	YAL017W	CDS	0	0	0	0	0	0.5576	0.55588	0.94
385	1	+	123262	123282	21	YAL017W	CDS	0.1271	0	0	0	0	0.7435	0.594678	0.74
386	1	+	123471	123496	26	YAL017W	CDS	0	0	0.1584	0	0	0	0.579675	0.99
389	1	+	123791	123812	22	YAL017W	CDS	1.3978	0	0	0	0.5418	0	0.439325	1
390	1	+	123997	124025	29	YAL017W	CDS	0	0	0.6336	0	0	0	0.458776	1
391	1	+	124126	124145	20	YAL017W	CDS	0.5083	0	0	0	0.7423	0	0.40803	1
392	1	+	124377	124395	19	YAL017W	3'UTR	0.4681	3.551	0.2835	0	1.2547	0	0.620817	0
393	1	+	124413	124423	11	YAL017W	3'UTR	2.2065	6.6332	0.6336	0	0.6994	0.3717	0.7312	0
394	1	+	124446	124469	24	YAL017W	3'UTR	17.698	22.9223	14.9755	9.3953	21.3198	33.658	0.793291	0
395	1	+	125216	125235	20	YAL016W	CDS	0.324	0.6943	0	0	0	0	0.617946	0.99
396	1	+	125275	125310	36	YAL016W	CDS	0	0	0	0.2431	0	0	0.548559	1
397	1	+	125338	125355	18	YAL016W	CDS	0	0.1036	0	0	0	0	0.469367	0.98
398	1	+	125365	125401	37	YAL016W	CDS	0	0	0.1584	0	0	0	0.491573	1
399	1	+	125465	125483	19	YAL016W	CDS	0.1137	1.6691	0	1.5802	0	0	0.739632	0.99
400	1	+	125538	125573	36	YAL016W	CDS	0	1.0364	0	0	0	0	0.45158	0.99
401	1	+	125588	125609	22	YAL016W	CDS	9.5061	17.6756	1.4256	2.2653	2.9849	3.7175	0.607041	1
402	1	+	125658	125676	19	YAL016W	CDS	0.1137	0	0	0.5438	0	0.1663	0.485756	1
403	1	+	125703	125723	21	YAL016W	CDS	0	0	0	0.6078	0	0	0.513858	1
404	1	+	125806	125823	18	YAL016W	CDS	0	0.6219	0	0	0	0	0.727636	0.99
405	1	+	125936	125958	23	YAL016W	CDS	0.0055	0	0.1515	0	0.1037	0	0.463015	0.86
406	1	+	126065	126083	19	YAL016W	CDS	4.1928	6.0823	0.3168	0.4863	0	0.5576	0.64704	0.99
407	1	+	126170	126194	25	YAL016W	CDS	0	0	0.1584	0	0	0	0.468568	0.99
408	1	+	126325	126345	21	YAL016W	CDS	0.1271	0	0	0	0	0	0.420692	1
409	1	+	126425	126450	26	YAL016W	CDS	0	0	0	0.2431	0.5418	0	0.546247	1
410	1	+	126476	126531	56	YAL016W	CDS	0.1271	0	0	0	0	0	0.532304	1
411	1	+	126548	126572	25	YAL016W	CDS	12.1368	11.4089	5.0308	4.7212	5.2578	2.5129	0.563849	0.99
412	1	+	126600	126621	22	YAL016W	CDS	0	0	0	0	0	0.3717	0.516089	1
413	1	+	126637	126662	26	YAL016W	CDS	0	0	0.6336	0.7294	1.3837	0.8079	0.647025	0.74
414	1	+	126679	126698	20	YAL016W	CDS	10.914	3.4253	4.2768	0.705	0.5418	5.2043	0.755402	0.99
416	1	+	129369	129388	20	YAL013W	CDS	0.4193	0	0	0	0	0	0.509204	1
417	1	+	129479	129504	26	YAL013W	CDS	0.1271	0	0.1401	0	0	0	0.376173	0.58
418	1	+	129848	129860	13	YAL013W	CDS	0.3519	0	1.0357	0.8976	0.1001	0	0.35277	1
419	1	+	129875	129899	25	YAL013W	CDS	0.1627	0.7959	0	0.5543	1.2224	1.9554	0.526658	1
420	1	+	130049	130067	19	YAL013W	CDS	0.1271	0	0	0	0.0685	0	0.663933	0.99
421	1	+	130121	130141	21	YAL013W	CDS	0	0	0	0	0	0	0.545749	1
422	1	+	130177	130202	26	YAL013W	CDS	0.1271	0.1834	0.6336	0	0.2876	0	0.623347	0.98
423	1	+	130222	130239	18	YAL013W	CDS	0	0.2073	0	0	0.2167	0	0.413431	1
424	1	+	130253	130273	21	YAL013W	CDS	0	0.7502	0	0	0.2167	0	0.40055	0.96
425	1	+	130397	130420	24	YAL013W	CDS	1.0006	1.9778	0.4158	0.704	0.9211	1.6187	0.620149	1
426	1	+	130549	130572	24	YAL013W	3'UTR	0	0	0	0	1.4628	0	0.771606	0.97
427	1	+	130758	130780	23	YAL012W	5'UTR	36.6084	54.9621	26.7357	42.5389	49.6006	59.7214	0.852246	0.01
428	1	+	130829	130856	28	YAL012W	CDS	0.0953	0	0.1471	0.0304	0	0	0.558447	1
430	1	+	130952	130972	21	YAL012W	CDS	0.3388	1.9544	0	0.6483	0.4644	0.3186	0.704277	1
431	1	+	131010	131035	26	YAL012W	CDS	4.5009	8.5426	3.5274	6.3398	4.5095	6.4767	0.512092	0.92
432	1	+	131079	131098	20	YAL012W	CDS	0.1271	0	0	0	0	0	0.628868	0.99
433	1	+	131115	131137	23	YAL012W	CDS	0	0	0.1584	0	0	0	0.496302	1
434	1	+	131159	131176	18	YAL012W	CDS	0.3813	0	0	0	0	0	0.619362	0.99
435	1	+	131235	131256	22	YAL012W	CDS	1.1435	0.5182	0.3168	0	0	0	0.643625	1
436	1	+	131268	131295	28	YAL012W	CDS	0	0	0	0.1173	0.6501	0	0.531697	0.41
437	1	+	131348	131370	23	YAL012W	CDS	12.7556	3.722	5.8264	1.7705	6.0352	8.0651	0.801841	1
438	1	+	131445	131469	25	YAL012W	CDS	0.3508	0	0.1584	0	0	0.3568	0.646773	1
439	1	+	131507	131524	18	YAL012W	CDS	0.2541	3.2129	0.1584	0	0.2167	0.3511	0.775097	1
440	1	+	131592	131621	30	YAL012W	CDS	2.1177	2.2593	1.1827	1.9531	0.1589	4.6344	0.5905	0.91
441	1	+	131705	131739	35	YAL012W	CDS	0	0	0	0.2431	0	0	0.468701	1
442	1	+	131781	131809	29	YAL012W	CDS	0	0	0.1584	0	0	0	0.577602	1
443	1	+	131814	131839	26	YAL012W	CDS	0.3812	0	0	0	0	0	0.480879	0.99
444	1	+	131845	131865	21	YAL012W	CDS	0	0	0	0	0	0	0.435972	1
445	1	+	131998	131998	1	YAL012W	3'UTR	0.1271	0	0	0.6078	0	0	0.582644	0.01
446	1	+	132030	132055	26	YAL012W	3'UTR	164.786	65.562	199.356	108.087	116.033	69.5371	0.641342	0.57
447	1	+	132474	132496	23	YAL011W	CDS	1.6186	1.3699	0	0	1.597	0.4606	0.678062	1
448	1	+	132506	132526	21	YAL011W	CDS	0	1.5547	0	0	0	0	0.424979	0.99
449	1	+	132967	132986	20	YAL011W	CDS	0	1.0364	0	0	0.3251	0.1859	0.868128	0.84
450	1	+	132989	133007	19	YAL011W	CDS	0.3812	0	0	0	0	0.1859	0.654035	0.37
452	1	+	133110	133130	21	YAL011W	CDS	0.6354	1.0019	0	0	0	0	0.602619	0.69
453	1	+	133184	133202	19	YAL011W	CDS	0.2541	0	0	0	0	0	0.631585	0
454	1	+	133569	133589	21	YAL011W	CDS	0.3812	0	0	0	0	0	0.537534	0.95
455	1	+	133663	133680	18	YAL011W	CDS	0.3812	1.2438	0.3168	0	0	0	0.494639	0.98
456	1	+	133814	133838	25	YAL011W	CDS	0	0.4146	0	0	0.4334	0	0.750275	0.94
458	1	+	133938	133959	22	YAL011W	CDS	0	0	0	0	0	0.3717	0.406087	0.99
459	1	+	134127	134148	22	YAL011W	3'UTR	3.0208	4.7112	0.8856	0.9725	1.7585	4.5961	0.694115	0.45
460	1	+	136018	136037	20	YAL009W	CDS	0	0.3109	0	0	0	0	0.541606	1
461	1	+	136066	136090	25	YAL009W	CDS	0.1271	0	0	0	0	0	0.422101	0.89
462	1	+	136128	136146	19	YAL009W	CDS	1.1636	3.7093	0.1417	0.1088	0.1939	0	0.760151	0.98
463	1	+	136178	136207	30	YAL009W	CDS	6.6457	8.8269	1.0982	2.2813	3.2832	11.8337	0.860842	0.97
464	1	+	136264	136285	22	YAL009W	CDS	12.2611	8.7812	0.9504	1.5803	4.9845	4.7904	0.677303	1
465	1	+	136393	136417	25	YAL009W	CDS	0.0254	0	0	0	0	1.3011	0.522985	0.93
466	1	+	136457	136487	31	YAL009W	CDS	0	0	0	0	0	0.5576	0.469651	1
467	1	+	136498	136525	28	YAL009W	CDS	0	0	0	0	0	0.5576	0.576727	0.99
468	1	+	136703	136732	30	YAL009W	3'UTR	19.0378	3.3373	8.1365	15.3685	28.6106	37.9176	0.644372	0.47
469	1	+	136843	136863	21	YAL008W	5'UTR	0	0.7255	0	0	0	0	0.768307	0
470	1	+	136986	137021	36	YAL008W	CDS	0	0	0	0	0.3251	0	0.636123	0.25
471	1	+	137139	137160	22	YAL008W	CDS	0	0.1885	0	0	0	0.3717	0.461509	0.04
473	1	+	137328	137349	22	YAL008W	CDS	0	0	0	0	0	0	0.485648	0.99
474	1	+	137365	137386	22	YAL008W	CDS	0	0	0.1512	0	0	0	0.527963	0.97
475	1	+	137437	137473	37	YAL008W	CDS	0	0	0	0	0	0	0.494304	0.93
476	1	+	137554	137573	20	YAL008W	3'UTR	9.771	12.3333	3.6353	1.3371	11.9738	6.5055	0.682347	0.4
477	1	+	137576	137595	20	YAL008W	3'UTR	6.9882	19.3496	3.1601	5.385	12.6077	12.9736	0.524875	1
478	1	+	142185	142214	30	YAL003W	CDS	1.5502	0.4732	0.7286	0.8387	0.1048	0.6505	0.65515	1
479	1	+	142288	142314	27	YAL003W	intron	16.4479	5.1821	24.2237	8.0547	0.6944	0.7091	0.752742	0.19
480	1	+	142335	142349	15	YAL003W	intron	13.9506	17.3563	2.0592	2.4311	3.0341	2.4162	0.799997	0.85
481	1	+	142369	142390	22	YAL003W	intron	7.9586	34.381	29.2828	89.0232	63.5384	92.7919	0.569547	1
482	1	+	142436	142460	25	YAL003W	intron	0	0	0.9948	0.5883	0.2861	1.3829	0.476561	1
483	1	+	142503	142525	23	YAL003W	intron	27.9305	18.1688	11.4187	5.079	1.9788	0.7435	0.486821	0.47
485	1	+	142653	142674	22	YAL003W	CDS	0.9588	1.7902	0.576	0.2984	0.596	0.4562	0.645595	1
486	1	+	142716	142738	23	YAL003W	CDS	0.3426	0	0	0.6976	0	0.4849	0.521173	1
487	1	+	142778	142806	29	YAL003W	CDS	0.2367	0.4146	0	0	0	0.6922	0.531178	1
488	1	+	142834	142861	28	YAL003W	CDS	0.4493	0	0	0.1173	0.2786	0	0.687345	1
489	1	+	142906	142928	23	YAL003W	CDS	4.9277	8.7105	1.4187	1.279	0.311	3.4911	0.579404	1
490	1	+	143002	143026	25	YAL003W	CDS	247.015	283.238	41.1846	58.3566	26.3662	46.7799	0.475339	1
491	1	+	143056	143065	10	YAL003W	CDS	1.512	2.2388	0.7128	1.5924	1.6579	1.3196	0.420239	1
492	1	+	143090	143090	1	YAL003W	CDS	0.1271	0	0	0	0	0.9294	0.102219	1
493	1	+	143114	143134	21	YAL003W	CDS	0	0.6219	0	0	0	0	0.722785	1
494	1	+	143163	143197	35	YAL003W	3'UTR	658.439	402.301	222.75	187.203	204.878	228.431	0.517132	0.98
495	1	+	143227	143227	1	YAL003W	3'UTR	6.6069	3.5239	0	2.0665	2.709	2.974	0.943669	1
496	1	+	143263	143274	12	YAL003W	3'UTR	0.9637	1.7102	0.4488	0.3951	0.0181	0.3717	0.681121	1
497	1	+	143313	143333	21	YAL003W	3'UTR	123.449	93.6188	7.1582	3.722	3.2095	6.1162	0.546682	1
498	1	+	143632	143652	21	YAL002W	5'UTR	0.121	0.8884	0.9127	0.463	0.2064	0.177	0.739171	0.01
499	1	+	143685	143704	20	YAL002W	5'UTR	0	1.9691	0.1584	1.1913	0	0.9294	0.658879	0.02
500	1	+	144023	144043	21	YAL002W	CDS	2.5351	0.987	0	0	0.9081	0.354	0.627179	0.97
501	1	+	144082	144103	22	YAL002W	CDS	0.3812	0.7255	0	0	0	0	0.564508	0.8
502	1	+	144249	144276	28	YAL002W	CDS	0	0.1036	0	0	0	0	0.575289	0.93
503	1	+	144409	144429	21	YAL002W	CDS	1.0166	1.1401	0.1584	0	0.8668	0	0.693863	0.83
504	1	+	144492	144509	18	YAL002W	CDS	0.2541	0	0	0	0	0	0.57641	0.94
505	1	+	144517	144537	21	YAL002W	CDS	0.6354	0	0	0	0	0	0.680701	0.93
507	1	+	144749	144772	24	YAL002W	CDS	1.3818	1.3343	0.1386	0	0	0.6506	0.58489	1
508	1	+	144803	144824	22	YAL002W	CDS	0.1271	0	0	0	0	0	0.590505	0.63
510	1	+	144934	144957	24	YAL002W	CDS	0.1271	1.451	0	0	0.5418	0	0.69428	0.89
511	1	+	145080	145102	23	YAL002W	CDS	0	0	0.1584	0	0	0	0.670771	0.02
512	1	+	145104	145136	33	YAL002W	CDS	0	0.4146	0	0	0	0	0.687494	0.76
513	1	+	145230	145248	19	YAL002W	CDS	0	0.5182	0	0	0	0	0.660379	0.04
514	1	+	145285	145307	23	YAL002W	CDS	0	1.0364	0	0	0	0	0.400835	0.81
515	1	+	145516	145537	22	YAL002W	CDS	0.1098	0	0	0	0	0	0.627464	0.65
516	1	+	145796	145816	21	YAL002W	CDS	0.3812	0	0	0	0.1084	0.7435	0.831976	0.57
517	1	+	145841	145862	22	YAL002W	CDS	0.3754	0.8291	0	0	0.7191	0.9294	0.605261	0.95
518	1	+	146073	146100	28	YAL002W	CDS	1.8878	1.1401	0.1584	0	0.9791	1.9982	0.819795	0.95
519	1	+	146159	146181	23	YAL002W	CDS	0	0	0	0	0	0	0.563274	0.2
520	1	+	146194	146215	22	YAL002W	CDS	2.4141	1.5452	0.3096	0.8509	0.4335	2.8557	0.816775	0.03
521	1	+	146267	146287	21	YAL002W	CDS	1.5005	0	0	0	1.1919	0	0.708713	0.54
522	1	+	146377	146395	19	YAL002W	CDS	0	0	0	0	0	0	0.737763	0.77
523	1	+	146509	146526	18	YAL002W	CDS	0	0.1036	0	0	0	0	0.656745	0.24
524	1	+	146589	146606	18	YAL002W	CDS	0.1271	0	0	0	0	0	0.575031	0
525	1	+	146847	146870	24	YAL002W	CDS	1.0166	0.2073	0	0	0.5418	0.3717	0.648716	0.07
526	1	+	146919	146942	24	YAL002W	CDS	0	0	0	0.4862	0	0	0.61838	0.85
527	1	+	147166	147185	20	YAL002W	CDS	1.9059	0.7203	0	0	0.3251	0	0.706524	0.8
528	1	+	147337	147354	18	YAL002W	CDS	0	0.7255	0	0	0	0	0.410805	0.08
529	1	+	147397	147414	18	YAL002W	CDS	0	0.8291	0	0	0	0	0.759095	0.66
530	1	+	147481	147499	19	YAL002W	CDS	0.1271	0	0	0	0	0	0.618527	0.76
531	1	+	147508	147525	18	YAL002W	CDS	0.1271	0	0	0	0	0	0.815265	0.14
532	1	+	152349	152385	37	YAR002W	CDS	2.6995	1.6247	3.4035	7.3133	2.6915	0.6882	0.847595	0.96
533	1	+	152442	152464	23	YAR002W	CDS	0	0.4146	0	0	0	0	0.4601	0.18
535	1	+	152691	152714	24	YAR002W	CDS	0	0.1036	0	0	0	0	0.650672	0.99
536	1	+	152766	152803	38	YAR002W	CDS	0	0	0.3168	0	0	0	0.556601	0.08
537	1	+	152820	152838	19	YAR002W	CDS	0.6353	0	0	0	0	0	0.845348	1
538	1	+	152917	152937	21	YAR002W	CDS	0.3812	0.4146	0	0	0	0	0.73062	0.99
539	1	+	153085	153105	21	YAR002W	CDS	0.1271	0	0	0	0	0	0.55951	0.94
540	1	+	153140	153159	20	YAR002W	CDS	1.7789	2.4874	1.4256	0.1216	0.2167	3.3456	0.634885	0.98
541	1	+	153244	153265	22	YAR002W	CDS	0.3639	0.6925	0	0	0	0	0.678263	0.11
542	1	+	153295	153318	24	YAR002W	CDS	0.773	2.6602	0.2772	0.1064	0.6863	0.1627	0.765125	0.59
543	1	+	153332	153354	23	YAR002W	CDS	7.6235	5.2994	3.1129	0.8034	1.6254	7.3218	0.874773	1
544	1	+	153416	153441	26	YAR002W	CDS	0.5082	0	0	0	0	0	0.470478	0.11
545	1	+	153533	153554	22	YAR002W	CDS	2.0273	2.2519	0.792	2.0665	0.8669	2.2304	0.667333	0.02
546	1	+	153592	153617	26	YAR002W	CDS	0.4985	0.598	0	0	0	0	0.647287	0.01
547	1	+	153850	153874	25	YAR002W	CDS	0	0	0	0	0	0	0.613322	0.12
548	1	+	153935	153963	29	YAR002W	3'UTR	0.2585	0	0.7374	0.4862	0.5044	0	0.598332	0.44
549	1	+	154981	154999	19	YAR003W	5'UTR	0	1.1401	0	0	0	0	0.599338	0.09
550	1	+	155008	155031	24	YAR003W	CDS	1.1385	1.1401	0.3168	0.4457	0	0	0.496867	0.95
551	1	+	155058	155084	27	YAR003W	CDS	0	0	0	0.2431	0	0	0.690923	1
552	1	+	155087	155107	21	YAR003W	CDS	0	0	0	0	0	0	0.41789	1
553	1	+	155339	155356	18	YAR003W	CDS	0	0	0	0	0	0	0.703711	0.81
554	1	+	155384	155420	37	YAR003W	CDS	0	0.4146	0	0	0	0	0.472558	0.88
555	1	+	155503	155523	21	YAR003W	CDS	0	0	0	0	0.3251	0	0.448762	0.93
556	1	+	155529	155556	28	YAR003W	CDS	5.2141	4.0162	8.3782	8.3222	6.4784	4.7596	0.534113	0.96
557	1	+	155583	155615	33	YAR003W	CDS	5.2055	4.2714	2.2224	5.4738	3.5398	6.9674	0.733862	0.46
558	1	+	155646	155670	25	YAR003W	CDS	5.5906	3.4409	1.1151	0	2.8608	0.1636	0.762581	0.97
559	1	+	155767	155790	24	YAR003W	CDS	0	0	0	0	0.3251	0	0.506534	0.91
560	1	+	155953	155974	22	YAR003W	CDS	0	0	0	0	0	0	0.51427	1
561	1	+	156394	156411	18	YAR003W	3'UTR	0.3813	3.1093	0	0	0.0843	0	0.67023	0
562	1	+	156423	156447	25	YAR003W	3'UTR	0.3507	0	0.0253	0	0	0	0.47353	0
563	1	+	156517	156539	23	YAR003W	3'UTR	0.7624	0.9327	0.3168	0.2431	0	0	0.525247	0.01
564	1	+	156569	156594	26	YAR003W	3'UTR	0.1271	0	0.1584	0	0	0	0.663314	0.01
565	1	+	156634	156652	19	YAR003W	3'UTR	0	0.2073	0	0	0	0	0.485481	0
566	1	+	156661	156680	20	YAR003W	3'UTR	0	0	0	0	0	0	0.672051	0
567	1	+	156694	156717	24	YAR003W	3'UTR	17.2217	18.7203	6.0588	5.0497	21.1346	18.107	0.580328	0.55
568	1	+	158990	159008	19	YAR008W	CDS	0.1271	0	0	0	0.1084	0.1859	0.5254	0.99
569	1	+	159046	159067	22	YAR008W	CDS	0.7393	0	0	0.1216	0	0	0.467614	1
570	1	+	159201	159220	20	YAR008W	CDS	0	0	0.1346	0	0	0	0.597448	0.4
571	1	+	159398	159419	22	YAR008W	CDS	0	0	0	0	0	0.3717	0.666184	0.12
572	1	+	159508	159525	18	YAR008W	CDS	0	0.8292	0	0	0	0	0.48927	0.89
573	1	+	159560	159579	20	YAR008W	CDS	0	0	0	0	0	0	0.514832	1
574	1	+	159656	159678	23	YAR008W	CDS	0	0.4146	0	0	0	0	0.493503	1
575	1	+	159751	159772	22	YAR008W	CDS	1.3284	0.669	0.3024	0	0	0.8872	0.434372	0.51
576	1	+	159806	159826	21	YAR008W	3'UTR	0.1271	0	0	0	0	0	0.627491	0.01
577	1	+	159869	159892	24	YAR008W	3'UTR	6.8503	11.7159	0.396	0.7293	1.7157	0.7744	0.650705	0
578	1	+	169474	169494	21	YAR015W	CDS	0	0	0	0	0	0.3717	0.523369	1
579	1	+	169504	169530	27	YAR015W	CDS	0	0	0	0	0	0	0.60252	1
580	1	+	169552	169571	20	YAR015W	CDS	0	0	0.0871	0	0	0.5018	0.465151	0.67
581	1	+	169624	169644	21	YAR015W	CDS	0.1271	0	0	0	0	0	0.530896	0.91
583	1	+	169840	169862	23	YAR015W	CDS	2.6461	1.3519	0	0	0.3817	1.7778	0.57177	1
584	1	+	169957	169982	26	YAR015W	CDS	0	0	0	0	0	0.3717	0.543197	0.85
585	1	+	170012	170031	20	YAR015W	CDS	0.108	0	0	0	0	0.632	0.669137	1
586	1	+	170073	170096	24	YAR015W	CDS	0	0	0	0	0.6502	0.7435	0.523539	1
587	1	+	170167	170185	19	YAR015W	CDS	0	0.5182	0	0	0	0.7435	0.567858	1
588	1	+	170196	170210	15	YAR015W	CDS	0	0	0.1478	0	0	1.1896	0.437619	0.97
589	1	+	170246	170273	28	YAR015W	CDS	0.3812	0	0	0	0	0	0.703218	0.98
590	1	+	170300	170316	17	YAR015W	3'UTR	2.2871	7.1513	0.1584	0	1.7337	0.9293	0.692033	0.06
592	1	+	181178	181209	32	tL(CAA)A	tRNA	0.2541	0	0	0	0	0	0.417131	0.35
593	1	+	183785	183814	30	YAR027W	CDS	0.1271	0	0	0	0	0	0.524538	0.12
594	1	+	183861	183883	23	YAR027W	CDS	0.116	0	0.1102	0	0.3911	0.1293	0.513108	0.01
596	1	+	184005	184039	35	YAR027W	CDS	12.7756	10.1568	6.2636	10.7941	7.4366	1.7206	0.723956	0
597	1	+	184060	184092	33	YAR027W	CDS	0.1271	0	0	0	0	0	0.470937	0.01
599	1	+	184159	184181	23	YAR027W	CDS	0.7402	0	0	0	0	0	0.635627	0.05
600	1	+	184204	184226	23	YAR027W	CDS	0	0	0	0	0	0.7435	0.533365	0.01
601	1	+	184230	184247	18	YAR027W	CDS	2.033	10.3643	0.3168	0.7294	0	0.7435	0.78391	0.02
602	1	+	184353	184373	21	YAR027W	CDS	4.4652	10.0878	0.2715	0	1.6615	0.4779	0.624614	0.01
603	1	+	184391	184423	33	YAR027W	CDS	0.3812	0	0	0	0	0	0.496432	0.16
604	1	+	184501	184521	21	YAR027W	3'UTR	7.8593	2.5566	0	0.4399	1.5686	2.1773	0.504283	0.01
606	1	+	184598	184618	21	YAR027W	3'UTR	0	0	0	0	0	0.8851	0.557307	0
607	1	+	184985	185004	20	YAR028W	CDS	0.1271	0	0	0	0	0	0.434915	0.03
608	1	+	185034	185065	32	YAR028W	CDS	0.1271	0	0	0	0	0	0.419681	0
609	1	+	185132	185152	21	YAR028W	CDS	0	0	0	0	0	0	0.483969	0
610	1	+	185284	185301	18	YAR028W	CDS	0.3812	2.2801	0	0	0	0	0.603679	0.12
611	1	+	185314	185336	23	YAR028W	CDS	0.1271	0	0	0	0	0	0.497908	0.22
612	1	+	185356	185376	21	YAR028W	CDS	3.2975	10.9762	1.1088	1.8233	0.2168	0.3717	0.637936	0
613	1	+	185381	185412	32	YAR028W	CDS	0.2541	0	0	0	0	0	0.429292	0.11
614	1	+	185466	185483	18	YAR028W	CDS	0.8895	0.1036	0	0.1216	0.6502	0	0.577576	0
615	1	+	185620	185642	23	YAR028W	3'UTR	7.8501	12.622	1.8939	2.8065	2.4923	1.6971	0.537881	0
616	1	+	185687	185717	31	YAR028W	3'UTR	0.1271	0	0	0	0	0	0.545838	0
617	1	+	185754	185774	21	YAR028W	3'UTR	0.1271	0	0	0.4862	0	0	0.635883	0.1
618	1	+	185791	185809	19	YAR029W	5'UTR	0.2074	0	0	0	0	0	0.46542	0.04
619	1	+	185921	185940	20	YAR029W	5'UTR	0	0	0	0	0.3251	0	0.473854	0
620	1	+	185977	185998	22	YAR029W	5'UTR	1.7788	3.3166	0.4752	0.3647	1.0836	0.3718	0.615092	0
623	1	+	186356	186375	20	YAR029W	CDS	1.8995	2.8398	0.3168	0	1.192	0.7435	0.71388	0.04
625	1	+	186841	186862	22	YAR031W	CDS	0.2541	0	0	0	0	0	0.724862	0
626	1	+	186964	186986	23	YAR031W	CDS	0.1271	0.3109	0.1584	0	0	0	0.695164	0
627	1	+	187199	187217	19	YAR031W	CDS	0.8427	2.1601	0.3168	0.1152	0	0	0.721339	0.01
628	1	+	187447	187469	23	YAR031W	CDS	0.4862	0.7751	0.4545	0	0	0	0.665831	0.02
629	1	+	188370	188389	20	YAR033W	CDS	0.54	0	0.1346	0	0	0	0.664869	0
630	1	+	188701	188722	22	YAR033W	CDS	0.0982	0	0.1584	1.2156	0	0	0.613623	0.01
631	1	+	190572	190593	22	YAR035W	CDS	0.6354	1.4839	0	0	0	0	0.748321	0.98
632	1	+	190861	190884	24	YAR035W	CDS	0.2329	0.7773	0.1584	0	0	0	0.479902	0.6
633	1	+	190924	190949	26	YAR035W	CDS	0	0.6219	0.1584	0.1216	0	0	0.390802	1
634	1	+	190970	190998	29	YAR035W	CDS	0	0	0.4752	0.6078	0	0	0.484708	0.97
635	1	+	191092	191110	19	YAR035W	CDS	0	0	0.1584	0	0	0	0.858588	0.89
636	1	+	191373	191397	25	YAR035W	CDS	0	0	0	0.1216	0	0	0.554074	0.73
637	1	+	191690	191713	24	YAR035W	CDS	0	0	0	0	0	0	0.539877	0.94
638	1	+	191747	191777	31	YAR035W	CDS	0.1271	0	0	0	0	0	0.67511	0.82
639	1	+	191791	191821	31	YAR035W	CDS	0	0	0.1584	0	0	0	0.538789	0.99
641	1	+	191876	191903	28	YAR035W	CDS	0	0	0	0	0	0	0.580744	0.93
642	1	+	191952	191971	20	YAR035W	CDS	0.2351	0	0	0	0	0	0.426368	1
643	1	+	192022	192034	13	YAR035W	CDS	0.2541	0	0.1462	0	0	0	0.369019	1
644	1	+	192048	192068	21	YAR035W	CDS	0	0.5182	0	0	0	0	0.327756	0.99
645	1	+	192098	192118	21	YAR035W	CDS	0.1271	0	0	0	0	0	0.362418	0.98
646	1	+	192123	192142	20	YAR035W	CDS	0	1.0364	0	0	0	0	0.472654	0.14
647	1	+	192528	192548	21	YAR042W	5'UTR	0	0.5182	0	0	0	0	0.816169	0.02
648	1	+	192701	192728	28	YAR042W	CDS	0	0	0	1.094	0	0	0.777561	0.05
649	1	+	192857	192882	26	YAR042W	CDS	0.3812	1.6343	0.725	0.3647	0.5418	1.9945	0.821419	0.2
650	1	+	193759	193778	20	YAR042W	CDS	0.3812	0	0	0	0	0	0.57918	0.75
651	1	+	193944	193967	24	YAR042W	CDS	0	0	0	0	0	0	0.948329	0.04
652	1	+	194204	194222	19	YAR042W	CDS	0	0	0	0	0.4334	0	0.600248	0.03
654	1	+	194338	194364	27	YAR042W	CDS	0	0	0	0	0	0	0.765516	0.01
655	1	+	194441	194463	23	YAR042W	CDS	0	0	0	0	0.2167	0	0.696629	0.12
656	1	+	194686	194703	18	YAR042W	CDS	0	0.8291	0	0	0	0	0.746496	0.82
657	1	+	195049	195074	26	YAR042W	CDS	0.4496	0	0	0	0	0	0.632225	0.91
658	1	+	195126	195147	22	YAR042W	CDS	0	0	0.1584	0	0.7585	0	0.581169	0.85
659	1	+	195235	195256	22	YAR042W	CDS	0	0.7255	0.3168	0	0.5172	1.1997	0.738795	0.99
660	1	+	195316	195339	24	YAR042W	CDS	0	0	0	0	0	0	0.761084	1
661	1	+	195436	195459	24	YAR042W	CDS	0	0	0	0	0.7585	0	0.470831	0.85
662	1	+	195507	195523	17	YAR042W	CDS	0.0748	0	0	0	0	0	0.535693	0.99
663	1	+	195583	195614	32	YAR042W	CDS	0	0	0	0	0	0.3717	0.567439	0.99
664	1	+	195768	195791	24	YAR042W	CDS	0	0	0.1584	0	0.7585	0	0.678085	0.3
665	1	+	195839	195869	31	YAR042W	CDS	0.5369	0.6787	0.2964	1.0234	0	0.5216	0.510773	0.63
666	1	+	196148	196174	27	YAR042W	CDS	0	0	0	0	0	0	0.584292	0.96
667	1	+	196261	196281	21	YAR042W	3'UTR	0.1089	1.4214	0.1659	0	0	0	0.700552	0.01
668	1	+	196307	196327	21	YAR042W	3'UTR	4.9553	4.748	2.6928	0.7293	3.0341	5.5761	0.486695	0.01
669	1	+	206786	206813	28	YAR050W	CDS	0	0	0	0	0.5419	0.1859	0.929387	0.02
670	1	+	206849	206869	21	YAR050W	CDS	0	0	0	0	0	0	0.967243	0
671	1	+	206953	206972	20	YAR050W	CDS	0	0	0	0	0	0	0.801591	0
672	1	+	206995	207018	24	YAR050W	CDS	0.1271	0.5441	0	0.2228	1.1739	0.7435	0.974392	0
673	1	+	207354	207386	33	YAR050W	CDS	0	0	0	0	0	0.3717	0.609345	0.03
674	1	+	208589	208620	32	YAR053W	CDS	0	0	0	0	0	0	0.82272	0.01
675	1	+	226867	226889	23	YAR071W	3'UTR	0	0	0	0	0	0	0.610856	0.05
676	1	+	227934	227957	24	YAR073W	CDS	0.2277	0	0	0	0	0	0.609349	1
677	1	+	229276	229296	21	YAR075W	CDS	0	0	0	0	0.4334	0	0.67248	1
678	1	-	7293	7311	19	YAL067C	CDS	0	0	0	0	0.4334	0.3718	0.590227	0.02
679	1	-	7349	7367	19	YAL067C	CDS	0	0	0	0	0.3251	0	0.809958	0.71
680	1	-	7479	7500	22	YAL067C	CDS	0	0	0	0.6078	0.394	0	0.573376	0.97
681	1	-	7510	7537	28	YAL067C	CDS	0	0	0	0	0.3019	0.5178	0.512218	0.77
682	1	-	7780	7804	25	YAL067C	CDS	0	0	0	0	0.9752	0	0.474524	0.34
683	1	-	7878	7899	22	YAL067C	CDS	0.5082	0	0	0.4862	0.7585	1.0899	0.603942	0.28
684	1	-	8014	8032	19	YAL067C	CDS	0.3812	0	0	0	0.8555	1.6729	0.538555	0.99
685	1	-	8142	8159	18	YAL067C	CDS	0.2541	0	0	0	0	0	0.448671	0.59
686	1	-	8441	8458	18	YAL067C	CDS	0	0	0	0	0.3251	0.7332	0.636949	0.77
687	1	-	8612	8633	22	YAL067C	CDS	1.7384	0	0.3024	0.7293	5.8661	2.3319	0.804695	0.2
688	1	-	8875	8897	23	YAL067C	CDS	0	0	0	0	0.3251	0	0.73457	0
689	1	-	22400	22424	25	YAL063C-A	CDS	0.5845	0.8167	0	0	0	0	0.813183	0.27
690	1	-	22642	22665	24	YAL063C-A	CDS	0.6141	0.5701	0.3168	0	1.9685	0	0.576647	0.01
691	1	-	24413	24435	23	YAL063C	CDS	0	0	0	0	0	0.1859	0.42736	0.51
692	1	-	24601	24627	27	YAL063C	CDS	0	0	0	0	0	0	0.588516	0.07
693	1	-	36469	36490	22	YAL059C-A	3'UTR	0.3812	0	0	0	0.1084	0.3548	0.736552	0.55
694	1	-	36638	36660	23	YAL059C-A	CDS	0.1271	0	0	0	0	0.9294	0.688285	0.29
695	1	-	36689	36736	48	YAL059C-A	CDS	0.3812	0	0	0	0	0	0.553303	1
697	1	-	36880	36907	28	YAL059C-A	CDS	0	0	0	0	0	0	0.389129	1
698	1	-	42910	42938	29	YAL054C	CDS	0.1271	0	0	0.4862	0	0	0.403136	1
699	1	-	42977	43002	26	YAL054C	CDS	0.1173	0	0	0	0	0	0.658191	1
701	1	-	43127	43149	23	YAL054C	CDS	0	0	0	0	0	0.5576	0.523593	1
702	1	-	43173	43198	26	YAL054C	CDS	0	0	0	0	0	0	0.460974	0.99
703	1	-	43233	43253	21	YAL054C	CDS	0	0	0	0	0	0	0.651208	1
704	1	-	43281	43303	23	YAL054C	CDS	0	0	0	0	0	0	0.401809	1
705	1	-	43452	43484	33	YAL054C	CDS	0	0	0	0	0	0	0.516192	0.63
706	1	-	43522	43544	23	YAL054C	CDS	0	0.1622	0.303	0	0	0	0.60908	1
707	1	-	43715	43736	22	YAL054C	CDS	0.3812	0	0.6192	2.0554	0	0	0.735229	0.99
708	1	-	43759	43774	16	YAL054C	CDS	0	0	0.1584	0.547	0	0	0.576996	1
709	1	-	43816	43848	33	YAL054C	CDS	0	0	0	0	0	0	0.534424	1
710	1	-	43962	43984	23	YAL054C	CDS	0	0	0	0	0.1084	0	0.673185	1
711	1	-	44721	44738	18	YAL054C	CDS	0.2541	0.5874	0	0	0	0	0.724953	0.78
712	1	-	44812	44834	23	YAL054C	CDS	0	1.0364	0	0.1216	0	0	0.626787	0.77
713	1	-	45071	45092	22	YAL054C	5'UTR	2.5412	3.1094	0.9504	1.3095	0	1.1152	0.597843	0
715	1	-	45298	45322	25	YAL054C	5'UTR	0.9454	0	0	0	0	0	0.486378	0.96
716	1	-	51874	51896	23	YAL049C	CDS	0	0	0	0.1163	0	0.1455	0.565693	1
717	1	-	51913	51939	27	YAL049C	CDS	0	0	0	0	0.5418	0	0.572645	0.99
718	1	-	51972	52005	34	YAL049C	CDS	0	0	0	0	0	1.3011	0.582028	1
719	1	-	52032	52056	25	YAL049C	CDS	1.5246	0.9079	1.2672	0.9141	2.0415	1.4201	0.58243	0.93
720	1	-	52069	52091	23	YAL049C	CDS	0	0	0	0	0	0	0.57502	0.99
721	1	-	52123	52143	21	YAL049C	CDS	0.0908	0.844	0	0	0	0	0.519965	1
722	1	-	52173	52197	25	YAL049C	CDS	0.3812	0	0.792	0	0	0.7435	0.510511	0.81
723	1	-	52206	52228	23	YAL049C	CDS	0	0	0	0	0	0	0.509405	1
724	1	-	52296	52312	17	YAL049C	CDS	0	0.5975	0.205	0	0	0	0.526819	0.97
726	1	-	52351	52371	21	YAL049C	CDS	0	0	0	0	0.8669	0.1859	0.493542	0.93
727	1	-	52414	52437	24	YAL049C	CDS	0.1218	0	0.1188	0.3495	0	0	0.609809	0.85
728	1	-	52472	52500	29	YAL049C	CDS	0.1271	0	0	0.1216	0.7025	0.3717	0.579128	0.96
729	1	-	52569	52588	20	YAL049C	CDS	0	0	0	0	0.2926	0.446	0.591727	1
730	1	-	52618	52640	23	YAL049C	5'UTR	0.1271	0	0.4752	0	0.4334	0	0.682717	0.01
732	1	-	52776	52793	18	YAL048C	3'UTR	0.2541	0	0	0	0	0	0.610147	0.19
733	1	-	52811	52832	22	YAL048C	CDS	0	0.0989	0	0	0	0	0.825004	0.86
734	1	-	53135	53155	21	YAL048C	CDS	0.7624	0.4146	0.1584	0	0.2167	0	0.75455	0.96
735	1	-	53168	53185	18	YAL048C	CDS	0	0	0	0	0.2167	0	0.741385	0.99
736	1	-	53655	53672	18	YAL048C	CDS	0.1271	0.4146	0	0	0	0	0.756405	1
737	1	-	54141	54179	39	YAL048C	CDS	0.1271	0	0	0	0	0	0.468514	0.99
738	1	-	54216	54241	26	YAL048C	CDS	0.7624	0	0	0	0	0	0.656936	1
739	1	-	54330	54349	20	YAL048C	CDS	0.6353	1.3474	0.1584	0	0	0	0.461411	0.99
740	1	-	54622	54642	21	YAL048C	CDS	1.2706	1.2882	0	0.7293	0.3251	0.5399	0.638251	0.97
741	1	-	54955	54979	25	YAL047C	3'UTR	9.2397	2.4792	3.7636	3.6321	6.7616	6.9814	0.429269	0.05
742	1	-	54997	55020	24	YAL047C	CDS	0.7148	0	0.1518	0	0	0.5576	0.764361	0.84
743	1	-	55218	55244	27	YAL047C	CDS	1.6331	0.9058	0.1584	0	3.4195	0.3649	0.754544	0.85
744	1	-	55380	55404	25	YAL047C	CDS	0.5082	0.7255	0.3168	0	0	2.4163	0.557147	0.61
745	1	-	55430	55450	21	YAL047C	CDS	0.7563	0.829	0.4752	5.8059	0.3251	2.0357	0.738768	0.96
746	1	-	55455	55473	19	YAL047C	CDS	0.6354	0.5182	0	0	0	0	0.715579	0.83
747	1	-	55499	55518	20	YAL047C	CDS	0.5082	0.1036	0.1584	0	0.6501	0	0.757753	0.68
748	1	-	55540	55562	23	YAL047C	CDS	0	0	0	0	0	0	0.748311	0.86
749	1	-	55637	55656	20	YAL047C	CDS	1.5247	0	0	0	0.5418	0.5576	0.850231	0.45
750	1	-	55914	55934	21	YAL047C	CDS	1.4885	2.0728	1.4256	1.094	1.837	0.3717	0.56703	0.96
751	1	-	56011	56030	20	YAL047C	CDS	0.3685	0.7876	0.301	0	0	0	0.726148	0.75
752	1	-	56039	56058	20	YAL047C	CDS	0	0	0	0	0.7585	0	0.520298	0.96
753	1	-	56239	56256	18	YAL047C	CDS	0.8894	0	0	0	0	0	0.643882	0.99
754	1	-	56380	56406	27	YAL047C	CDS	0	0	0	0	0	0	0.601693	0.57
755	1	-	56657	56678	22	YAL047C	CDS	0.5082	0	0	0.4862	0	0	0.553855	0.93
756	1	-	56728	56754	27	YAL047C	CDS	0.1271	0	0	0	0	0	0.491945	0.99
757	1	-	56927	56948	22	YAL046C	3'UTR	8.6512	27.0884	1.3968	0.0995	3.4971	4.6384	0.683829	1
758	1	-	56982	56996	15	YAL046C	3'UTR	0.5761	0	0.0845	0.9724	1.3004	0	0.633421	0.94
759	1	-	57061	57083	23	YAL046C	CDS	0.3591	0	0	0	0	0	0.573166	0.99
760	1	-	57289	57327	39	YAL046C	CDS	0.2541	0	0	0	0	0	0.486872	0.43
761	1	-	57496	57521	26	YAL045C	CDS	0.2298	0.7255	0	0	0	0	0.794669	0.45
762	1	-	57872	57894	23	YAL045C	5'UTR	15.1969	33.9901	10.4408	6.9446	33.747	118.812	0.739507	0.2
763	1	-	57976	57992	17	YAL044C	CDS	0	0	0	0.8008	0	0.656	0.432077	1
764	1	-	57996	58017	22	YAL044C	CDS	0	0	0	0.2321	0.266	1.242	0.628302	0.98
765	1	-	58023	58033	11	YAL044C	CDS	0	0	0	0	0	1.0984	0.39218	0.58
766	1	-	58094	58114	21	YAL044C	CDS	2.396	10.8479	0.1358	0	9.515	9.4618	0.602602	0.66
767	1	-	58144	58179	36	YAL044C	CDS	0.36	0	0	0	0.1024	0	0.565347	1
768	1	-	58212	58232	21	YAL044C	CDS	0	0	0	0	0.3251	0	0.576838	1
769	1	-	58254	58281	28	YAL044C	CDS	0.0817	0	0.7581	0	3.1811	5.5098	0.628785	1
770	1	-	58351	58372	22	YAL044C	CDS	2.4084	8.5646	0.972	3.9836	7.1567	6.2013	0.594519	0.97
772	1	-	58666	58690	25	YAL043C	3'UTR	4.2541	5.9616	1.4636	2.47	10.8404	12.1486	0.778922	0.02
773	1	-	58717	58737	21	YAL043C	CDS	0	0	0	0	0.0671	0.7081	0.459399	0.78
774	1	-	58802	58819	18	YAL043C	CDS	0	0	0	0	0	0	0.62127	1
775	1	-	58984	59004	21	YAL043C	CDS	0.8895	0.9328	0.1358	0.2431	0.3251	2.0269	0.768156	0.59
776	1	-	59015	59034	20	YAL043C	CDS	0	0.4146	0	0	0	0	0.631287	0.65
777	1	-	59067	59103	37	YAL043C	CDS	0.2541	0	0	0	0	0	0.466702	0.63
778	1	-	59199	59218	20	YAL043C	CDS	0.1271	1.0364	0	0.2431	0	0	0.738359	0.65
779	1	-	59467	59504	38	YAL043C	CDS	0	0	0	0	0	0.5576	0.715062	0.38
780	1	-	59562	59583	22	YAL043C	CDS	0.3581	0	0	0	0	0	0.487061	0.99
781	1	-	59681	59703	23	YAL043C	CDS	0.1271	0.757	0.4614	0.1163	1.1589	0	0.567027	0.95
782	1	-	59779	59809	31	YAL043C	CDS	1.3978	1.451	0.1584	1.0038	1.3702	2.926	0.933333	0.85
783	1	-	59828	59848	21	YAL043C	CDS	0	0.9328	0	0	0	0	0.738494	0.94
784	1	-	59912	59944	33	YAL043C	CDS	0	0	0	0	0	0.1859	0.468317	0.01
785	1	-	59971	59991	21	YAL043C	CDS	1.0165	0.2961	0	0.6078	0.6502	0.9294	0.849499	0.83
786	1	-	60077	60097	21	YAL043C	CDS	0.2299	1.3128	0	0	1.192	0	0.73065	1
787	1	-	60135	60161	27	YAL043C	CDS	1.1296	1.6583	0.1291	0.6078	0.2649	1.1634	0.788743	0.99
788	1	-	60212	60229	18	YAL043C	CDS	0.1271	0	0	0	0	0	0.656923	0.86
789	1	-	60329	60350	22	YAL043C	CDS	2.7953	2.9491	0.3168	0	0.4778	1.4363	0.646023	0.79
790	1	-	60468	60487	20	YAL043C	CDS	1.0165	2.6895	0	0	0	0	0.729089	0.78
791	1	-	60490	60520	31	YAL043C	CDS	0	0	0	0	0	0	0.624645	0.6
792	1	-	60637	60655	19	YAL043C	CDS	0	0	0	0	0	0	0.539985	0.97
793	1	-	60725	60754	30	YAL043C	CDS	0.1271	0	0	0	0	0	0.448518	0.65
794	1	-	60770	60793	24	YAL043C	CDS	0	0	0	0	0.1084	0	0.500259	0.82
795	1	-	60830	60850	21	YAL043C	CDS	0	1.1351	0	0	0	0	0.500106	0.97
796	1	-	65821	65843	23	YAL040C	CDS	0.3923	0	0	0.1057	0.4711	0	0.492492	0.99
798	1	-	65995	66012	18	YAL040C	CDS	1.2	1.3704	0	0	0.2047	0.3511	0.882723	0.99
799	1	-	66023	66051	29	YAL040C	CDS	11.4049	12.8837	2.2831	2.1503	3.5684	3.7686	0.825627	0.94
800	1	-	66056	66078	23	YAL040C	CDS	1.8673	0.3605	0	0	0.4429	1.6891	0.756665	0.98
801	1	-	66108	66132	25	YAL040C	CDS	1.2149	2.5247	0	0	0.9493	0.8996	0.915154	0.99
802	1	-	66180	66180	1	YAL040C	CDS	0	0	0	0	0	0	0.618881	0.98
803	1	-	66211	66229	19	YAL040C	CDS	0.2541	0	0	0	0	0	0.632675	0.99
804	1	-	66308	66329	22	YAL040C	CDS	0.8028	1.6583	0	0	0	0	0.534443	0.04
805	1	-	66361	66380	20	YAL040C	CDS	0.6353	1.5546	0	0	0	0.1859	0.527569	0.98
806	1	-	66438	66476	39	YAL040C	CDS	0.8438	1.3473	0.1868	0	0.2334	0.4766	0.629682	0.95
807	1	-	66492	66510	19	YAL040C	CDS	3.3973	3.2892	0	0	0	1.3011	0.481545	0.05
808	1	-	66571	66584	14	YAL040C	CDS	6.861	7.4178	0.1584	0	1.4087	3.5051	0.55194	0.97
809	1	-	66594	66620	27	YAL040C	CDS	8.9977	8.8058	0.1467	0.9004	1.5732	4.3714	0.535523	0.92
810	1	-	66638	66660	23	YAL040C	CDS	0.2983	0.4281	0.4752	0	0	0.3555	0.473083	0.94
811	1	-	66689	66709	21	YAL040C	CDS	0.8896	0.3109	0	0	0.4334	0	0.516211	1
812	1	-	66722	66744	23	YAL040C	CDS	1	0.0991	0	0	0	1.3577	0.5315	0.62
813	1	-	66767	66790	24	YAL040C	CDS	0	0	0	0	0.6502	0	0.604667	1
814	1	-	66795	66819	25	YAL040C	CDS	0.1271	0	0	0.7001	0	0	0.614325	1
815	1	-	66852	66873	22	YAL040C	CDS	0.7623	0	0	0	0	0	0.718953	0.98
816	1	-	66887	66910	24	YAL040C	CDS	0	0.3109	0	0.4659	0	0	0.535472	0.98
817	1	-	66917	66935	19	YAL040C	CDS	3.5043	4.1347	0	0.9725	0.616	0.1761	0.684564	1
819	1	-	66989	67010	22	YAL040C	CDS	0	0	0	0	0	0	0.622931	0.95
820	1	-	67017	67036	20	YAL040C	CDS	0	0	0	0.8509	0	0	0.364071	0.77
821	1	-	67070	67084	15	YAL040C	CDS	0.0254	0	0.0528	0	0.5418	0.5576	0.641649	0.99
822	1	-	67113	67133	21	YAL040C	CDS	5.7057	4.5949	0.1509	1.1576	0	1.7701	0.769582	1
823	1	-	67178	67201	24	YAL040C	CDS	0.1271	0	0	0	0	0	0.509297	0.99
824	1	-	67219	67237	19	YAL040C	CDS	0.2407	2.6509	0	0	0	0	0.709518	1
825	1	-	67286	67305	20	YAL040C	CDS	0	0.6219	0	0	0	0	0.687921	1
826	1	-	67343	67364	22	YAL040C	CDS	0.6584	2.8314	0.1512	0	0	0.7097	0.739994	0.95
827	1	-	67442	67464	23	YAL040C	CDS	1.7513	1.3474	0.4752	0.9672	0	0	0.476302	0.13
828	1	-	67553	67590	38	YAL040C	5'UTR	3.3839	6.6687	0.1584	0.3646	0.7043	0.2788	0.838597	0.91
829	1	-	67615	67621	7	YAL040C	5'UTR	0	0.6219	0	0	0	0	0.913582	0.97
830	1	-	67650	67672	23	YAL040C	5'UTR	11.8769	15.5914	0.9504	4.6297	1.4087	2.0445	0.851262	0.02
831	1	-	67676	67693	18	YAL040C	5'UTR	0.1271	0	0	0	0	0	0.817773	0.37
832	1	-	67714	67741	28	YAL040C	5'UTR	4.9968	4.7454	0.4299	0.929	0.7045	1.0023	0.916976	1
833	1	-	67800	67830	31	YAL040C	5'UTR	0	0	0	0	0	0	0.557073	1
834	1	-	68723	68750	28	YAL039C	CDS	0	0	0	0	0	0	0.58849	0.98
835	1	-	68760	68785	26	YAL039C	CDS	0	0	0	0	0	0	0.374401	0.99
836	1	-	68818	68837	20	YAL039C	CDS	0.0381	0.2487	0	0	0	0	0.603922	1
837	1	-	68861	68880	20	YAL039C	CDS	0	0	0	0	0	0.5576	0.417745	0.99
838	1	-	68890	68911	22	YAL039C	CDS	1.5246	2.1482	0.4752	0.6078	2.6006	1.6729	0.616177	0.85
839	1	-	69091	69112	22	YAL039C	CDS	0.618	0.7914	0	0	0	0	0.585784	1
840	1	-	69129	69146	18	YAL039C	CDS	0.9742	0	0	0	0.5177	0	0.525468	1
841	1	-	69229	69246	18	YAL039C	CDS	0	0	0	0	0	0	0.623646	1
843	1	-	69492	69515	24	YAL039C	CDS	0	0	0	0	0	0	0.594364	0.77
844	1	-	73506	73531	26	YAL037C-B	5'UTR	0	0.8291	0	0	0	0.7435	0.496062	0.01
845	1	-	74877	74903	27	YAL036C	3'UTR	1.1906	0.0921	0.4517	4.6551	1.3204	4.0065	0.619355	0.87
846	1	-	74922	74950	29	YAL036C	3'UTR	0	0	0.1584	0	0.2915	0	0.641213	1
847	1	-	74987	75013	27	YAL036C	3'UTR	8.4707	3.6772	16.8316	8.1356	5.8435	2.2304	0.773705	0.92
848	1	-	75019	75037	19	YAL036C	3'UTR	0.9094	1.391	0.1584	0.1088	0	0.1663	0.910107	0.05
849	1	-	75067	75067	1	YAL036C	CDS	0	0.6219	0	0	0	0	0.188715	1
850	1	-	75099	75118	20	YAL036C	CDS	3.6846	2.161	1.1088	0	0	0.3717	0.5664	1
851	1	-	75121	75144	24	YAL036C	CDS	0	0	0	0	0	0	0.450952	1
852	1	-	75159	75181	23	YAL036C	CDS	9.5403	16.7224	6.0605	6.8442	5.5972	9.1562	0.615608	1
853	1	-	75249	75271	23	YAL036C	CDS	1.6794	7.6155	0.2617	0	0.358	1.0829	0.571372	1
854	1	-	75425	75447	23	YAL036C	CDS	0.0276	0	0.2893	0	0	0	0.454528	0.97
855	1	-	75566	75585	20	YAL036C	CDS	1.6391	6.0579	0.3168	0	1.0619	0.9294	0.732141	1
856	1	-	75596	75616	21	YAL036C	CDS	0	0	0	0	0.9752	0	0.718309	1
857	1	-	75701	75723	23	YAL036C	CDS	0.2541	0	0	0	0	0	0.622837	0.99
858	1	-	75776	75801	26	YAL036C	CDS	0.0587	0.5581	0	0	0	0	0.329329	1
859	1	-	75826	75850	25	YAL036C	CDS	0.1118	0.1036	0	0	0	0.1859	0.613928	1
860	1	-	75897	75920	24	YAL036C	CDS	0	1.1401	0	0	0	0	0.595782	1
861	1	-	76067	76084	18	YAL036C	CDS	0.2541	0	0	0	0	0	0.489715	1
862	1	-	80570	80596	27	YAL034C-B	5'UTR	5.0452	7.7655	5.8608	6.6722	23.4018	39.7971	0.862015	0.18
863	1	-	80634	80679	46	YAL034C	3'UTR	33.4543	40.407	15.0274	14.8351	18.082	25.5328	0.847143	0.93
864	1	-	80848	80870	23	YAL034C	CDS	0.3813	1.2437	0.1584	0.4862	0	0	0.557971	1
865	1	-	81004	81028	25	YAL034C	CDS	0	0	0	0.3647	0	0	0.568725	0.98
866	1	-	81075	81094	20	YAL034C	CDS	2.6618	2.4356	0	0.1216	0	0.5576	0.803654	0.99
867	1	-	81120	81142	23	YAL034C	CDS	5.5244	7.6605	0.3168	0	1.9364	2.0203	0.872687	0.98
868	1	-	81255	81274	20	YAL034C	CDS	5.1841	8.0115	0.1584	0.1216	0.9156	3.6896	0.70701	0.47
869	1	-	81380	81403	24	YAL034C	CDS	9.4869	10.2174	2.706	0.3495	5.1155	1.0687	0.794576	0.77
870	1	-	81470	81490	21	YAL034C	CDS	2.7953	6.4702	0.2866	0	0	2.5226	0.742443	0.94
871	1	-	81572	81591	20	YAL034C	CDS	0.3812	0	0	0	0	0	0.471565	0.47
872	1	-	81617	81641	25	YAL034C	CDS	0.3812	1.1028	0	0	0.6502	0.5576	0.564457	0.02
873	1	-	81728	81753	26	YAL034C	CDS	0	1.2437	0	0	0.5418	0	0.726096	0.95
874	1	-	81906	81931	26	YAL034C	CDS	0	0	0	0	0	0	0.670835	0.99
875	1	-	83364	83391	28	YAL032C	CDS	0.1271	0.7995	0.1584	0.8509	0	0	0.326769	0.99
877	1	-	83879	83896	18	YAL032C	CDS	0.2541	0.4146	0	0	0	0	0.549515	0.45
878	1	-	84137	84175	39	YAL032C	CDS	0	0	0.1584	0	0	0	0.718588	0.36
879	1	-	84435	84459	25	YAL032C	CDS	2.3938	2.6947	0	0	0	0.7435	0.713798	0.89
880	1	-	85010	85031	22	YAL031C	CDS	0	0.1036	0	0	0	0	0.688346	0.99
881	1	-	85052	85069	18	YAL031C	CDS	0	0	0	0	0	0	0.36692	0.98
882	1	-	85126	85144	19	YAL031C	CDS	0	0	0	0	0	0	0.342194	0.81
883	1	-	85170	85189	20	YAL031C	CDS	0.1271	0	0	0	0	0	0.71833	0.96
884	1	-	85228	85247	20	YAL031C	CDS	0.7624	1.6583	0	0	0.1084	0.9293	0.811197	0.69
885	1	-	85389	85416	28	YAL031C	CDS	2.1102	1.5546	0.1584	0	2.2833	1.301	0.908193	0.98
886	1	-	85497	85518	22	YAL031C	CDS	0.6354	0	0	0	0	0	0.770461	0.03
887	1	-	85621	85651	31	YAL031C	CDS	0.1271	0.4146	0	0.3176	0	0.5576	0.881398	0.78
888	1	-	85701	85719	19	YAL031C	CDS	0	0.5182	0	0	0	0	0.598248	0.33
889	1	-	85779	85797	19	YAL031C	CDS	0.1271	0.4146	0	0	0	0	0.655864	0.47
890	1	-	85872	85895	24	YAL031C	CDS	0.7306	0	0.3168	0	0	0	0.598566	0.98
891	1	-	85906	85930	25	YAL031C	CDS	0.5082	0.5182	0	0	0	0	0.710453	0.97
892	1	-	86176	86193	18	YAL031C	CDS	0	0.5182	0	0	0	0	0.672469	0.46
893	1	-	86275	86292	18	YAL031C	CDS	0.3812	1.0364	0	0	0	0	0.790858	0.94
894	1	-	86294	86313	20	YAL031C	CDS	0.2542	0	0	0	0	0	0.735379	0.62
895	1	-	86357	86379	23	YAL031C	CDS	1.0165	0	0	0	0.3957	0	0.542236	0.32
896	1	-	86532	86549	18	YAL031C	CDS	0	1.1401	0	0	0	0	0.608456	0.91
897	1	-	86588	86611	24	YAL031C	CDS	2.4459	4.8193	1.5312	3.1605	1.5803	2.2304	0.7263	0.62
898	1	-	86628	86649	22	YAL031C	CDS	0.1271	0	0	0	0	0	0.496639	0.97
899	1	-	86668	86686	19	YAL031C	CDS	2.9224	2.0729	0	1.3371	0	0	0.535438	0.39
900	1	-	86784	86804	21	YAL031C	CDS	1.6397	0.5182	2.0592	1.5745	1.192	0.3717	0.79192	1
901	1	-	86912	86933	22	YAL031C	CDS	4.3605	2.5628	2.376	4.9838	0.6501	1.3011	0.602217	0.99
902	1	-	86958	86978	21	YAL031C	CDS	0	0	0	0	0	0	0.602423	0.77
903	1	-	87977	88003	27	YAL029C	CDS	0	0	0	0	0.7585	0	0.526208	0.12
904	1	-	88187	88210	24	YAL029C	CDS	0	0	0	0	0.5418	0.3717	0.564659	0.03
905	1	-	88362	88383	22	YAL029C	CDS	0.9877	0.9846	0.2808	0.5525	0	0	0.677616	0.04
906	1	-	88396	88416	21	YAL029C	CDS	0	0	0	0	0	0	0.619306	0.03
907	1	-	88427	88449	23	YAL029C	CDS	4.0384	5.8265	2.5344	0.1903	1.9505	3.0628	0.607595	0.05
908	1	-	88496	88518	23	YAL029C	CDS	0	0	0.1584	0	0	0.3717	0.378188	0
909	1	-	88649	88668	20	YAL029C	CDS	1.0038	1.451	1.2672	0	1.3003	1.1152	0.739309	0.01
910	1	-	88766	88790	25	YAL029C	CDS	0	0	0	0	0	0	0.600827	0.01
911	1	-	88834	88856	23	YAL029C	CDS	0	0	0	0	0.3251	0	0.42106	0.02
912	1	-	88952	88973	22	YAL029C	CDS	0	0	0.144	0	0	0	0.394044	0.14
913	1	-	89059	89079	21	YAL029C	CDS	0.2541	0	0	0	0	0	0.612558	0.02
914	1	-	89240	89262	23	YAL029C	CDS	0	0	0	1.2156	0	0	0.625035	0.02
915	1	-	89692	89720	29	YAL029C	CDS	0	0	0	0	0	0	0.713814	0
916	1	-	89975	89996	22	YAL029C	CDS	0.7508	0	0.792	0	0	0.1859	0.602445	1
917	1	-	90079	90107	29	YAL029C	CDS	0	0	0	0	0.2167	0	0.530087	0.01
918	1	-	90296	90319	24	YAL029C	CDS	0.5294	0.3455	0.4224	0	0.5418	0	0.576506	1
919	1	-	90332	90364	33	YAL029C	CDS	0	0	0	0	0	0	0.706748	0.97
920	1	-	90452	90475	24	YAL029C	CDS	0.7624	0	1.3926	0.7243	3.1153	2.0445	0.775047	0.86
921	1	-	90647	90664	18	YAL029C	CDS	0.2541	0.9788	0	0	0	0	0.801081	0.94
922	1	-	90898	90935	38	YAL029C	CDS	0	0	0	0	0	0	0.526029	0.99
923	1	-	91241	91266	26	YAL029C	CDS	0	0.9328	0.5788	2.3096	0	0	0.483159	0.85
924	1	-	91318	91335	18	YAL029C	CDS	0.1271	0	0	0	0	0	0.544895	0.36
925	1	-	91376	91395	20	YAL029C	CDS	0.3812	1.4458	0.1584	0.3647	0.6502	0	0.658121	0.79
926	1	-	91449	91475	27	YAL029C	CDS	0.6355	1.7274	0.9504	1.2111	0	1.666	0.524039	0.91
927	1	-	91490	91512	23	YAL029C	CDS	0	0	0.3168	0	0	0	0.559724	1
929	1	-	91951	91972	22	YAL029C	CDS	0	0	0	0	0	0	0.503836	0.99
930	1	-	92025	92046	22	YAL029C	CDS	0.8894	0.8291	0	0.2431	0.394	0	0.755835	0.99
931	1	-	92286	92311	26	YAL029C	5'UTR	0.2395	0.3827	0.1218	0.1216	0.2751	0	0.906599	0.05
932	1	-	95489	95489	1	YAL026C-A	CDS	0	0	0.1584	0	0	0.1859	0.770196	0.04
933	1	-	95519	95542	24	YAL026C-A	CDS	10.408	20.9012	8.6461	24.387	3.0793	8.0313	0.721666	0.99
934	1	-	95581	95605	25	YAL026C-A	CDS	9.3056	0.9328	4.9105	0.7293	3.9054	5.9479	0.897882	0.5
936	1	-	95764	95800	37	YAL026C-A	CDS	0	0.1036	0	0	0	0	0.608496	1
937	1	-	95856	95875	20	YAL026C	CDS	0.1271	0	0	0	0	0	0.397648	1
938	1	-	96041	96065	25	YAL026C	CDS	0.7624	1.451	0.1584	0.6078	0.8669	0.3717	0.440971	0.93
939	1	-	96071	96094	24	YAL026C	CDS	0	0.6218	0	0	0	0.852	0.570844	1
940	1	-	96159	96181	23	YAL026C	CDS	4.7014	1.5816	2.8787	2.7905	0.6219	1.9557	0.746825	1
941	1	-	96201	96223	23	YAL026C	CDS	0	0	0	0	0	0.7112	0.653052	0.99
943	1	-	96535	96556	22	YAL026C	CDS	1.2705	0	0.6336	0.4641	2.9258	0.7097	0.475625	1
944	1	-	96560	96586	27	YAL026C	CDS	0	0.2073	0.4752	0	0.6502	0	0.481203	1
945	1	-	96641	96665	25	YAL026C	CDS	0.1118	0.7959	0	0.6078	0	0	0.516953	0.99
946	1	-	96703	96727	25	YAL026C	CDS	0.8337	1.5546	1.2672	4.8573	2.0805	0.7435	0.808215	0.85
947	1	-	97043	97068	26	YAL026C	CDS	0.1271	0	0	0	0	0	0.484483	0.99
948	1	-	97221	97241	21	YAL026C	CDS	0	0	0.4752	0	0	0	0.668415	0.27
949	1	-	97284	97302	19	YAL026C	CDS	0.6353	0	0	0	0.5418	0	0.641444	0.47
950	1	-	97610	97629	20	YAL026C	CDS	0.8895	1.2437	0	0.3647	0	0	0.623081	0.98
951	1	-	97749	97779	31	YAL026C	CDS	0	0	0	0.6078	0	0	0.728129	0.99
952	1	-	97960	97987	28	YAL026C	CDS	0.4719	0	0.2942	0	0.805	0.1726	0.568162	0.99
953	1	-	97999	98033	35	YAL026C	CDS	0	0	0	0	0	0	0.629689	1
954	1	-	98134	98153	20	YAL026C	CDS	0.1271	0.7255	0	0	0	0	0.606756	1
955	1	-	98163	98180	18	YAL026C	CDS	0	0.5182	0	0	0	0	0.837932	1
956	1	-	98201	98230	30	YAL026C	CDS	0	0	0.3168	0	0	0	0.691751	0.98
957	1	-	98305	98325	21	YAL026C	CDS	0.5084	1.3424	0.3168	0	0	0.5576	0.682576	0.99
958	1	-	99076	99098	23	YAL026C	CDS	0	0	0.4752	0.6078	0	0	0.783532	1
959	1	-	99201	99225	25	YAL026C	CDS	0.5744	0	1.584	5.5331	0	0	0.662793	1
960	1	-	99387	99407	21	YAL026C	CDS	0.3449	0.2073	0.1584	1.0708	0	0	0.799607	0.55
961	1	-	100073	100102	30	YAL025C	3'UTR	16.6452	15.4529	11.3414	8.4845	8.1523	3.5439	0.605944	0.98
962	1	-	100167	100189	23	YAL025C	3'UTR	0.0995	0	0	0	0.2827	0	0.597671	0.98
963	1	-	100647	100664	18	YAL025C	CDS	0.2965	0	0	0	0	0	0.471234	1
964	1	-	100885	100908	24	YAL025C	CDS	9.2591	7.851	4.4352	4.8268	7.4814	19.7565	0.766164	0.99
965	1	-	100998	101016	19	YAL025C	CDS	0.1271	0.4146	0	0	0	0	0.438816	1
966	1	-	101026	101051	26	YAL025C	CDS	0	0	0	0	0	0	0.51795	1
967	1	-	101107	101128	22	YAL025C	CDS	0	0.2073	0.1584	0	0	0	0.567776	0.99
968	1	-	101442	101462	21	YAL024C	3'UTR	1.7426	1.2142	1.1088	0.463	1.2385	1.2213	0.467126	0.5
969	1	-	101632	101656	25	YAL024C	CDS	0	0	0	0	0	0	0.646491	1
970	1	-	101770	101790	21	YAL024C	CDS	0	0	0	0	0.1084	0	0.57073	1
971	1	-	102433	102452	20	YAL024C	CDS	0	0	0	0	0	0	0.557752	0.95
972	1	-	102472	102490	19	YAL024C	CDS	0	0	0	0	0.3251	0	0.721043	0.94
973	1	-	102564	102580	17	YAL024C	CDS	0	0.2073	0	0	0	0	0.721932	1
974	1	-	102599	102624	26	YAL024C	CDS	0.1222	0.4783	0	0	0	0	0.628821	0.6
975	1	-	103056	103080	25	YAL024C	CDS	0.5083	0.4146	0.3041	0	0.3251	1.7621	0.571616	0.95
977	1	-	103558	103592	35	YAL024C	CDS	0	0	0	0	0	0	0.645126	0.15
978	1	-	103783	103805	23	YAL024C	CDS	0	0	0	0	0	0.7435	0.726064	0.66
979	1	-	103995	104020	26	YAL024C	CDS	0.2541	0	0.4752	0	0	0	0.703021	0.99
980	1	-	104271	104296	26	YAL024C	CDS	0.1124	0.1036	0	0	0	0	0.784442	0.99
982	1	-	104774	104792	19	YAL024C	CDS	0.1271	0	0	0	0	0	0.575302	0.99
983	1	-	105138	105160	23	YAL024C	CDS	0	0	0	0.7293	0	0	0.762048	0.71
984	1	-	105191	105213	23	YAL024C	CDS	0	0	0.6336	0	0.3251	0	0.5207	1
985	1	-	105492	105516	25	YAL024C	CDS	0	0	0	0	0	0	0.681376	0.35
986	1	-	105687	105708	22	YAL024C	CDS	0	0	0.3168	0.3481	0	0	0.600412	1
987	1	-	105876	105898	23	YAL024C	5'UTR	0	0	0.1584	0	0	0	0.616226	0.9
988	1	-	106170	106188	19	YAL023C	3'UTR	35.4285	14.5863	36.0823	21.7584	15.2274	14.0676	0.643717	0.98
989	1	-	106207	106231	25	YAL023C	3'UTR	17.1023	52.5053	23.9376	57.593	8.4002	15.9628	0.775167	0.79
990	1	-	106310	106329	20	YAL023C	CDS	0.8132	0.4716	0.301	0	0.3088	0	0.552727	0.99
991	1	-	106351	106374	24	YAL023C	CDS	6.3	15.0196	2.3166	1.3828	0.9933	1.1617	0.45892	1
992	1	-	106390	106416	27	YAL023C	CDS	0.1271	0	0	0	0	0	0.544443	0.79
993	1	-	106465	106490	26	YAL023C	CDS	0.2541	0	0	0	0	0	0.479665	1
994	1	-	106515	106538	24	YAL023C	CDS	0.1165	0.8162	0.1452	0.1368	0	0	0.726859	1
995	1	-	106577	106598	22	YAL023C	CDS	0	0.6595	0.1296	0	0.4433	0.169	0.575805	1
996	1	-	106613	106631	19	YAL023C	CDS	0.8894	1.0091	0.1584	0	0	0	0.531227	0.63
997	1	-	106665	106692	28	YAL023C	CDS	0	0	0	0	0	0	0.462943	0.3
998	1	-	106736	106758	23	YAL023C	CDS	10.1259	12.5947	6.2465	6.1411	2.106	4.5983	0.649129	0.99
999	1	-	106785	106809	25	YAL023C	CDS	0.2948	0.6675	0	1.7893	0.6155	0	0.506073	1
1000	1	-	106879	106900	22	YAL023C	CDS	6.2951	16.4415	0.3024	2.6521	2.7927	4.0721	0.745284	0.9994
1001	1	-	107218	107236	19	YAL023C	CDS	0.1271	0	0	0	0	0	0.444733	0.9935
1002	1	-	107401	107437	37	YAL023C	CDS	0.2541	0	0	0	0	0	0.60762	0.9982
1003	1	-	107444	107467	24	YAL023C	CDS	6.4377	10.2908	0.4752	1.8892	2.6006	3.733	0.826871	0.996
1004	1	-	107509	107529	21	YAL023C	CDS	0.2541	0	0	0	0	0	0.610389	0.9715
1005	1	-	107569	107592	24	YAL023C	CDS	0.3812	0	0	0	0	0	0.61742	0.9987
1007	1	-	107652	107669	18	YAL023C	CDS	0.2118	0.4492	0	0.5065	0	0	0.610116	0.9694
1008	1	-	107693	107716	24	YAL023C	CDS	0.8472	0.8637	0.2508	0	0	0	0.59417	0.9775
1009	1	-	107736	107755	20	YAL023C	CDS	0.3812	0	0	0	0	0	0.478253	1
1010	1	-	107774	107792	19	YAL023C	CDS	1.2707	1.7619	0	0	0	0	0.512627	1
1011	1	-	107984	108004	21	YAL023C	CDS	0	0	0	0	0	0	0.475518	0.77
1012	1	-	108014	108040	27	YAL023C	CDS	0	0	0	0.4862	0	0.0138	0.522037	0.98
1013	1	-	108067	108089	23	YAL023C	CDS	0	0	0	0	0	0	0.572689	1
1014	1	-	108122	108148	27	YAL023C	CDS	0	0.6449	0.1525	0	0	0.5576	0.496632	0.98
1015	1	-	108239	108260	22	YAL023C	CDS	0.1271	0	0	0	0	0	0.406632	0.99
1016	1	-	108286	108310	25	YAL023C	CDS	0.1271	0	0	0	0	0	0.541238	1
1017	1	-	108348	108364	17	YAL023C	CDS	0.3364	0	0	0	0	0	0.441124	0.97
1018	1	-	108611	108628	18	YAL023C	5'UTR	0.2541	1.0364	0	0	0	0	0.718075	0.99
1020	1	-	109011	109036	26	YAL022C	CDS	0.1271	0	0	0	0	0	0.416938	1
1021	1	-	109044	109067	24	YAL022C	CDS	0.1112	0	0	0	0	0	0.595774	1
1022	1	-	109124	109142	19	YAL022C	CDS	0.2407	1.1782	0	0.4862	0	0	0.627045	0.99
1023	1	-	109183	109203	21	YAL022C	CDS	2.5293	3.7312	0.3168	0.3647	4.3292	2.5668	0.865597	0.98
1024	1	-	109282	109304	23	YAL022C	CDS	2.1159	6.3988	0.1377	0	0	0.6465	0.810725	1
1025	1	-	109352	109369	18	YAL022C	CDS	0.2541	0	0	0	0	0	0.77172	1
1026	1	-	109378	109397	20	YAL022C	CDS	1.0864	2.1765	0.1505	0	0.0976	1.8308	0.769371	1
1027	1	-	109668	109698	31	YAL022C	CDS	1.7133	6.8004	1.2263	2.2234	6.2463	2.7341	0.685853	0.98
1028	1	-	109910	109928	19	YAL022C	CDS	3.2903	6.9059	0.7837	0	1.4087	2.6022	0.733903	0.99
1029	1	-	109982	110009	28	YAL022C	CDS	0.2541	0	0	0	0	0	0.650204	0.96
1030	1	-	110043	110063	21	YAL022C	CDS	0.5445	1.2437	0	0	0	0.1859	0.752334	0.98
1031	1	-	110132	110151	20	YAL022C	CDS	0	0.1969	0	0	0	0	0.539408	1
1032	1	-	110184	110210	27	YAL022C	CDS	4.9553	2.4875	3.9248	2.2421	0.7265	1.0946	0.594469	0.75
1033	1	-	110248	110280	33	YAL022C	CDS	0	0	0	0	0	0	0.539142	0.18
1034	1	-	110364	110383	20	YAL022C	CDS	0	0	0	0	0	0	0.411329	0.89
1035	1	-	110397	110424	28	YAL022C	CDS	0.1271	2.3838	0	0	0	0	0.48574	0.57
1036	1	-	110632	110655	24	YAL021C	3'UTR	42.3308	35.4587	12.9031	11.8972	15.8206	13.739	0.52906	0.54
1037	1	-	110693	110722	30	YAL021C	3'UTR	5.9344	11.5177	0.8923	2.2853	4.8511	2.6519	0.994861	0.94
1038	1	-	110784	110807	24	YAL021C	3'UTR	4.7805	3.1481	0.6072	0	1.1513	1.425	0.864285	0.46
1039	1	-	111041	111065	25	YAL021C	CDS	2.4141	0.4146	1.3939	1.1427	0	1.0706	0.74297	1
1040	1	-	111097	111117	21	YAL021C	CDS	1.3614	1.6583	0	0.5673	0	0.7081	0.3816	1
1041	1	-	111199	111221	23	YAL021C	CDS	1.8838	0.7255	0.9504	0.6765	0.4711	0.1859	0.621204	0.99
1042	1	-	111303	111323	21	YAL021C	CDS	0.1271	0	0	0	0	0	0.492321	0.99
1043	1	-	111339	111360	22	YAL021C	CDS	0	0	0	0	0	0	0.653359	1
1044	1	-	111645	111679	35	YAL021C	CDS	0.2541	0	0	0	0	0	0.47623	0.99
1046	1	-	112125	112143	19	YAL021C	CDS	0.6353	0	0	0	0	0	0.730165	1
1047	1	-	112627	112655	29	YAL021C	CDS	0.1271	0	0	0	0	0	0.567583	1
1048	1	-	112711	112743	33	YAL021C	CDS	0.2541	0	0.1584	0	0	0	0.374077	0.57
1049	1	-	112895	112916	22	YAL021C	CDS	0.6353	2.9773	0.1584	0.2431	0	0	0.802724	1
1050	1	-	112927	112945	19	YAL021C	CDS	0.5082	0	0	0	0	0	0.721392	1
1051	1	-	114218	114254	37	YAL020C	CDS	0	0	0	0	0	0	0.41473	0.13
1052	1	-	114364	114388	25	YAL020C	CDS	0.1271	0	0	0	0	0	0.518402	0.66
1053	1	-	118673	118693	21	YAL018C	CDS	0	0	0.3168	0	0	0	0.645912	0.57
1054	1	-	119124	119141	18	YAL018C	CDS	0.1271	0	0	0	0	0	0.836841	0.66
1055	1	-	124462	124485	24	YAL016C-B	CDS	0	0	0.3168	0	0	0	0.591015	0.01
1056	1	-	124843	124861	19	YAL016C-A	CDS	0.1271	0	0	0	0	0	0.727367	1
1057	1	-	125019	125046	28	YAL016C-A	CDS	0	0.6219	0	0	0	0	0.710389	1
1058	1	-	127059	127084	26	YAL015C	CDS	0.1271	0	0	0	0	0	0.516812	1
1059	1	-	127155	127172	18	YAL015C	CDS	0.3812	2.0729	0	0	0	0	0.616484	0.25
1060	1	-	127350	127368	19	YAL015C	CDS	1.3776	2.0728	0	0	3.5703	0	0.734619	0.97
1061	1	-	127528	127555	28	YAL015C	CDS	0	0	0.1584	0	0	0	0.625302	0.42
1062	1	-	127581	127610	30	YAL015C	CDS	0	0	0	0	0	0.3717	0.524483	0.38
1063	1	-	127703	127722	20	YAL015C	CDS	0	0.3109	0	0	0	0	0.460619	0.35
1064	1	-	127762	127781	20	YAL015C	CDS	0	0.0622	0	0	0.2763	0	0.500313	0.05
1065	1	-	127937	127954	18	YAL015C	CDS	0.1059	0.19	0	0	0	0	0.400356	0.83
1066	1	-	128069	128089	21	YAL015C	CDS	0	0	0	0	0	0.1682	0.531606	0.34
1067	1	-	128119	128140	22	YAL014C	3'UTR	34.6051	56.1083	6.6601	2.862	11.5748	21.164	0.605525	0.04
1068	1	-	128177	128205	29	YAL014C	3'UTR	73.4358	49.5015	26.2836	33.5788	57.1584	36.2254	0.906907	0.02
1069	1	-	128231	128249	19	YAL014C	3'UTR	0.1271	0	0	0	0	0	0.624856	0.33
1070	1	-	128260	128285	26	YAL014C	CDS	0.1271	0	0	0.215	0	0	0.451419	0.84
1071	1	-	128488	128507	20	YAL014C	CDS	0	0.4146	0	0	0	0	0.53345	0.85
1072	1	-	128525	128546	22	YAL014C	CDS	0.7624	0.895	0	0	0	1.8587	0.679947	0.96
1073	1	-	128638	128657	20	YAL014C	CDS	0.2541	0	0	0	0	0	0.519916	0.88
1074	1	-	128811	128835	25	YAL014C	CDS	0.3507	0	0	0	0	0	0.746274	0.64
1075	1	-	128949	128972	24	YAL014C	CDS	0.1271	0	0	0	0	0	0.62095	1
1076	1	-	134185	134207	23	YAL010C	CDS	0	0.3605	0.1584	0	0	0	0.558421	0.97
1078	1	-	134429	134446	18	YAL010C	CDS	0.1271	0	0	0	0	0	0.756974	0.9
1079	1	-	134557	134574	18	YAL010C	CDS	0	1.1401	0	0	0	0.7435	0.623972	0.48
1080	1	-	134681	134701	21	YAL010C	CDS	0.9862	1.293	0.3093	0	0	0	0.809786	0.02
1081	1	-	134737	134754	18	YAL010C	CDS	0.2541	0.8291	0	0	0	0	0.55094	1
1082	1	-	134815	134842	28	YAL010C	CDS	0.6353	0	0.1584	0.1216	0	0.1859	0.545505	1
1083	1	-	134882	134906	25	YAL010C	CDS	1.2502	1.0364	0	2.3339	0.4334	0.9294	0.840873	1
1084	1	-	134941	134968	28	YAL010C	CDS	0	0	0	0	0	0	0.505839	0.68
1085	1	-	135015	135036	22	YAL010C	CDS	1.0108	0.5135	0	1.0665	0	0	0.650952	0.97
1086	1	-	135162	135181	20	YAL010C	CDS	0.3685	1.0364	0	0	0	0	0.692118	0.66
1087	1	-	135205	135226	22	YAL010C	CDS	0	0	0	0	0	0	0.476787	0.99
1088	1	-	135236	135255	20	YAL010C	CDS	1.6456	0.9328	2.2176	1.4587	0.6502	0	0.811179	0.87
1090	1	-	135490	135515	26	YAL010C	CDS	0.5083	0	0	0	0	0	0.85695	0.97
1091	1	-	137635	137656	22	YAL007C	3'UTR	0	0	0	0	0	0	0.493495	0
1092	1	-	137669	137695	27	YAL007C	3'UTR	0	0	0	0	0	0	0.628381	0.09
1093	1	-	137721	137747	27	YAL007C	CDS	28.7344	40.3549	6.2245	8.383	9.5638	7.3591	0.653058	1
1094	1	-	137768	137791	24	YAL007C	CDS	0.7623	0.5182	0	0	0	0	0.615459	0.77
1095	1	-	137874	137892	19	YAL007C	CDS	0	0	0	0	0	0	0.649741	1
1096	1	-	137963	137988	26	YAL007C	CDS	0	0	0	0	0	0	0.624546	0.97
1097	1	-	138014	138041	28	YAL007C	CDS	0	0	0	0	0	0	0.588597	1
1098	1	-	138053	138073	21	YAL007C	CDS	0	0	0	0	0	0.3717	0.506522	0.99
1099	1	-	138082	138104	23	YAL007C	CDS	0.2541	0	0	0	0	0	0.644975	0.99
1100	1	-	138151	138172	22	YAL007C	CDS	0	0	0.0936	0	0	0	0.515632	1
1101	1	-	138305	138325	21	YAL007C	CDS	11.5258	13.9324	0.7694	0.579	0.4334	0.1682	0.82235	1
1102	1	-	138355	138375	21	YAL007C	5'UTR	0	1.7174	0	0.7699	0	0	0.394864	0.71
1103	1	-	138390	138410	21	YAL007C	5'UTR	0.4357	0.6712	0	0	0.1754	0.3009	0.663816	0.63
1104	1	-	139400	139426	27	YAL005C	3'UTR	417.733	391.971	472.962	441.228	382.126	458.833	0.522229	0.94
1105	1	-	139457	139457	1	YAL005C	3'UTR	0.2542	2.9019	0.3168	0	0.4334	0	0.557925	0.62
1106	1	-	139559	139580	22	YAL005C	CDS	0.2541	0	0.1584	0	0	0	0.470651	1
1107	1	-	139585	139615	31	YAL005C	CDS	0	0	0	0.2431	0	0	0.419803	0.97
1108	1	-	139622	139646	25	YAL005C	CDS	0.5744	0	0	0	0	0.5948	0.614673	1
1109	1	-	139699	139717	19	YAL005C	CDS	0	0	0.1584	0	0	0	0.39484	1
1110	1	-	139738	139773	36	YAL005C	CDS	0	0	0	0	0	0	0.570367	0.99
1112	1	-	140171	140194	24	YAL005C	CDS	38.3492	85.7941	3.1944	4.1228	26.643	31.1024	0.667792	1
1113	1	-	140449	140469	21	YAL005C	CDS	0	0	0	0	0	0	0.486865	1
1114	1	-	140629	140652	24	YAL005C	CDS	0.1271	0	0	0	0	0	0.585875	1
1115	1	-	141209	141227	19	YAL005C	CDS	0	0.6109	0	1.6122	0	0	0.429504	1
1116	1	-	141296	141319	24	YAL005C	CDS	0.233	0.773	0	0.6685	0	1.2779	0.485501	1
1117	1	-	141337	141372	36	YAL005C	CDS	0.6353	0.3109	0.154	0	0	0.6609	0.384222	1
1119	1	-	147561	147582	22	YAL001C	3'UTR	2.0849	6.3552	0.8352	1.3261	0.6551	0.321	0.494118	0.78
1120	1	-	147633	147663	31	YAL001C	CDS	0	0	0	0	0.4334	0	0.526078	0.03
1121	1	-	147758	147775	18	YAL001C	CDS	0	0	0	0	0	0.8881	0.569485	0.61
1122	1	-	147826	147860	35	YAL001C	CDS	0	0	0	0	0	0	0.451793	0.84
1123	1	-	147929	147947	19	YAL001C	CDS	0.2541	0	0	0	0	0	0.768999	0.97
1124	1	-	148417	148438	22	YAL001C	CDS	1.4324	0.8291	0.3168	0.663	1.0836	0	0.637927	0.7
1125	1	-	148477	148494	18	YAL001C	CDS	0	1.2437	0	0	0.2167	0.1859	0.554538	0.01
1126	1	-	148505	148527	23	YAL001C	CDS	0	0	0.1584	0	0	0	0.622173	0.27
1127	1	-	148612	148630	19	YAL001C	CDS	0	0	0	0	0	0	0.564764	0.96
1129	1	-	148856	148876	21	YAL001C	CDS	0	0.7896	0	0	0.3096	0	0.512857	0.96
1130	1	-	149256	149276	21	YAL001C	CDS	0	0.4146	0	0	0	0	0.677537	0.45
1131	1	-	149312	149337	26	YAL001C	CDS	0.2541	0	0	0	0	0	0.572697	0.84
1132	1	-	149362	149385	24	YAL001C	CDS	0	0	0	0	0	0	0.520487	0.82
1133	1	-	149578	149597	20	YAL001C	CDS	0	0	0	0	0	0	0.495055	0.01
1134	1	-	149635	149661	27	YAL001C	CDS	0.3671	0.4145	0.3168	0.8509	0.7023	0.9293	0.700698	0.68
1135	1	-	149797	149814	18	YAL001C	CDS	0	0.6219	0	0	0	0	0.586446	0.32
1136	1	-	150065	150086	22	YAL001C	CDS	0.1271	0.6219	0.1584	0	0	0	0.627019	1
1137	1	-	150142	150167	26	YAL001C	CDS	0	0	0	0	0	0	0.499327	0.97
1138	1	-	150461	150489	29	YAL001C	CDS	0	0	0	0	0.6502	0	0.578973	1
1139	1	-	150509	150539	31	YAL001C	CDS	1.1435	0.8291	1.4256	0	0.402	0	0.492197	0.99
1140	1	-	150862	150879	18	YAL001C	CDS	0	1.3473	0	0	0	0.3717	0.608031	0
1141	1	-	154033	154059	27	YAR002C-A	3'UTR	0.8754	0.453	2.5344	1.6207	1.4087	2.0446	0.622598	0.41
1142	1	-	154085	154099	15	YAR002C-A	CDS	0.4659	0	0.2112	0	0	0	0.272072	1
1143	1	-	154132	154152	21	YAR002C-A	CDS	0.2178	2.0433	0.5431	0.2084	0	0.3983	0.557722	0.99
1144	1	-	154228	154238	11	YAR002C-A	CDS	0	0.8291	0	0	0	0.1014	0.742476	1
1145	1	-	154252	154270	19	YAR002C-A	CDS	0.1204	0.6873	0.1751	0	0	0.2152	0.747254	0.94
1148	1	-	154433	154446	14	YAR002C-A	CDS	0.1271	0	0	0.1911	0	0	0.628723	1
1149	1	-	154470	154494	25	YAR002C-A	CDS	0.5032	1.0571	2.6294	2.3971	1.5171	0	0.326583	0.99
1151	1	-	154639	154659	21	YAR002C-A	CDS	11.9855	14.2088	4.7294	1.3025	1.7647	1.6729	0.542992	1
1152	1	-	154699	154720	22	YAR002C-A	CDS	25.1056	37.2122	3.168	3.4922	1.9408	3.6751	0.622148	0.05
1153	1	-	154725	154744	20	YAR002C-A	5'UTR	0	0.2073	0	0	0	0	0.829754	0.09
1154	1	-	156913	156934	22	YAR007C	CDS	2.9859	3.1093	4.5936	5.3209	2.709	5.0185	0.676712	1
1155	1	-	156960	156983	24	YAR007C	CDS	0.1271	0	0	0	0	0	0.47634	0.99
1156	1	-	157022	157046	25	YAR007C	CDS	0	0	0.4625	0.671	0	0	0.602986	1
1157	1	-	157256	157293	38	YAR007C	CDS	0	0	0.1584	0	0	0	0.547231	1
1158	1	-	157339	157357	19	YAR007C	CDS	1.1436	0.8291	0.4752	0	0	0	0.780015	0.89
1159	1	-	157363	157384	22	YAR007C	CDS	0.2541	0	0	0	0	0	0.538723	0.95
1160	1	-	157450	157468	19	YAR007C	CDS	0.3812	1.451	0.1584	0	0	0	0.416105	1
1161	1	-	157508	157532	25	YAR007C	CDS	0.5083	0	0.1584	0	0	0	0.48805	1
1162	1	-	157630	157656	27	YAR007C	CDS	2.16	0.3109	0.6336	0.7293	2.0107	0	0.725205	1
1163	1	-	157704	157727	24	YAR007C	CDS	1.2496	1.3646	0.4752	0	0.7947	0	0.556812	1
1164	1	-	157791	157810	20	YAR007C	CDS	0.9722	1.8656	0.6336	0	0	0	0.793745	1
1165	1	-	157918	157948	31	YAR007C	CDS	0	0	0	0.3647	0	0	0.455454	1
1166	1	-	158033	158056	24	YAR007C	CDS	0	0	0	0	0	0	0.66758	1
1167	1	-	158126	158147	22	YAR007C	CDS	2.316	0	0.792	0.4862	0	0	0.474077	0.64
1168	1	-	158153	158188	36	YAR007C	CDS	0.1271	0	0	0.9724	0	0	0.441601	0.84
1169	1	-	158259	158281	23	YAR007C	CDS	0.1271	0	0	0	0	0	0.478099	0.99
1171	1	-	158448	158477	30	YAR007C	CDS	0	0	0	0	0	0	0.551725	1
1172	1	-	158565	158590	26	YAR007C	CDS	0	0	0.1584	0	0	0	0.686919	0.99
1173	1	-	164004	164040	37	YAR009C	CDS	0	0	0	0	0	0	0.730241	0.03
1174	1	-	166592	166613	22	YAR014C	3'UTR	1.2706	6.7273	1.2672	0	2.0588	3.5991	0.791803	0.03
1175	1	-	166620	166650	31	YAR014C	3'UTR	0	0	0	0	0	1.1152	0.636181	0.04
1176	1	-	166668	166692	25	YAR014C	3'UTR	0.1271	0	0	0	0	0	0.535305	0.94
1177	1	-	166699	166716	18	YAR014C	3'UTR	0.8895	2.1765	0	0	0	0	0.817976	0.27
1178	1	-	166748	166770	23	YAR014C	CDS	0	0	0	0	0	0	0.525019	1
1179	1	-	166838	166846	9	YAR014C	CDS	0.1271	0	0.1584	0.2431	1.192	0	0.28118	0.99
1180	1	-	166864	166889	26	YAR014C	CDS	0	0.287	0.262	0.6732	1.1461	0.7149	0.515993	0.97
1181	1	-	166903	166925	23	YAR014C	CDS	0.1105	0	0.3168	0	0	0.5576	0.595861	0.99
1182	1	-	167130	167150	21	YAR014C	CDS	5.0339	3.7311	0.9353	0.1216	3.7926	9.1077	0.690321	0.99
1183	1	-	167193	167213	21	YAR014C	CDS	1.1435	3.6275	0.1584	0.1216	0	3.3456	0.780875	0.99
1184	1	-	167253	167276	24	YAR014C	CDS	3.9178	1.7749	1.0956	2.2842	1.3003	2.9739	0.752745	1
1185	1	-	167373	167393	21	YAR014C	CDS	0	0	0	0	0	0	0.520708	0.01
1186	1	-	167574	167597	24	YAR014C	CDS	0	0	0	0	0	0.3717	0.663638	0.88
1187	1	-	168158	168184	27	YAR014C	CDS	0	0.6219	0	0	0	0	0.593916	0.02
1188	1	-	168316	168344	29	YAR014C	CDS	0	0	0	0	0.5418	0	0.558037	0.5
1189	1	-	168703	168726	24	YAR014C	CDS	0	0	0	0	0.4334	1.3011	0.534498	1
1190	1	-	168763	168784	22	YAR014C	CDS	0	0.5182	0	0	0	0	0.410344	0.92
1191	1	-	170896	170918	23	YAR018C	CDS	0.1271	1.0905	0	0	0	0	0.711387	1
1192	1	-	170958	170980	23	YAR018C	CDS	0	0	0	0	0.4334	0	0.709643	1
1193	1	-	171121	171140	20	YAR018C	CDS	0	0	0	0	0	0	0.793192	0.98
1194	1	-	171185	171205	21	YAR018C	CDS	0.1271	0	0	0	0	0	0.742759	1
1195	1	-	171231	171251	21	YAR018C	CDS	0	0	0	0	0	0	0.683147	0.99
1196	1	-	171559	171578	20	YAR018C	CDS	0.2542	0	0.3168	0	0	0	0.376311	1
1197	1	-	172141	172162	22	YAR019C	3'UTR	1.3862	1.6583	0.3096	0.6078	3.1474	2.636	0.627678	0.01
1198	1	-	172214	172242	29	YAR019C	CDS	0	0	0	0	0	0	0.679383	0.17
1199	1	-	172287	172310	24	YAR019C	CDS	0	0	0	0	0	0.3717	0.653732	0.99
1200	1	-	172442	172472	31	YAR019C	CDS	0	0	0	0	0	0	0.632184	0.99
1201	1	-	172575	172593	19	YAR019C	CDS	0.1204	0	0.1584	0	0	0	0.760311	0.95
1202	1	-	172679	172702	24	YAR019C	CDS	0.6353	0.665	0.1584	0	0.8669	0	0.691345	0.91
1203	1	-	172833	172856	24	YAR019C	CDS	0	0	0	0	0	0	0.527967	0.86
1204	1	-	172992	173009	18	YAR019C	CDS	0	0	0	0	0	0.1859	0.6286	0.55
1205	1	-	173095	173114	20	YAR019C	CDS	0.2415	0	0	0	0	0	0.628143	0.25
1206	1	-	173118	173138	21	YAR019C	CDS	0	0	0	0	0	0.3717	0.654185	0.35
1207	1	-	173327	173347	21	YAR019C	CDS	0.2542	0	0	0	0	0	0.872997	0.34
1208	1	-	173462	173485	24	YAR019C	CDS	0.2436	0.9371	0	0	0	0	0.876296	0.94
1209	1	-	173522	173546	25	YAR019C	CDS	0.671	0	0.4182	0.2139	0	2.3717	0.687532	1
1210	1	-	174197	174222	26	YAR019C	CDS	0.2248	0	0	0	0.5168	0	0.837895	0.5
1211	1	-	174419	174437	19	YAR019C	CDS	0	1.0364	0	0	0	0	0.853209	0.89
1212	1	-	174472	174492	21	YAR019C	CDS	0.2542	0	0	0	0	0	0.781412	0.97
1213	1	-	174573	174595	23	YAR019C	CDS	0	0	0	0	0	0	0.500446	1
1214	1	-	174797	174820	24	YAR019C	CDS	0	0	0	0.6078	0	0	0.407083	0.27
1215	1	-	174889	174915	27	YAR019C	CDS	0.9741	0	2.2411	0.8509	0.2167	0	0.647288	0.89
1216	1	-	175011	175033	23	YAR019C	CDS	0	0	0	0	0	0	0.589076	1
1217	1	-	176936	176958	23	YAR020C	CDS	1.1326	1.1401	0.792	0	3.901	2.0283	0.584281	0.91
1218	1	-	176986	177018	33	YAR020C	CDS	0	0	0	0	0	0.1859	0.687708	1
1219	1	-	179393	179419	27	YAR023C	CDS	0	0	0	0	0	0	0.57376	0.14
1220	1	-	179521	179543	23	YAR023C	CDS	1.6518	0	0.1584	0	0	0	0.527601	0.04
1221	1	-	179741	179762	22	YAR023C	CDS	0	0	0	0	0	0	0.621499	0
1222	1	-	179799	179816	18	YAR023C	CDS	0.3812	0	0	0	0	0	0.686632	0
1223	1	-	179882	179913	32	YAR023C	5'UTR	0	0	0.1584	0	0	0	0.560771	0.01
1225	1	-	186582	186608	27	YAR030C	CDS	0.9884	0	0	0	0.3251	0	0.733897	0
1226	1	-	186654	186674	21	YAR030C	CDS	0.3691	0.7255	0	0	0	0.1859	0.528894	0
1227	1	-	201490	201512	23	YAR047C	CDS	0	0	0	0	0	0	0.817158	0.43
1228	1	-	201619	201640	22	YAR047C	CDS	0	0	0.1584	0	0	0	0.668772	0.9
1229	2	+	5895	5916	22	YBL109W	CDS	0	0.7255	0	0	0	0	0.973862
1230	2	+	5983	6004	22	YBL109W	CDS	0	0	0	0	0.3251	0	0.953175	0.17
1231	2	+	6064	6086	23	YBL109W	CDS	0	0	0	0.6078	0	0	0.985623	0.65
1232	2	+	8450	8472	23	YBL108W	CDS	0	0	0	0	0	0	0.559205	0
1233	2	+	8731	8749	19	YBL108W	3'UTR	0.1271	0	0	0	0	0	0.693559	0
1234	2	+	8806	8825	20	YBL108W	3'UTR	0.1271	0	0	0	0.1084	0	0.76468	0.01
1235	2	+	24054	24080	27	YBL102W	5'UTR	0.1271	0	0.1584	0	0	0	0.334865	0.01
1236	2	+	24140	24165	26	YBL102W	CDS	0.5277	0.283	0	0	0	0	0.496623	0.98
1238	2	+	24251	24278	28	YBL102W	CDS	0	0	0	0	0.9752	0	0.627624	0.98
1239	2	+	24353	24373	21	YBL102W	CDS	0.1029	0	0	0	0	0	0.440476	0.83
1240	2	+	24389	24410	22	YBL102W	CDS	0.3292	0	0	0	0	0.3717	0.852119	1
1241	2	+	24445	24462	18	YBL102W	CDS	0.1271	0.5182	0	0	0	0	0.480018	1
1242	2	+	24482	24500	19	YBL102W	CDS	0.1204	0.3928	0	0	0	0	0.50951	0.96
1243	2	+	24522	24543	22	YBL102W	CDS	0.5719	0.1036	0.1368	0.9945	0	0.3717	0.416908	0.97
1244	2	+	24575	24597	23	YBL102W	CDS	9.2531	20.832	4.2561	9.0638	20.5082	24.9875	0.668465	1
1245	2	+	24625	24625	1	YBL102W	CDS	0.2541	0	0	0	0.3251	0	0.462793	0.99
1246	2	+	24657	24677	21	YBL102W	CDS	26.9845	28.077	6.3209	0.88	6.8473	9.4439	0.621106	1
1247	2	+	24825	24854	30	YBL102W	3'UTR	23.1875	18.4344	11.7693	10.0852	28.6939	28.8473	0.704241	0.98
1248	2	+	28435	28453	19	YBL100W-C	CDS	0	0	0	0	0	0	0.693992	0.91
1249	2	+	28465	28484	20	YBL100W-C	CDS	0.1271	0	0	0	0	0	0.656556	1
1250	2	+	28727	28750	24	YBL100W-C	3'UTR	0.1271	0	0	0	0	0	0.501054	0.99
1251	2	+	28790	28814	25	YBL100W-C	3'UTR	4.0659	0	0	0	0	2.6766	0.594439	0.05
1252	2	+	28931	28958	28	YBL100W-C	3'UTR	0.2541	0	0	0	0	0	0.511797	0.02
1253	2	+	28984	29007	24	YBL100W-C	3'UTR	2.4301	3.377	1.6698	0.7445	0.5192	2.6719	0.629914	0.33
1254	2	+	33207	33231	25	YBL100W-B	CDS	0	0	0	0.6418	0	0	0.719401	0.58
1255	2	+	36771	36782	12	YBL099W	5'UTR	0.5719	1.5547	0.3168	0	0	0.5576	0.631529	1
1256	2	+	36804	36820	17	YBL099W	5'UTR	6.1513	11.1935	0	0.3647	0.1084	0.1859	0.71729	0.99
1257	2	+	36825	36838	14	YBL099W	5'UTR	8.9483	30.9079	1.6293	1.6671	1.3931	0.956	0.898527	1
1258	2	+	36858	36880	23	YBL099W	5'UTR	20.5282	75.7848	14.4215	28.6819	14.7652	25.9412	0.658308	1
1259	2	+	36916	36939	24	YBL099W	5'UTR	21.6208	43.465	10.3952	27.3044	7.1517	13.3053	0.774258	0.5
1260	2	+	36942	36960	19	YBL099W	5'UTR	0	0.4146	0	0	0	0	0.559739	0.97
1261	2	+	36984	37001	18	YBL099W	5'UTR	0.0847	0	0	0	0	0	0.575074	0.99
1262	2	+	37015	37040	26	YBL099W	5'UTR	12.8913	10.0015	5.7634	11.8004	2.9091	4.2822	0.927426	0.94
1263	2	+	37285	37307	23	YBL099W	CDS	0.2431	0	0	0	0	0	0.408528	1
1264	2	+	37325	37343	19	YBL099W	CDS	0.2541	0.7255	0	0	0	0	0.571082	1
1265	2	+	37373	37400	28	YBL099W	CDS	0	0	0.611	0	0.627	0	0.416744	1
1266	2	+	37519	37545	27	YBL099W	CDS	0	0	0.4752	0	0	0	0.519107	0.95
1267	2	+	37599	37622	24	YBL099W	CDS	0	0	0	0	0	0	0.445273	1
1268	2	+	37661	37687	27	YBL099W	CDS	0.2541	0	0	0	0	0	0.500248	1
1269	2	+	37698	37716	19	YBL099W	CDS	0.3411	0	0	0	0	0	0.427231	1
1270	2	+	37801	37820	20	YBL099W	CDS	0.2287	0	0.1426	0	0	0	0.508679	1
1271	2	+	37893	37911	19	YBL099W	CDS	0.1271	0.3928	0	0	0.4563	0	0.525412	1
1272	2	+	37967	37980	14	YBL099W	CDS	0	0	0	0	0.6579	0	0.402424	1
1273	2	+	37996	38011	16	YBL099W	CDS	0.5082	0	0	0	0.3048	0	0.642994	1
1274	2	+	38065	38083	19	YBL099W	CDS	0	0.2945	0	0.2303	0.9239	0	0.593732	1
1275	2	+	38119	38144	26	YBL099W	CDS	0.1271	0	0	0	0	0	0.485689	1
1276	2	+	38167	38188	22	YBL099W	CDS	2.8704	13.4594	0.3024	0.0995	0.4039	2.1966	0.611477	1
1277	2	+	38333	38355	23	YBL099W	CDS	0	0	0	0	0	0	0.619618	1
1278	2	+	38391	38411	21	YBL099W	CDS	0.3086	0	0	0.3473	0	0	0.464336	1
1279	2	+	38451	38471	21	YBL099W	CDS	16.3117	12.5359	1.2069	1.2562	0.7017	2.4163	0.53487	1
1280	2	+	38487	38504	18	YBL099W	CDS	0.3812	0	0	0	0	0	0.486771	1
1281	2	+	38514	38538	25	YBL099W	CDS	0.2135	0.398	0	0	0.156	0	0.426867	1
1282	2	+	38571	38594	24	YBL099W	CDS	60.9762	38.8613	24.2554	17.6712	53.6926	50.0772	0.705728	1
1283	2	+	38625	38625	1	YBL099W	CDS	0	0.6219	0	0	0	0	0.686868	1
1284	2	+	38644	38652	9	YBL099W	CDS	0.0989	0.2073	0	0	0	0.5576	0.271438	1
1285	2	+	38663	38679	17	YBL099W	CDS	0.0299	0	0	0.6507	0	0.5686	0.613071	1
1286	2	+	38695	38712	18	YBL099W	3'UTR	3.1763	4.5602	0.4752	0.8509	3.0341	1.3011	0.849748	1
1288	2	+	38817	38825	9	YBL099W	3'UTR	14.7668	26.1179	2.376	2.9173	0.5418	5.2045	0.300997	1
1289	2	+	38852	38877	26	YBL099W	3'UTR	345.831	188.442	367.349	260.751	367.296	288.973	0.587196	1
1290	2	+	38906	38906	1	YBL099W	3'UTR	2.7954	18.0338	0.3168	0.8509	0.6502	1.1153	0.66078	0.94
1291	2	+	39218	39237	20	YBL098W	CDS	0	0	0	0	0	0	0.652719	1
1292	2	+	39263	39284	22	YBL098W	CDS	0.6353	0	0.9504	0	0	0.7435	0.788082	0.84
1293	2	+	39452	39469	18	YBL098W	CDS	0.5083	1.1227	0	0	0.8669	0	0.447169	1
1294	2	+	39757	39786	30	YBL098W	CDS	0	0	0	0	0.6502	0	0.593828	0.51
1295	2	+	39861	39882	22	YBL098W	CDS	0.4563	1.5216	0.1368	0	0.2167	0	0.644124	1
1296	2	+	39893	39920	28	YBL098W	CDS	0.1271	0	0	0	0	0.863	0.619268	0.98
1297	2	+	39974	39991	18	YBL098W	CDS	0	0.57	0	2.161	0.0964	0	0.494583	0.88
1298	2	+	40101	40124	24	YBL098W	CDS	0	0.2073	0	0	0	0	0.511555	1
1299	2	+	40220	40249	30	YBL098W	CDS	0	0	0	0	0	0.7435	0.630887	0.99
1300	2	+	40318	40336	19	YBL098W	CDS	0.087	0	0	0	0	0	0.437152	0.95
1301	2	+	40376	40397	22	YBL098W	CDS	0	0	0	0.6078	0	0	0.509781	1
1302	2	+	40603	40630	28	YBL098W	3'UTR	0.7761	0.1036	0.9447	1.0767	0.2206	1.1152	0.497878	0.06
1303	2	+	40880	40900	21	YBL097W	CDS	2.4142	4.417	0.3168	1.2155	1.6254	0	0.699335	1
1304	2	+	40915	40940	26	YBL097W	CDS	0	0	0	0	0	0	0.537409	1
1305	2	+	40948	40966	19	YBL097W	CDS	0.1271	0	0	0	0	0	0.641878	1
1306	2	+	41192	41213	22	YBL097W	CDS	0	0	0	0	0	0	0.701296	0.49
1307	2	+	41371	41399	29	YBL097W	CDS	0	0	0	0	0	0	0.653148	0.98
1308	2	+	41983	42003	21	YBL097W	CDS	0	0	0	0	0	0	0.522915	1
1309	2	+	42457	42480	24	YBL097W	CDS	1.1435	0	0	0	0	0	0.778272	0.02
1310	2	+	42924	42958	35	YBL097W	CDS	0.3812	0	0	0	0	0	0.485664	0.87
1311	2	+	43143	43165	23	YBL097W	3'UTR	0.1271	2.2936	0.4752	0	0	0.5334	0.450625	0.99
1312	2	+	43847	43867	21	YBL095W	CDS	0	0.9328	0	0	0	0	0.732333	0.49
1314	2	+	44006	44025	20	YBL095W	CDS	2.16	0	0.3168	0	0	0.1766	0.392813	0.41
1316	2	+	44125	44149	25	YBL095W	3'UTR	50.7872	24.1899	35.7421	22.6776	81.5431	93.3149	0.741767	0.97
1317	2	+	44186	44206	21	YBL095W	3'UTR	0	0.6219	0	0	0.5418	0	0.528313	0.6
1318	2	+	45803	45835	33	YBL092W	5'UTR	0.2541	0	0	0	0	0	0.54247	0
1319	2	+	45880	45899	20	YBL092W	5'UTR	0	0	0	0	0	0	0.562296	0.01
1320	2	+	45944	45970	27	YBL092W	5'UTR	2.6592	1.3935	0.2581	0	0.0923	0.8537	0.804238	0.38
1321	2	+	45981	46000	20	YBL092W	CDS	43.6369	46.9501	1.584	1.8964	1.8313	3.8381	0.743924	1
1322	2	+	46033	46060	28	YBL092W	CDS	2.8499	0.0666	2.9362	3.6033	0	1.5335	0.528401	1
1323	2	+	46085	46093	9	YBL092W	CDS	1.4683	2.4414	0.9328	0.5943	0.1685	0.3304	0.529685	1
1324	2	+	46119	46139	21	YBL092W	CDS	33.3792	54.3234	5.9061	7.4439	4.4583	3.2394	0.514456	1
1325	2	+	46168	46195	28	YBL092W	CDS	4.4701	3.8014	8.0445	18.1381	0.9752	0.1992	0.364739	1
1326	2	+	46228	46237	10	YBL092W	CDS	0.5083	0	0.1584	0	0	0.0372	0.407955	1
1327	2	+	46260	46281	22	YBL092W	CDS	1.0743	0.0754	0.72	0.7294	0	0.2704	0.596114	1
1328	2	+	46302	46307	6	YBL092W	CDS	0.593	0.5182	0	0.7293	0	0.3717	0.26397	1
1329	2	+	46325	46353	29	YBL092W	CDS	1.0955	0.2073	1.4966	1.7982	0.2092	0.8588	0.46065	1
1330	2	+	46401	46431	31	YBL092W	3'UTR	20.9421	22.4504	9.9332	19.0097	1.6743	2.5363	0.738634	1
1331	2	+	48845	48864	20	YBL090W	CDS	0.3812	0	0	0	0	0	0.375516	0.25
1332	2	+	48872	48894	23	YBL090W	CDS	1.7788	0	0.3168	2.7957	0	0	0.607458	0.18
1333	2	+	48915	48941	27	YBL090W	CDS	12.1833	5.355	16.3683	11.7278	36.5095	33.498	0.823702	0.95
1334	2	+	49051	49076	26	YBL090W	CDS	0	0	0	0	0	0	0.635727	0.92
1335	2	+	49132	49153	22	YBL090W	CDS	0	0	0	0	0	0	0.649536	0.73
1336	2	+	49190	49214	25	YBL090W	CDS	0	0	0	0	0	0	0.595754	0.88
1337	2	+	49361	49382	22	YBL090W	3'UTR	0	0	0	0	0	0	0.535512	0
1338	2	+	49448	49467	20	YBL090W	3'UTR	2.427	6.7885	0.5386	0.5956	0.4226	0.8364	0.818843	0.52
1339	2	+	49599	49618	20	YBL089W	CDS	0.1271	0.5908	0.3168	0	0	0.1859	0.510896	1
1340	2	+	49754	49771	18	YBL089W	CDS	0	0	0	0	0	0	0.691759	0.99
1341	2	+	49782	49806	25	YBL089W	CDS	1.2706	3.242	0	1.2301	0.6501	0	0.802857	0.8
1342	2	+	49818	49847	30	YBL089W	CDS	0	0	0	0	0	0	0.611092	1
1343	2	+	49863	49880	18	YBL089W	CDS	1.9411	0.5874	0	0	0	0	0.583094	1
1344	2	+	50095	50115	21	YBL089W	CDS	0.2299	0	0	0.2199	0.0929	0	0.57334	0.92
1345	2	+	50176	50199	24	YBL089W	CDS	0	0	0	0	0	0	0.683388	0.61
1346	2	+	50223	50241	19	YBL089W	CDS	0	0	0	0	0.5475	0	0.542242	0.98
1347	2	+	50316	50338	23	YBL089W	CDS	6.331	3.3662	0.9504	1.4639	10.7747	10.5623	0.631821	0.25
1348	2	+	50376	50400	25	YBL089W	CDS	0.4168	2.0645	0	0.1167	0	0.6543	0.533412	0.96
1349	2	+	50456	50480	25	YBL089W	CDS	0.2541	0	0	0	0	0	0.520341	0.8
1350	2	+	50492	50516	25	YBL089W	CDS	8.5636	4.4028	3.0159	1.4975	13.402	14.037	0.730513	0.01
1351	2	+	50654	50675	22	YBL089W	CDS	4.3201	4.9654	0.6264	0.9724	3.1031	2.3233	0.798548	0.13
1352	2	+	50702	50714	13	YBL089W	CDS	0.1271	0	0	0	0	1.1295	0.710272	0.8
1353	2	+	50848	50870	23	YBL089W	CDS	5.6291	3.1093	0.792	1.094	3.7832	7.2651	0.819633	0.11
1354	2	+	63911	63932	22	YBL085W	CDS	0	0.4145	0	0	0	0	0.597755	0.91
1355	2	+	64146	64180	35	YBL085W	CDS	0	0	0	0	0	0	0.501719	0.16
1356	2	+	64482	64505	24	YBL085W	CDS	2.287	1.7619	1.2672	0	1.3003	1.8587	0.878679	0.38
1357	2	+	64645	64664	20	YBL085W	CDS	0	0	0	0	0	0	0.679179	0.98
1358	2	+	64689	64710	22	YBL085W	CDS	0	0	0	0	0.5418	0	0.492098	1
1359	2	+	64852	64876	25	YBL085W	CDS	0.1271	0	0	0	0	0	0.668795	0.69
1360	2	+	64909	64931	23	YBL085W	CDS	0	1.3474	0	0	0	0	0.664651	0.11
1361	2	+	64960	64983	24	YBL085W	CDS	1.5829	0.8939	0	0.6989	0	0	0.699348	0.94
1362	2	+	65063	65088	26	YBL085W	CDS	0.1173	2.2282	0.1523	0	0	0	0.837867	1
1363	2	+	65151	65183	33	YBL085W	CDS	0	0.6846	0.1584	0	0.4334	0	0.896985	0.19
1364	2	+	65209	65227	19	YBL085W	CDS	0.6086	0	0	0	0	0	0.756478	0.51
1366	2	+	65366	65387	22	YBL085W	CDS	2.1428	3.2695	0.4752	0	0	1.0476	0.787192	0.96
1367	2	+	65650	65670	21	YBL085W	CDS	0.7624	1.5546	0	0	0.1084	0	0.607063	0.99
1368	2	+	65688	65714	27	YBL085W	CDS	0.2542	2.2072	0	0	0.7064	0.7434	0.916674	0.09
1369	2	+	65726	65748	23	YBL085W	CDS	0	0	0	0	0	0.3717	0.625324	0.89
1370	2	+	65773	65793	21	YBL085W	CDS	0.8895	0.1036	0	0	0	0	0.651624	1
1371	2	+	65840	65864	25	YBL085W	CDS	2.033	1.5546	0.6273	0.8169	1.322	1.9108	0.87608	0.9
1372	2	+	66056	66056	1	YBL085W	CDS	0	0	0	0	0	0	0.550969	0.01
1373	2	+	66088	66112	25	YBL085W	CDS	1.3976	2.8274	1.0328	0.7197	1.2743	0.1636	0.790037	0.89
1374	2	+	66166	66187	22	YBL085W	CDS	0	0	0	0	0	0	0.621914	0.73
1375	2	+	66412	66444	33	YBL085W	CDS	0.1271	0	0	0	0	0	0.529131	0.99
1376	2	+	66467	66500	34	YBL085W	CDS	0.1271	0	0	0	0	0	0.608243	1
1377	2	+	66728	66746	19	YBL085W	CDS	3.9387	10.1569	0.4752	0.1152	0	0.3718	0.688893	0
1378	2	+	66855	66879	25	YBL085W	3'UTR	8.5848	3.6191	6.3804	4.1671	8.1357	8.0742	0.708883	0.93
1379	2	+	71813	71838	26	YBL081W	5'UTR	2.5462	1.8178	0.8773	0.1122	0	1.1438	0.742951	0.9
1380	2	+	75261	75285	25	YBL079W	CDS	0	0	0	0	0	0	0.676412	1
1381	2	+	75415	75441	27	YBL079W	CDS	0	0.4491	0.616	0.4502	0	0	0.883743	0.96
1382	2	+	75491	75515	25	YBL079W	CDS	0	0	0.3168	0	0	0	0.622389	1
1383	2	+	75817	75849	33	YBL079W	CDS	0	0	0.1584	0	0	0	0.570997	0.98
1384	2	+	75886	75910	25	YBL079W	CDS	0	0	0	0	0	0	0.547206	0.96
1385	2	+	76025	76044	20	YBL079W	CDS	0.1271	0	0	0	0	0	0.468259	0.95
1386	2	+	76248	76271	24	YBL079W	CDS	0	0	0	0	0	0	0.558413	0.98
1388	2	+	76499	76518	20	YBL079W	CDS	0	0	0	0	0	0	0.698707	0.99
1389	2	+	76734	76755	22	YBL079W	CDS	0.2541	0	0	0.6078	0	0	0.639633	0.92
1391	2	+	77072	77093	22	YBL079W	CDS	0.2541	2.3555	0.4752	0	0	0	0.671999	0.89
1392	2	+	77392	77413	22	YBL079W	CDS	0	0	0	0	0	0	0.50113	0.98
1393	2	+	77468	77496	29	YBL079W	CDS	0.2541	0.386	0.1584	0	0	0	0.795372	0.39
1394	2	+	77564	77600	37	YBL079W	CDS	0	0.8291	0	0	0	0	0.574778	0.98
1395	2	+	77681	77713	33	YBL079W	CDS	0.2118	0	0	1.4698	0	0.3717	0.849509	0.01
1396	2	+	77782	77809	28	YBL079W	CDS	1.9786	3.9088	3.0266	1.7713	5.0155	3.7639	0.60356	1
1398	2	+	78127	78148	22	YBL079W	CDS	0.3812	1.1401	0.792	0	0	0	0.590051	0.9
1399	2	+	78152	78175	24	YBL079W	CDS	0.3812	1.5201	0.9504	0.942	0.6502	0.9913	0.693462	1
1400	2	+	78323	78341	19	YBL079W	CDS	0	0.6219	0	0	0.2167	0	0.786452	0.98
1401	2	+	78425	78450	26	YBL079W	CDS	0.9482	2.0808	0.725	0.1122	1.2629	0.6863	0.531576	1
1402	2	+	78568	78600	33	YBL079W	CDS	0.2541	0	0	0	0	0	0.552625	0.99
1403	2	+	78630	78653	24	YBL079W	CDS	0.8894	1.4812	0	0	1.2823	0	0.811701	0.03
1404	2	+	78722	78740	19	YBL079W	CDS	0.1271	1.7619	0	0	0.3251	0	0.600969	1
1406	2	+	79342	79360	19	YBL079W	CDS	0.2274	0	0	0	0	0	0.547797	0.99
1407	2	+	79403	79422	20	YBL079W	CDS	0.8896	3.0678	0.6336	0	0	0	0.579202	0.99
1408	2	+	79457	79485	29	YBL079W	CDS	0	0	0	0	0	0.1859	0.557221	0.94
1409	2	+	79492	79512	21	YBL079W	CDS	0.4356	3.1093	0	0	0	0	0.54184	0.92
1410	2	+	79521	79551	31	YBL079W	CDS	0.2541	0	0	0	0.5418	0	0.544359	1
1411	2	+	79648	79665	18	YBL079W	CDS	0.1271	0	0	0	0	0	0.565609	0.78
1412	2	+	79809	79827	19	YBL079W	3'UTR	0	0	0	0	0.6502	0	0.574788	0
1413	2	+	79902	79928	27	YBL079W	3'UTR	0	0	0.3168	0.8464	1.1037	1.1152	0.609841	0.71
1414	2	+	80972	81003	32	YBL077W	CDS	0	0	0.1584	0	0	0	0.698937	0.97
1415	2	+	88195	88218	24	snR56	snoRNA	5.1776	16.0299	19.6156	25.9574	250.731	242.306	0.775881	1
1416	2	+	88248	88276	29	snR56	snoRNA	4.7362	4.0527	2.7911	2.3726	11.0639	22.4202	0.785089	0.96
1417	2	+	91147	91168	22	YBL069W	CDS	0.8664	3.2599	0.4752	0	2.2854	0.1859	0.494104	0.99
1418	2	+	91260	91279	20	YBL069W	CDS	0.2541	0	0	0	0	0	0.525923	0.99
1419	2	+	91383	91411	29	YBL069W	CDS	0	0	0	0	0.1084	0	0.521946	0.95
1420	2	+	91485	91505	21	YBL069W	CDS	0	0	0	0.7293	0	0	0.339472	0.99
1421	2	+	91525	91545	21	YBL069W	CDS	0.2541	0	0	0	0	0	0.537456	0.95
1422	2	+	91600	91620	21	YBL069W	CDS	4.1142	5.4634	1.9611	2.1012	3.2817	2.62	0.620951	0.45
1423	2	+	91662	91694	33	YBL069W	CDS	0	0	0	0	0	0	0.51088	0.34
1424	2	+	91814	91841	28	YBL069W	CDS	5.6812	1.3474	4.2315	0.9117	9.7873	10.6744	0.791017	1
1425	2	+	91937	91961	25	YBL069W	CDS	0	1.7744	0	0.5835	0.7282	0.3569	0.469612	0.95
1426	2	+	91968	91996	29	YBL069W	CDS	0	0	0	0	0	0.7435	0.429824	1
1427	2	+	92054	92073	20	YBL069W	3'UTR	10.5265	33.3418	1.2672	0.8509	6.6098	3.9032	0.599051	0.45
1428	2	+	92091	92110	20	YBL069W	3'UTR	0	0	0	0	0	0	0.937654	0.77
1429	2	+	92376	92397	22	YBL068W	5'UTR	0	0	0.1584	0	0	0	0.843492	0
1430	2	+	92514	92533	20	YBL068W	CDS	0.1271	0	0	0	0	0	0.492615	1
1431	2	+	92545	92566	22	YBL068W	CDS	0	0.7255	0	0	0	0	0.600128	1
1432	2	+	92651	92675	25	YBL068W	CDS	5.5855	0	4.9295	1.7213	0.7282	0	0.397011	1
1433	2	+	92711	92731	21	YBL068W	CDS	5.9716	0.3109	2.5344	1.094	0.2167	0.5576	0.827466	1
1434	2	+	92834	92855	22	YBL068W	CDS	0.0924	0	0	0.8122	0	0	0.738042	1
1435	2	+	92940	92969	30	YBL068W	CDS	0	0	0	0	0	0.3717	0.356788	1
1436	2	+	93077	93100	24	YBL068W	CDS	0.1271	0	0.3168	0	0	0	0.467977	1
1437	2	+	93198	93218	21	YBL068W	CDS	0.1271	0	0	0	0	0	0.509971	1
1438	2	+	93258	93277	20	YBL068W	CDS	0	1.1401	0	0	0	0	0.459048	1
1439	2	+	93396	93416	21	YBL068W	3'UTR	0.5145	1.9297	0.1282	0	0	0.3009	0.671076	0
1440	2	+	93432	93453	22	YBL068W	3'UTR	4.3833	9.1252	1.2744	4.0832	0.8423	0.4816	0.680839	0.18
1441	2	+	100200	100223	24	YBL065W	CDS	0.1271	0	3.3132	5.3333	0.6367	1.1152	0.771716	0.02
1443	2	+	102471	102488	18	YBL063W	CDS	0	0.9328	0	0	0	0	0.562378	1
1444	2	+	102583	102610	28	YBL063W	CDS	0.2542	0.9327	0.3168	0	0.8669	0	0.746865	0.84
1445	2	+	102628	102650	23	YBL063W	CDS	0	0.3109	0	0	0	0	0.596285	1
1446	2	+	102738	102761	24	YBL063W	CDS	0.1271	0.2073	0	0	0	0	0.776068	1
1447	2	+	102948	102971	24	YBL063W	CDS	0.5082	0	0.1584	0	0	0	0.784864	1
1448	2	+	103030	103066	37	YBL063W	CDS	0	0	0	0	0	0	0.56158	0.98
1449	2	+	103290	103312	23	YBL063W	CDS	0.2541	0	0	0	0	0	0.880343	0.95
1450	2	+	103318	103337	20	YBL063W	CDS	0.1271	0.1036	0.4752	0	0	0.1766	0.8834	1
1451	2	+	103360	103378	19	YBL063W	CDS	0.3812	0	0	0	0	0	0.714715	0.91
1452	2	+	103426	103444	19	YBL063W	CDS	0.8827	1.451	0	0	0	0	0.778206	0.14
1453	2	+	103447	103475	29	YBL063W	CDS	0.6178	0.3109	0.2731	0	0.482	0.5576	0.817767	0.21
1454	2	+	103557	103577	21	YBL063W	CDS	0.5082	1.525	0.1584	0.6079	0	0	0.876952	0.01
1455	2	+	103607	103632	26	YBL063W	CDS	1.1435	0.0797	0	0	0	0	0.715315	0.6
1456	2	+	103719	103744	26	YBL063W	CDS	1.0165	0	0	0	0	0.5504	0.691231	0.31
1457	2	+	103807	103824	18	YBL063W	CDS	0.2541	1.1113	0	0	0	0	0.705237	0.53
1458	2	+	103856	103879	24	YBL063W	CDS	0.4924	1.2264	0.792	0	0	1.0533	0.867847	0.07
1459	2	+	103916	103937	22	YBL063W	CDS	0.4967	0.8951	0	0	0	0	0.80461	0.37
1460	2	+	104079	104101	23	YBL063W	CDS	0	0	0	0	0	0	0.606801	0.01
1461	2	+	104268	104285	18	YBL063W	CDS	0.3812	0.8291	0	0	0	0	0.795531	0.01
1462	2	+	104513	104541	29	YBL063W	CDS	1.3978	1.8513	0.8849	0.8509	1.1808	0.5191	0.815225	0.39
1463	2	+	104589	104606	18	YBL063W	CDS	0.1271	0.2073	0	0	0	0	0.570095	0.01
1464	2	+	104708	104726	19	YBL063W	CDS	0.3812	0	0	0	0	0.3717	0.70392	0.93
1465	2	+	104770	104795	26	YBL063W	CDS	0	0.4783	0	0	0	0	0.553814	0.02
1466	2	+	104871	104890	20	YBL063W	CDS	0.1271	0.6219	0	0	0	0	0.570096	0.19
1467	2	+	104971	104994	24	YBL063W	CDS	1.2283	1.926	0.6336	0.932	0	1.3011	0.779747	0.01
1468	2	+	105198	105221	24	YBL063W	CDS	0.7571	1.4509	0.4488	0.8509	1.6254	2.0446	0.895958	0.46
1469	2	+	105313	105331	19	YBL062W	CDS	0.1204	1.6092	0	0	0.2053	0	0.578999	0.99
1470	2	+	105370	105405	36	YBL062W	CDS	0	0.2073	0	0	0	0	0.456487	0.39
1471	2	+	105548	105568	21	YBL062W	CDS	0.3812	0	0	0	0	0	0.647283	0.06
1472	2	+	108348	108369	22	YBL060W	CDS	0	0	0	0	0.2167	0	0.715063	0.15
1473	2	+	108514	108542	29	YBL060W	CDS	0	0	0	0	0	0	0.591	0.99
1474	2	+	108549	108578	30	YBL060W	CDS	0	0	0	0	0	0	0.520147	0.99
1475	2	+	108598	108617	20	YBL060W	CDS	1.5248	3.1093	0.1584	0	1.0836	0	0.763422	0.86
1476	2	+	108697	108717	21	YBL060W	CDS	0.3812	0	0	0	0	0	0.66951	0.76
1477	2	+	108749	108768	20	YBL060W	CDS	0.2542	0	0	0	0	0	0.870637	0.1
1478	2	+	108851	108871	21	YBL060W	CDS	2.6684	4.5751	0.1584	1.806	0.7585	4.4609	0.659181	0.83
1479	2	+	108916	108941	26	YBL060W	CDS	1.5248	0.9328	0.1584	0	1.5254	1.2081	0.869566	0.98
1480	2	+	109161	109187	27	YBL060W	CDS	0	0	0	0	0	0.1859	0.600084	0.16
1481	2	+	109245	109269	25	YBL060W	CDS	0.3813	0	0.3041	0.4862	1.1226	1.1673	0.626053	0.81
1483	2	+	109496	109520	25	YBL060W	CDS	0	0	0	0	0	0.1859	0.457438	0.24
1484	2	+	109537	109575	39	YBL060W	CDS	0	0	0	0.4862	0	0	0.455517	0.95
1485	2	+	109591	109608	18	YBL060W	CDS	0.1271	0.3109	0	0	0	0	0.685368	0.59
1486	2	+	109664	109686	23	YBL060W	CDS	0.3813	0.3109	0.9297	0	1.3003	1.188	0.551629	0
1487	2	+	110656	110675	20	YBL059W	CDS	0	0	0	0	0.7585	0	0.799481	0
1488	2	+	110817	110844	28	YBL059W	CDS	6.7159	6.5702	3.0662	5.1575	6.1649	11.7164	0.604486	0.92
1489	2	+	110923	110947	25	YBL059W	intron	2.7955	0	0.3041	0.9724	0.6501	1.487	0.786474	0.2
1490	2	+	110993	111012	20	YBL059W	CDS	0.4574	0.2073	0	0	0	0	0.883664	0.04
1491	2	+	111177	111196	20	YBL059W	CDS	0	0	0	0	0.195	0.2974	0.601661	0.82
1492	2	+	111218	111237	20	YBL059W	CDS	2.8968	1.3524	0.6098	0	0	1.1988	0.633683	0.17
1493	2	+	111411	111433	23	YBL058W	5'UTR	30.0353	36.7027	3.0096	4.3759	10.0068	18.4659	0.750431	0.02
1494	2	+	111539	111562	24	YBL058W	CDS	1.0483	4.3529	0.1188	2.5223	0	0	0.513767	0.98
1495	2	+	111639	111660	22	YBL058W	CDS	0.8433	0	0	0	0	0	0.436973	0.3
1496	2	+	111742	111764	23	YBL058W	CDS	1.3037	0.2974	0.4545	0	0	0	0.424999	0.7
1497	2	+	111783	111809	27	YBL058W	CDS	0	0	0	0	0	0	0.408033	0.81
1498	2	+	111873	111892	20	YBL058W	CDS	0.2541	0	0	0	0	0	0.481443	1
1499	2	+	111926	111953	28	YBL058W	CDS	3.8528	1.0401	1.1597	1.6106	1.579	1.6795	0.486726	0.92
1500	2	+	111996	112027	32	YBL058W	CDS	0	0	0	0	0	0.7435	0.536338	0.13
1501	2	+	112050	112077	28	YBL058W	CDS	0	0	0	0	0	0	0.527104	0.91
1502	2	+	112098	112121	24	YBL058W	CDS	2.2182	1.5459	0	0	0	2.0214	0.703414	0.71
1503	2	+	112147	112171	25	YBL058W	CDS	0	0	0	0	0	0	0.525621	1
1504	2	+	112231	112257	27	YBL058W	CDS	0.1271	0	0	0	0	0	0.648556	0.99
1505	2	+	112292	112313	22	YBL058W	CDS	0.0924	1.2249	0	0	0.2068	0	0.676853	1
1506	2	+	112376	112398	23	YBL058W	CDS	0.4861	0.4957	0.1584	0	0	0	0.423599	1
1507	2	+	112479	112499	21	YBL058W	CDS	1.0952	0.8439	0	0.2431	0.3715	0.4779	0.812241	0.97
1508	2	+	112518	112540	23	YBL058W	CDS	0	0.0901	0	0	0	1.3899	0.545322	1
1509	2	+	112620	112640	21	YBL058W	CDS	7.5631	7.2648	1.584	1.9448	3.3281	3.3457	0.874593	1
1510	2	+	112710	112719	10	YBL058W	3'UTR	1.7788	14.7173	0.1584	0.7293	0.9753	2.2305	0.902094	0.07
1511	2	+	112741	112761	21	YBL058W	3'UTR	30.0578	21.7106	7.92	4.4513	17.1982	23.9599	0.712243	0.19
1512	2	+	112797	112822	26	YBL058W	3'UTR	16.7133	31.9617	4.3438	9.2385	31.7455	27.4019	0.685272	0.71
1513	2	+	113768	113792	25	YBL056W	CDS	0	0.456	0.1521	0	0	0	0.595544	1
1514	2	+	113885	113907	23	YBL056W	CDS	0	0	0	0	0	0	0.397179	0.82
1515	2	+	113978	114009	32	YBL056W	CDS	0	0	0.1386	0	0	0.7203	0.6465	0.85
1516	2	+	114054	114073	20	YBL056W	CDS	0.3812	1.1401	0	0	0	0	0.496889	0.76
1517	2	+	114125	114150	26	YBL056W	CDS	0	0	0.1584	0	0	0	0.482842	0.99
1518	2	+	114182	114205	24	YBL056W	CDS	0	0	0.1584	0	0	0	0.430009	0.95
1519	2	+	114216	114254	39	YBL056W	CDS	0	0	0.1584	0	0	0	0.568067	0.87
1520	2	+	114257	114280	24	YBL056W	CDS	0	0.3109	0	0	0	0	0.591981	1
1521	2	+	114320	114345	26	YBL056W	CDS	0.1271	0	0	0	0	0	0.483068	0.99
1522	2	+	114348	114369	22	YBL056W	CDS	10.0259	7.4056	5.8609	2.6244	4.9648	3.954	0.71518	0.91
1523	2	+	114405	114424	20	YBL056W	CDS	0.1335	0	0	0.2309	0	0	0.510556	0.9
1524	2	+	114466	114488	23	YBL056W	CDS	0	0.8291	0	0	0	0	0.522155	1
1525	2	+	114564	114590	27	YBL056W	CDS	1.2705	0	0.0528	1.0804	0.4173	0.2753	0.370609	1
1526	2	+	114621	114645	25	YBL056W	CDS	0	0	0.3168	0	0	0	0.560021	0.99
1527	2	+	114685	114708	24	YBL056W	CDS	6.3105	11.772	3.795	4.0418	1.2236	3.9032	0.651792	0.96
1528	2	+	114739	114757	19	YBL056W	CDS	0.1271	0	0	0	0	0	0.53897	0.96
1529	2	+	114780	114802	23	YBL056W	CDS	11.12	7.6198	2.0592	3.0389	6.2849	8.6632	0.799115	0.9
1530	2	+	114876	114894	19	YBL056W	CDS	0	0.8291	0	0	0	0	0.563762	0.62
1531	2	+	114906	114928	23	YBL056W	CDS	0	0.6219	0	0	0	0	0.53539	0.97
1532	2	+	114956	114972	17	YBL056W	CDS	0	0.0976	0	0	0	0	0.674438	0.98
1533	2	+	114994	115013	20	YBL056W	CDS	7.128	6.3999	1.2118	0.2431	1.3383	2.1189	0.748075	0.96
1534	2	+	115127	115149	23	YBL056W	CDS	0	1.14	0	0	0	0	0.726459	0.09
1535	2	+	115178	115200	23	YBL056W	3'UTR	0	0	0	0	1.0742	0	0.555655	0.03
1536	2	+	115216	115237	22	YBL056W	3'UTR	0.7046	1.2437	0	0	0	0	0.635576	0.16
1537	2	+	115260	115280	21	YBL056W	3'UTR	0.1271	0	0	0	0	0	0.452345	0.11
1538	2	+	115299	115319	21	YBL056W	3'UTR	8.2042	10.9367	3.3189	2.0838	0	1.2127	0.60209	0.37
1539	2	+	115340	115364	25	YBL056W	3'UTR	41.0287	49.8766	40.1837	38.3241	21.2602	20.0667	0.532905	0.99
1540	2	+	115394	115394	1	YBL056W	3'UTR	0	0	0	0	0	0	0.407177	0.21
1541	2	+	115415	115435	21	YBL056W	3'UTR	0.3812	0.2073	0	0	0	0.3717	0.629972	0.61
1542	2	+	115487	115510	24	YBL056W	3'UTR	30.5676	36.6377	13.5103	11.5883	16.0823	19.9967	0.716176	0.7
1543	2	+	115535	115547	13	YBL056W	3'UTR	1.0751	1.3553	0.8407	0	0.8253	0	0.666202	0.99
1544	2	+	117499	117521	23	YBL054W	5'UTR	1.2264	3.3706	1.2052	2.6425	1.6583	0.5334	0.56545	0.07
1545	2	+	117695	117723	29	YBL054W	CDS	0.1271	0	1.9008	1.3874	0.5418	1.5574	0.841322	1
1546	2	+	117791	117820	30	YBL054W	CDS	0.2203	0	0.6019	0.9846	0.419	0.5576	0.711306	0.99
1547	2	+	117890	117907	18	YBL054W	CDS	0.5083	0.4146	0.3168	0	0	0.3717	0.720043	0.98
1548	2	+	118188	118206	19	YBL054W	CDS	0	1.7674	0	0	0	0.1859	0.689444	0.42
1549	2	+	118258	118287	30	YBL054W	CDS	0.9869	1.5305	0.8606	2.2001	0.9752	0.5142	0.824018	0.98
1550	2	+	118323	118341	19	YBL054W	CDS	0.8895	1.0364	0	0	1.4087	4.0892	0.664228	0.01
1551	2	+	118427	118454	28	YBL054W	CDS	0.5672	0	0.4752	0	0.747	1.1684	0.719649	0.97
1552	2	+	118536	118557	22	YBL054W	CDS	0.1098	0.7208	0	0.221	0	0.4055	0.696548	1
1553	2	+	118656	118680	25	YBL054W	CDS	0.2542	2.1765	0.1331	0	1.6254	0.9071	0.919429	0.96
1554	2	+	118760	118780	21	YBL054W	CDS	0.0787	0	0.1584	0	0.5418	0	0.550607	0.99
1557	2	+	119253	119281	29	YBL054W	3'UTR	4.9908	5.8541	9.7279	12.8641	5.7357	0.5576	0.699106	0.39
1558	2	+	119359	119387	29	YBL053W	CDS	0	0	0	0	0	0	0.793445	0.11
1559	2	+	119477	119493	17	YBL053W	CDS	0	0	0	0	0.1084	0	0.995111	0.41
1560	2	+	125054	125073	20	YBL050W	5'UTR	0	0	0	0	0	0.5576	0.405228	0
1561	2	+	125096	125113	18	YBL050W	5'UTR	1.1436	0.7255	0	0	1.7338	0.1859	0.658861	0.02
1562	2	+	125167	125189	23	YBL050W	intron	0.3812	0	0	0	0	0	0.705129	0.05
1563	2	+	125236	125262	27	YBL050W	intron	0.2541	0	0	0	0	0	0.532397	0.3
1564	2	+	125358	125385	28	YBL050W	CDS	0	0.533	0	0.2952	0	2.0777	0.558656	1
1565	2	+	125516	125516	1	YBL050W	CDS	0.1271	0	0	0	0	0	0.372854	1
1566	2	+	125548	125570	23	YBL050W	CDS	20.1688	18.516	16.9973	19.0949	24.1125	21.8277	0.714198	0.99
1567	2	+	125630	125652	23	YBL050W	CDS	0	0	0.3926	0	0.5371	0.8082	0.361156	0.93
1568	2	+	125838	125855	18	YBL050W	CDS	1.3976	2.9021	0	0	0.5418	0.5576	0.654921	0.99
1569	2	+	125946	125964	19	YBL050W	CDS	0.2274	0	0	0	0	0	0.486024	0.54
1570	2	+	126019	126040	22	YBL050W	CDS	0.5082	0	0.3168	0	0.2167	0	0.635785	0.86
1571	2	+	126049	126071	23	YBL050W	CDS	0.6077	0	0.2617	1.3953	1.3475	0	0.534534	0.97
1572	2	+	126142	126168	27	YBL050W	3'UTR	78.2667	49.7211	73.1998	58.0228	152.109	80.9437	0.501024	0.98
1573	2	+	126638	126673	36	YBL049W	5'UTR	2.2556	6.7079	6.666	16.7242	66.5843	72.8198	0.798241	0.01
1574	2	+	126743	126764	22	YBL049W	5'UTR	0	0.3109	0	0	0.5418	1.1152	0.571828	0.22
1575	2	+	126836	126853	18	YBL049W	CDS	0	0	0	0	0.3251	0	0.760875	1
1576	2	+	126862	126884	23	YBL049W	CDS	0.232	0.8517	0.2893	0.5338	5.3287	12.8977	0.790828	1
1577	2	+	126901	126920	20	YBL049W	CDS	0	0	0	0	0.3088	0.1487	0.838911	1
1578	2	+	126956	126971	16	YBL049W	CDS	0	0	0	0	0.1626	0.2555	0.535254	1
1579	2	+	127019	127042	24	YBL049W	CDS	0	0	0	0	0	1.1539	0.511262	0.97
1580	2	+	127249	127269	21	YBL049W	3'UTR	0	0	0	0	2.0021	2.4251	0.617685	0.49
1581	2	+	127297	127318	22	YBL049W	3'UTR	0.6353	0	0.1584	0	7.7922	6.9787	0.46259	0.03
1582	2	+	127325	127340	16	YBL048W	CDS	0.4765	1.7101	0.4554	0	6.7251	2.3699	0.807572	0.01
1583	2	+	127423	127423	1	YBL048W	CDS	0	0	0	0	0	0.3717	0.927779	0.93
1584	2	+	127455	127478	24	YBL048W	CDS	6.3108	4.6681	29.6939	30.2165	401.799	444.224	0.488191	0.24
1585	2	+	127516	127536	21	YBL048W	CDS	0	0	0	0.7699	0.2941	0.531	0.500866	0
1586	2	+	127559	127579	21	YBL048W	CDS	0	0	0.1584	0	1.5738	2.1065	0.727664	0.02
1587	2	+	127722	127738	17	YBL048W	3'UTR	0.2541	0	0	0	1.3004	3.5315	0.672875	0.9
1588	2	+	127755	127774	20	YBL048W	3'UTR	0.2542	0.5182	1.2276	0	6.3933	6.5055	0.658924	0.17
1589	2	+	128352	128369	18	YBL048W	3'UTR	0	0.7255	0	0	0	0	0.786839	0.98
1590	2	+	132482	132499	18	YBL046W	CDS	0	0.5182	0	0	0	0	0.596253	0.03
1591	2	+	132557	132585	29	YBL046W	CDS	0.3418	0.7255	0.7756	0.1216	0	0	0.532943	0.04
1592	2	+	132601	132620	20	YBL046W	CDS	0.6354	0.2073	0.4752	0	0	0.5576	0.695644	0.22
1593	2	+	132696	132727	32	YBL046W	CDS	0.1271	0.4372	0	0	1.3274	0.2323	0.575053	0.46
1594	2	+	132749	132767	19	YBL046W	CDS	1.3977	1.2437	0.3168	0.4863	0.3251	0	0.623725	1
1595	2	+	132960	132981	22	YBL046W	CDS	0	0	0	0	0	0	0.505554	0.37
1596	2	+	133272	133289	18	YBL046W	CDS	0.1907	0	0	0	0	0	0.551854	0.46
1597	2	+	133430	133451	22	YBL046W	CDS	0.8894	1.7054	0.6336	0.9724	0.9752	0.9293	0.709601	0.87
1598	2	+	133760	133785	26	YBL046W	3'UTR	3.4062	5.23	1.389	3.9458	3.3216	4.2178	0.730581	0.02
1599	2	+	133822	133845	24	YBL046W	3'UTR	3.8173	3.6232	2.1846	7.0149	0.4334	1.2779	0.745158	0.02
1600	2	+	133881	133909	29	YBL046W	3'UTR	6.546	0.6862	5.4348	1.66	3.1052	5.3454	0.454039	0.28
1601	2	+	133947	133973	27	YBL046W	3'UTR	0.2541	0.1919	0	0	0	0	0.915751	0.67
1602	2	+	136628	136649	22	YBL043W	5'UTR	10.5576	14.5902	1.7856	2.3206	99.9771	163.423	0.572499	0.03
1604	2	+	136763	136786	24	YBL043W	CDS	0	0	0.3168	0	0.1084	0	0.74258	0.87
1605	2	+	136850	136873	24	YBL043W	CDS	0	0	0.3168	0	0	0	0.670402	0.5
1606	2	+	136886	136906	21	YBL043W	CDS	0	0	0	0	0	0.7435	0.544718	0.01
1607	2	+	137048	137065	18	YBL043W	CDS	0.2541	0.4146	0	0	0.2167	0.1859	0.401676	0.92
1608	2	+	137111	137142	32	YBL043W	CDS	0	0	0	0	0	0.1859	0.47446	0.51
1609	2	+	137187	137210	24	YBL043W	CDS	2.1442	2.7076	0.0066	0.1165	14.0371	23.9618	0.667283	0.83
1610	2	+	137347	137375	29	YBL043W	CDS	0.1271	0.3037	0	0.3521	0.4186	1.8779	0.534399	0.14
1611	2	+	137434	137455	22	YBL043W	CDS	0.5083	4.3529	0	0	6.5557	7.7138	0.653733	0.99
1612	2	+	137515	137537	23	YBL043W	3'UTR	13.4184	11.2023	1.095	5.4701	51.7399	62.1456	0.904645	0.31
1613	2	+	137558	137561	4	YBL043W	3'UTR	2.5412	2.7984	0	0	6.285	8.5501	0.500852	0.03
1614	2	+	137594	137620	27	YBL043W	3'UTR	9.9676	18.1143	3.2325	7.5095	179.195	249.198	0.903251	0.48
1615	2	+	137649	137667	19	YBL043W	3'UTR	1.9595	4.3312	0.6336	0.3648	2.384	1.7511	0.716935	0.15
1616	2	+	141206	141233	28	YBL041W	5'UTR	0.1271	0	0	0	0	0	0.64824	0.01
1617	2	+	141267	141267	1	YBL041W	CDS	0.2541	0	0	0	0	0	0.862754	1
1618	2	+	141298	141319	22	YBL041W	CDS	17.886	2.9821	3.1752	0.8013	0.5172	2.4756	0.577693	1
1619	2	+	141396	141417	22	YBL041W	CDS	12.6537	33.3446	1.26	0.873	0.9851	1.6559	0.724887	1
1620	2	+	141513	141513	1	YBL041W	CDS	0.3812	0.7255	0	0	0	0	0.957087	1
1621	2	+	141545	141568	24	YBL041W	CDS	12.4781	35.1693	9.0685	13.67	7.382	15.5667	0.87653	0.99
1622	2	+	141577	141597	21	YBL041W	CDS	1.2344	0.3356	0.3168	0	0	0	0.65096	1
1623	2	+	141606	141629	24	YBL041W	CDS	0.1271	0	0.1584	0.2431	0.3251	0.1859	0.559885	1
1624	2	+	141637	141659	23	YBL041W	CDS	0	0	0.1584	0	0	0	0.415529	1
1625	2	+	141668	141685	18	YBL041W	CDS	0.3671	0.6909	0	0.6078	0	0	0.428634	1
1626	2	+	141762	141785	24	YBL041W	CDS	36.3168	24.7273	16.8963	7.6124	13.3464	20.2057	0.637162	1
1627	2	+	141791	141826	36	YBL041W	CDS	0	0	0.1584	0	0	0	0.561377	1
1628	2	+	141840	141863	24	YBL041W	CDS	0	0	0	0	0	0	0.473764	1
1629	2	+	141911	141931	21	YBL041W	CDS	0.599	0	0.0075	0	0	0	0.551789	1
1630	2	+	141975	141997	23	YBL041W	3'UTR	0.9612	0	0.7576	0	0.6218	0	0.669375	0.97
1631	2	+	143137	143157	21	YBL039W-B	5'UTR	16.6143	4.6294	0.7543	0.11	1.9143	4.4079	0.788097	0
1632	2	+	143245	143262	18	YBL039W-B	5'UTR	0.4235	0	0	0	0	0	0.550715	0
1634	2	+	143398	143416	19	YBL039W-B	CDS	3.8517	7.5658	0.1501	0.1152	0	1.8098	0.766436	0.74
1635	2	+	143491	143512	22	YBL039W-B	CDS	0.7335	0	0.3024	0	0	1.242	0.567974	1
1636	2	+	143622	143647	26	YBL039W-B	3'UTR	45.3933	7.1552	22.2008	1.8093	31.3536	40.956	0.760408	0.01
1637	2	+	143652	143672	21	YBL039W-B	3'UTR	25.8166	16.2521	10.7487	10.4075	14.8659	16.0556	0.620579	0.01
1638	2	+	146141	146168	28	YBL038W	5'UTR	0.1271	0	0	0	0	0	0.466536	0
1639	2	+	146263	146285	23	YBL038W	CDS	9.3745	10.0576	3.3608	1.2261	6.8785	4.2104	0.769841	0.03
1640	2	+	146487	146512	26	YBL038W	CDS	0	0.6219	0	0	0	0	0.563004	0.99
1641	2	+	146749	146774	26	YBL038W	CDS	0	0	0	0	0.8669	0	0.680136	1
1642	2	+	146854	146874	21	YBL038W	CDS	0.1271	0.3109	0	0	0	1.1152	0.604311	1
1643	2	+	146907	146927	21	YBL038W	3'UTR	0.2178	0	0.2263	0	0.3715	0	0.502441	0.94
1645	2	+	147444	147468	25	YBL037W	CDS	1.2705	4.4111	2.338	5.9854	0.7282	0.2676	0.699019	1
1646	2	+	147766	147786	21	YBL037W	CDS	0.2541	0	0	0	0	0	0.713756	0.59
1647	2	+	148081	148111	31	YBL037W	CDS	0.3812	0	0	0	0	0	0.489746	0.95
1648	2	+	148165	148189	25	YBL037W	CDS	0.7472	0	0	0.4862	0	0	0.67182	0.79
1649	2	+	148196	148214	19	YBL037W	CDS	0.3812	1.1401	0	0	0	0	0.766725	0.9
1650	2	+	148738	148765	28	YBL037W	CDS	1.3433	1.451	0.6336	0.6078	0	0.5576	0.68332	0.92
1651	2	+	148968	148985	18	YBL037W	CDS	0.1976	0	0	0	0	0	0.452054	0.99
1652	2	+	149064	149082	19	YBL037W	CDS	0.3812	2.1547	0	0	0	0	0.679582	1
1653	2	+	149127	149148	22	YBL037W	CDS	0	1.1401	0	0	0.6502	0	0.581344	1
1654	2	+	149214	149232	19	YBL037W	CDS	0.2541	0.5182	0	0	0	0	0.566075	1
1655	2	+	149269	149293	25	YBL037W	CDS	0.3812	0	0.3168	1.133	0	0	0.877703	0.11
1656	2	+	149357	149378	22	YBL037W	CDS	0	0.5182	0	0	0	0	0.571929	0.91
1657	2	+	149521	149538	18	YBL037W	CDS	0.2542	0	0	0	0	0	0.49347	0.94
1659	2	+	149699	149719	21	YBL037W	CDS	0.2542	0.8291	0.3168	0.33	0.2167	0	0.674863	0.17
1660	2	+	149799	149822	24	YBL037W	CDS	0.1271	0.19	0.1518	0	0	0	0.532135	0.95
1661	2	+	149832	149850	19	YBL037W	CDS	0.2541	0	0	0.4862	0	0	0.553666	0.73
1662	2	+	149991	150014	24	YBL037W	CDS	0	0	0	0	0	0.5576	0.588047	0.54
1663	2	+	150033	150067	35	YBL037W	CDS	0	0	0	0	0.3251	0	0.443913	0.37
1664	2	+	150288	150309	22	YBL037W	3'UTR	0.4968	0	0.9504	0.2431	0.5418	1.0983	0.6485	0.01
1665	2	+	150334	150351	18	YBL037W	3'UTR	1.6942	1.8655	1.0472	0.0473	1.7339	1.8173	0.829301	0.39
1666	2	+	150370	150388	19	YBL037W	3'UTR	5.2096	7.7186	3.3181	0.9725	2.0589	1.1837	0.670735	0.22
1667	2	+	160138	160168	31	YBL032W	5'UTR	0.1271	0	0	0	0	0	0.697188	0.6
1669	2	+	160261	160285	25	YBL032W	CDS	0.8894	1.0945	0.1584	0.7001	0	0	0.359099	0.95
1670	2	+	160302	160322	21	YBL032W	CDS	0.2421	2.6848	0	0	0	0	0.539963	0.83
1671	2	+	160346	160368	23	YBL032W	CDS	0	0	0.1584	0	0	0	0.504553	1
1672	2	+	160568	160587	20	YBL032W	CDS	8.9257	4.7883	1.1088	0.8509	1.3003	2.9461	0.590466	0.58
1673	2	+	160673	160693	21	YBL032W	CDS	1.319	7.9658	0.3168	0	0	0	0.477844	0.99
1674	2	+	160766	160792	27	YBL032W	CDS	0	0	0	0	0	0.1859	0.607701	0.98
1675	2	+	160841	160864	24	YBL032W	CDS	0	0	0	0	0	0	0.566116	0.99
1676	2	+	160893	160911	19	YBL032W	CDS	1.5248	1.8656	0.1584	0	0.3251	0	0.611368	0.92
1677	2	+	160940	160961	22	YBL032W	CDS	1.3977	2.1906	0.1584	1.2709	1.5171	0	0.713375	0.03
1678	2	+	161034	161062	29	YBL032W	CDS	3.0669	0.9435	0.9286	0.4191	0	1.8587	0.632266	1
1679	2	+	161104	161122	19	YBL032W	CDS	0.7958	0	0.1667	0	0	0	0.589772	0.98
1680	2	+	161289	161314	26	YBL032W	CDS	0	0	0	0	0.3251	0	0.764217	0.34
1681	2	+	161362	161385	24	YBL032W	3'UTR	15.8185	18.4398	9.4842	16.1061	2.9708	8.8908	0.788063	0.99
1682	2	+	161408	161426	19	YBL032W	3'UTR	0.729	0.3109	0.2751	0.8509	0.1084	1.3011	0.595197	1
1683	2	+	161444	161474	31	YBL032W	3'UTR	1.5659	0.3109	1.8446	5.6308	0	0	0.380519	0.93
1684	2	+	161679	161696	18	YBL031W	5'UTR	0.6353	2.7522	0.1584	0	0	0	0.654237	0.5
1685	2	+	161735	161755	21	YBL031W	CDS	3.0494	3.0056	0	0	0.3251	0.7435	0.744562	0.37
1686	2	+	161784	161804	21	YBL031W	CDS	4.0356	1.8655	1.584	1.7018	0.8669	2.6022	0.61503	1
1687	2	+	162024	162048	25	YBL031W	CDS	0.7472	0.3689	0	0.671	0	1.8587	0.801536	0.76
1688	2	+	162121	162142	22	YBL031W	CDS	2.0676	2.1954	0.1512	0	0	1.8587	0.844305	0.98
1689	2	+	162241	162264	24	YBL031W	CDS	6.3157	4.3312	2.0196	3.1604	0.3251	1.7967	0.85711	0.97
1690	2	+	162298	162318	21	YBL031W	CDS	1.5247	2.4875	0	0.7293	0	0	0.84637	0.83
1692	2	+	162647	162666	20	YBL031W	CDS	0.1271	0	0	0	0	0	0.53475	0.61
1693	2	+	162727	162744	18	YBL031W	3'UTR	0.1271	0	0	0	0	0	0.609345	0.87
1694	2	+	162782	162807	26	YBL031W	3'UTR	5.4734	5.9037	2.0531	0.1216	0.8669	0.7435	0.675308	1
1695	2	+	162818	162843	26	YBL031W	3'UTR	3.3282	2.0528	1.0601	0	0.6835	2.6094	0.713226	1
1696	2	+	166045	166063	19	YBL029W	5'UTR	1.6518	0.5182	0	0	0	0	0.752424	0
1697	2	+	166111	166129	19	YBL029W	5'UTR	0.7624	1.0364	0.3168	0	1.4087	2.0446	0.871389	0.97
1698	2	+	166175	166195	21	YBL029W	CDS	0.726	0	0	0	1.3261	1.54	0.728263	1
1699	2	+	166233	166256	24	YBL029W	CDS	1.2389	0	1.9008	1.7474	7.2151	5.9555	0.772915	0.97
1700	2	+	166294	166314	21	YBL029W	CDS	0.5445	0	0	0	0.516	0.6549	0.699107	0.98
1701	2	+	166406	166426	21	YBL029W	CDS	0.3449	0	0.2263	0	7.286	4.8238	0.962979	0.99
1702	2	+	166470	166491	22	YBL029W	CDS	0.7277	0.6925	0	0	0.4187	1.808	0.808598	1
1703	2	+	166580	166597	18	YBL029W	CDS	0.1271	0	0	0	0	0	0.629218	0.99
1704	2	+	166650	166668	19	YBL029W	CDS	0.3812	1.451	0	0	0.1084	0.1859	0.760945	0
1705	2	+	166747	166773	27	YBL029W	CDS	1.859	5.1324	0.9504	1.7017	17.362	14.7456	0.854048	0.98
1706	2	+	166818	166839	22	YBL029W	CDS	1.2707	3.7453	0	0	0.8865	2.1883	0.762862	0.88
1707	2	+	166895	166919	25	YBL029W	CDS	0	1.0364	0.1521	0	1.6774	4.498	0.751508	0.88
1709	2	+	167052	167069	18	YBL029W	CDS	0.0777	0	0	0	0.4093	0	0.483082	1
1711	2	+	167108	167109	2	YBL029W	CDS	0.1271	0	0	0	0	0	0.897215	0.91
1712	2	+	167160	167181	22	YBL029W	CDS	0.6353	0	0	0	0.4334	0	0.716885	1
1713	2	+	168463	168486	24	YBL027W	intron	0.4658	0.7385	0.1452	0.4457	0.6953	0	0.508101	0.01
1714	2	+	168491	168511	21	YBL027W	intron	0	0	0	0	0	0	0.610361	0
1715	2	+	168630	168651	22	YBL027W	intron	0.1386	0	0	0	0	0.6759	0.517787	0
1716	2	+	168655	168677	23	YBL027W	intron	0	0	0	0	0	0.3717	0.523034	0
1717	2	+	168687	168709	23	YBL027W	intron	0	0	0	0	0.6502	0	0.6362	0
1718	2	+	168713	168745	33	YBL027W	intron	0	0	0	0	0	0	0.608749	0.01
1719	2	+	168756	168776	21	YBL027W	intron	11.2473	4.042	0.4752	0.1158	6.0682	6.0895	0.742414	0.69
1720	2	+	168810	168829	20	YBL027W	CDS	0	1.0364	0	0	0	0	0.634283	1
1721	2	+	168840	168859	20	YBL027W	CDS	0.2351	0.1866	0.4752	0.8509	0	0	0.528381	1
1722	2	+	168869	168879	11	YBL027W	CDS	0.3234	0.2261	0.5904	0.663	0	0	0.473888	1
1724	2	+	168934	168952	19	YBL027W	CDS	0.1204	0	1.1755	2.0217	0	0	0.498942	1
1725	2	+	168971	168977	7	YBL027W	CDS	1.6699	4.6639	2.6475	3.7334	0.4334	1.3011	0.602696	1
1726	2	+	168992	169016	25	YBL027W	CDS	4.4826	0.3151	12.7165	8.0227	0.9015	2.275	0.587482	1
1727	2	+	169043	169046	4	YBL027W	CDS	0	0	0	0.4558	0	0	0.533824	1
1728	2	+	169067	169101	35	YBL027W	CDS	0.2723	0.4264	0.0996	0.7779	0	0	0.478819	1
1729	2	+	169131	169131	1	YBL027W	CDS	0.5083	0	0.1584	0.4863	0	0.9294	0.563449	1
1731	2	+	169218	169240	23	YBL027W	CDS	0	0	0	1.7441	0	0.3718	0.432332	1
1732	2	+	169431	169450	20	YBL027W	3'UTR	355.136	884.074	110.898	98.424	21.3849	25.6503	0.528462	1
1733	2	+	170571	170583	13	YBL026W	5'UTR	0	0	0.1584	0	0	0	0.745387	0.04
1735	2	+	170626	170647	22	YBL026W	CDS	57.0309	70.4154	2.592	5.1829	9.7229	10.5946	0.801783	0.99
1736	2	+	170847	170870	24	YBL026W	CDS	0	0	0	0	0	0.3407	0.625636	1
1737	2	+	170892	170912	21	YBL026W	CDS	19.8205	8.0742	1.9762	0.4631	1.3416	4.629	0.578665	1
1738	2	+	170964	170986	23	YBL026W	CDS	0.105	0	0	0	0	0	0.471956	1
1739	2	+	171062	171089	28	YBL026W	3'UTR	0.6262	1.2992	0	1.5759	0.832	0.3584	0.706878	0.4
1740	2	+	171373	171392	20	YBL025W	5'UTR	0.5083	1.0985	0	0	0	0	0.721502	0.4
1741	2	+	171453	171476	24	YBL025W	5'UTR	5.5428	3.3166	0	3.0389	2.1401	2.9352	0.78769	0.01
1742	2	+	171714	171737	24	YBL025W	CDS	0	0	0	0.1418	0	0.6815	0.546477	0.76
1743	2	+	171757	171777	21	YBL025W	CDS	0	0	0	0.3647	0	0	0.588116	0.98
1744	2	+	171792	171821	30	YBL025W	CDS	0	0	0	0	0	0	0.519597	0.7
1745	2	+	171869	171888	20	YBL025W	CDS	6.5877	3.9954	1.584	0.1216	2.4923	1.3011	0.651432	0.99
1746	2	+	172458	172482	25	YBL024W	5'UTR	2.7546	2.9145	0.9314	0.8022	1.4998	4.0817	0.629292	0.02
1747	2	+	172549	172585	37	YBL024W	CDS	0	0	0	0	0	0	0.592273	1
1748	2	+	172650	172665	16	YBL024W	CDS	0.0953	0	0	0.7521	0	0	0.681331	1
1749	2	+	172682	172694	13	YBL024W	CDS	0.1271	1.0364	0	0.9724	0	0	0.519488	1
1750	2	+	172715	172735	21	YBL024W	CDS	1.3977	5.5722	0.3168	0.8451	2.1672	0.1682	0.653362	0.99
1751	2	+	172801	172824	24	YBL024W	CDS	0.0741	0	0.3168	0	0	0.6738	0.432763	1
1752	2	+	172881	172901	21	YBL024W	CDS	0	0.5182	0.1282	0	0	0	0.447233	1
1753	2	+	172998	173016	19	YBL024W	CDS	0.1271	0	0	0	0	0	0.518462	1
1754	2	+	173021	173041	21	YBL024W	CDS	0.2058	0.1036	0.4752	0	0.2167	0	0.615003	1
1755	2	+	173153	173177	25	YBL024W	CDS	0	0.9328	0	0	0	0	0.424194	1
1756	2	+	173280	173307	28	YBL024W	CDS	0.2541	0	0	0	0	0	0.536334	1
1757	2	+	173454	173477	24	YBL024W	CDS	0	0	0	0	0	0	0.507427	1
1758	2	+	173531	173569	39	YBL024W	CDS	0	0	0	0	0	0.1859	0.577411	0.99
1759	2	+	173683	173697	15	YBL024W	CDS	2.2702	3.1093	2.0592	0.4862	0.2167	1.3011	0.742139	0.97
1760	2	+	173714	173733	20	YBL024W	CDS	1.0101	2.9019	1.1088	2.814	1.0836	0	0.604741	1
1761	2	+	173831	173852	22	YBL024W	CDS	0.1271	0	0	0	0	0	0.800594	0.99
1762	2	+	173904	173927	24	YBL024W	CDS	0	0	0.1584	0	0	0	0.413636	1
1764	2	+	174247	174264	18	YBL024W	CDS	0.6353	0	0	0.3647	0	0	0.643477	0.98
1765	2	+	174304	174322	19	YBL024W	CDS	0.7624	0	0	0	0	0	0.496677	0.71
1766	2	+	174370	174391	22	YBL024W	CDS	0	0	0	0.1216	0	0	0.567716	1
1767	2	+	174448	174470	23	YBL024W	CDS	0	0	0.1928	0.5126	0	0	0.417574	1
1769	2	+	174633	174648	16	YBL024W	3'UTR	0.4448	0	0.9504	0.1596	0.2032	0.2323	0.706429	0.97
1770	2	+	182316	182335	20	YBL020W	5'UTR	0	0	0	0	0	0	0.556465	0.85
1771	2	+	182407	182424	18	YBL020W	CDS	0.7412	1.5143	0.4664	0	0.4334	0.3717	0.72329	0.99
1772	2	+	182486	182504	19	YBL020W	CDS	0.5083	0.7255	0	0	0.4334	0.3717	0.668352	1
1773	2	+	182508	182529	22	YBL020W	CDS	0.8316	0.0235	0.1512	0	0	0.1521	0.750861	0.95
1776	2	+	182815	182839	25	YBL020W	CDS	3.1155	6.5753	0.4689	0.6419	2.2062	1.0929	0.688791	1
1777	2	+	182969	182988	20	YBL020W	CDS	0	0	0.1584	0	0	0	0.456538	1
1779	2	+	183228	183249	22	YBL020W	CDS	4.3202	8.7201	1.584	0.8509	1.6746	5.4748	0.671672	0.83
1780	2	+	183262	183284	23	YBL020W	CDS	0.232	0.9327	0	0	0	0	0.703124	1
1781	2	+	183468	183492	25	YBL020W	CDS	2.4142	3.8638	0.4689	0.5835	1.8421	2.8475	0.796385	0.6
1783	2	+	183560	183578	19	YBL020W	CDS	2.2871	2.7165	0	0	0	0.5576	0.670146	1
1784	2	+	183640	183662	23	YBL020W	CDS	6.5464	5.8446	0.4545	0.3171	0	2.1334	0.643613	1
1785	2	+	183720	183737	18	YBL020W	CDS	0.6353	0	0	0	0	0	0.5027	1
1786	2	+	183742	183772	31	YBL020W	CDS	0	0	0	0	0	0	0.659985	0.99
1787	2	+	183784	183804	21	YBL020W	CDS	1.6518	0.6219	0	0	0	0	0.440991	0.98
1788	2	+	183821	183842	22	YBL020W	CDS	1.0164	0	0.1584	0	0	0	0.332537	0.98
1790	2	+	183901	183923	23	YBL020W	CDS	13.0814	8.3904	1.9008	0.5972	1.517	3.3456	0.722781	1
1792	2	+	184071	184093	23	YBL020W	CDS	3.0108	6.651	0.792	0.2431	3.2507	3.5153	0.675005	0.74
1793	2	+	184128	184147	20	YBL020W	3'UTR	0.1144	0.6219	0	0	0.195	0	0.595748	0.11
1795	2	+	184436	184468	33	YBL019W	CDS	0.5083	0.6219	0.4416	0.9467	3.3033	0.4224	0.589613	1
1798	2	+	184897	184926	30	YBL019W	CDS	0	0	0	0	0	0.3717	0.490477	1
1800	2	+	185062	185085	24	YBL019W	CDS	1.4612	0	0.4686	2.8009	2.5239	3.3689	0.750787	0.17
1801	2	+	185131	185152	22	YBL019W	CDS	1.0165	1.4039	0.1584	0.9945	0	1.4279	0.679712	0.75
1802	2	+	185171	185188	18	YBL019W	CDS	0	0.2073	0	0	0	0	0.409082	0.99
1803	2	+	185260	185282	23	YBL019W	CDS	0	0	0.1584	0	0	0	0.707328	1
1804	2	+	185368	185393	26	YBL019W	CDS	0	0	0	0	0.2167	0	0.603416	0.16
1805	2	+	185474	185492	19	YBL019W	CDS	0	0	0	0	0.1027	0	0.576617	0.53
1806	2	+	185566	185586	21	YBL019W	CDS	5.4634	2.058	1.4256	2.4716	9.0765	1.8588	0.72658	0.02
1807	2	+	185867	185892	26	YBL019W	CDS	0.1271	0	0	0	0.2876	0	0.474664	0.88
1808	2	+	185945	185960	16	YBL019W	3'UTR	2.9223	1.6583	0.792	0.4862	1.1919	0.3717	0.565148	0.01
1809	2	+	185976	186011	36	YBL019W	3'UTR	3.6141	6.0717	1.3552	0	1.1408	1.6522	0.717582	0.19
1810	2	+	186233	186266	34	YBL019W	3'UTR	0	0	0	0	0	0	0.819508	0.96
1811	2	+	186317	186349	33	YBL019W	3'UTR	0	0	0.1584	0	0	0	0.434969	0.11
1812	2	+	186463	186481	19	YBL019W	3'UTR	0	0.2073	0	0	0	0	0.923917	0.83
1813	2	+	186483	186505	23	YBL019W	3'UTR	0.1271	0.5182	0	0	0	0	0.827532	0.03
1814	2	+	192314	192346	33	YBL016W	5'UTR	7.2425	10.5402	2.5776	3.1604	3.8319	4.2694	0.847117	0.28
1815	2	+	192373	192396	24	YBL016W	5'UTR	23.0081	15.3347	6.0258	9.3142	9.7839	6.885	0.705293	0.06
1816	2	+	192431	192450	20	YBL016W	5'UTR	0	0	0	0	0	0	0.955066	0.12
1817	2	+	192462	192482	21	YBL016W	CDS	0	0.844	0	0	0	0	0.529441	1
1818	2	+	192498	192523	26	YBL016W	CDS	0	0.4146	0	0	0	0	0.449192	1
1819	2	+	192657	192685	29	YBL016W	CDS	9.6259	1.9335	11.4758	12.5833	6.752	9.1846	0.864908	1
1820	2	+	192785	192815	31	YBL016W	CDS	12.8249	7.4154	9.1209	7.1405	9.8294	15.3555	0.712109	1
1821	2	+	192873	192895	23	YBL016W	CDS	1.6298	1.5547	1.5496	0	0.2074	0.7435	0.729392	1
1822	2	+	193033	193055	23	YBL016W	CDS	0.2431	0.7931	0.303	0.5814	1.0365	1.4384	0.502195	0.99
1823	2	+	193082	193105	24	YBL016W	CDS	0.1271	0	0.1584	1.094	0.1084	0.3717	0.651721	0.99
1825	2	+	193183	193203	21	YBL016W	CDS	0	0	0	0	0	0	0.511437	0.39
1826	2	+	193431	193454	24	YBL016W	CDS	0	0	0	2.6539	0.9752	0	0.535449	0.99
1827	2	+	193482	193507	26	YBL016W	CDS	0	0	0	0	0	0	0.744646	1
1828	2	+	193514	193539	26	YBL016W	3'UTR	4.5889	9.8023	5.2333	9.3271	4.9388	10.0516	0.85977	0.06
1829	2	+	193567	193567	1	YBL016W	3'UTR	0.3812	1.8656	0	0	0	0.5576	0.542122	0.16
1830	2	+	194087	194110	24	YBL015W	5'UTR	3.0498	0.4664	1.0362	0.4862	1.0836	0	0.946315	0.71
1831	2	+	194124	194144	21	YBL015W	CDS	0.2541	0	0	0	0.6502	0	0.533806	0.99
1832	2	+	194288	194313	26	YBL015W	CDS	0	0	0	0	0	0	0.695525	1
1833	2	+	194401	194427	27	YBL015W	CDS	0.1271	0	0	0	0	0	0.527973	1
1834	2	+	194534	194561	28	YBL015W	CDS	0.3812	0	0	0	0	0.5576	0.418816	1
1835	2	+	194725	194741	17	YBL015W	CDS	0.2542	0	0	0	0	0	0.780579	0.96
1836	2	+	194759	194777	19	YBL015W	CDS	0.6353	0	0	0	0	0	0.485735	0.99
1837	2	+	194806	194828	23	YBL015W	CDS	0.1271	0	0	0	0	0	0.512525	1
1838	2	+	195038	195066	29	YBL015W	CDS	0.1271	0	0	0	0	0	0.336371	1
1840	2	+	195379	195402	24	YBL015W	CDS	0	0	0.1584	0	0	0	0.553436	1
1841	2	+	195440	195456	17	YBL015W	CDS	0	0	0	0.1716	0	0	0.365674	0.99
1842	2	+	195529	195546	18	YBL015W	CDS	0	0	0	0	0.1084	0	0.703324	1
1843	2	+	195631	195654	24	YBL015W	CDS	0	0	0	0	0	0	0.620685	1
1844	2	+	195804	195829	26	YBL015W	3'UTR	0.1173	0	0.4386	0	0.1292	0	0.67013	0.96
1845	2	+	195891	195918	28	YBL015W	3'UTR	0.8259	0	0.2546	0	0	0	0.539821	0.93
1846	2	+	202105	202133	29	YBL013W	CDS	0	0	0	0	0	0	0.668497	0.2
1847	2	+	202239	202260	22	YBL013W	CDS	0	0.6407	0	0	0	0	0.603034	0.46
1848	2	+	202707	202730	24	YBL013W	CDS	0	0	0	0	0	0	0.412212	0.01
1849	2	+	202764	202795	32	YBL013W	CDS	0.2541	0	0	0	0	0	0.317484	0.89
1850	2	+	203483	203503	21	YBL011W	5'UTR	0	0	0	0	0	0	0.802924	0.08
1851	2	+	203860	203881	22	YBL011W	CDS	0.4736	2.2801	0	0	0	0	0.503224	1
1852	2	+	203905	203923	19	YBL011W	CDS	0.2541	0.7255	0.1584	0	0	0	0.495748	0.92
1853	2	+	203940	203962	23	YBL011W	CDS	0	0	0	0	0	0	0.42152	1
1854	2	+	204118	204140	23	YBL011W	CDS	0.1271	0	0	0	0	0	0.626158	0.88
1855	2	+	204181	204218	38	YBL011W	CDS	0.107	0.7255	0	0	0	0.3521	0.597598	0.65
1856	2	+	204274	204305	32	YBL011W	CDS	0.2542	0	0	0	0	0	0.391997	1
1857	2	+	204411	204430	20	YBL011W	CDS	5.2093	1.7153	0.4752	0.3525	0.4335	0.9294	0.634337	1
1858	2	+	204543	204569	27	YBL011W	CDS	0	0	0	0	0	0	0.534243	1
1859	2	+	204576	204593	18	YBL011W	CDS	0.2541	0	0	0	0	0	0.599541	0.99
1860	2	+	204735	204754	20	YBL011W	CDS	0	0	0.1584	0	0	0	0.733985	0.91
1861	2	+	204792	204814	23	YBL011W	CDS	0	0	0	0	0	0	0.509136	0.97
1862	2	+	204869	204889	21	YBL011W	CDS	0.7624	2.6946	0	0	0	0.1859	0.738952	0.9
1863	2	+	204905	204925	21	YBL011W	CDS	0	0	0	0.2431	0	0	0.691357	1
1864	2	+	204978	204998	21	YBL011W	CDS	0	1.3474	0	0	0.5418	0	0.690473	1
1865	2	+	205062	205086	25	YBL011W	CDS	2.7852	3.3083	0.8554	0.107	1.5257	0.4461	0.694624	0.98
1866	2	+	205113	205133	21	YBL011W	CDS	0.3812	0	0	0	0	0	0.443364	0.24
1867	2	+	205186	205193	8	YBL011W	CDS	3.6848	0	0.9504	0.1216	0.6502	0	0.240987	1
1868	2	+	205213	205234	22	YBL011W	CDS	5.8911	7.3208	0.792	2.0443	2.0589	1.7404	0.708672	0.96
1869	2	+	205449	205470	22	YBL011W	CDS	0	0.3109	0	0.4862	0	0	0.658336	0.01
1870	2	+	205497	205517	21	YBL011W	CDS	0.1271	0	0	0	0	0	0.697454	0.95
1871	2	+	205560	205587	28	YBL011W	CDS	1.956	6.2556	0.1584	0.9029	1.5325	1.4471	0.81699	0.7
1872	2	+	205623	205640	18	YBL011W	CDS	0	0.6219	0	0	0	0	0.612035	0.89
1873	2	+	205659	205685	27	YBL011W	CDS	0	0	0	0.8509	0	0	0.614469	0.98
1874	2	+	205856	205875	20	YBL011W	3'UTR	0.3368	0.5908	0.095	0.2188	0.5201	1.236	0.561396	0.17
1875	2	+	205904	205910	7	YBL011W	3'UTR	0.2541	0.4146	0.1584	0	0	0	0.487176	0.99
1876	2	+	205949	205977	29	YBL011W	3'UTR	0	0.3002	0.0819	0	0	0	0.543101	0.02
1877	2	+	207279	207300	22	YBL009W	CDS	0.6354	0.5182	0.1584	0	0	0	0.433653	0.99
1878	2	+	207376	207397	22	YBL009W	CDS	1.1435	0.4946	0.3168	0.3647	0.3251	0	0.697764	0.22
1879	2	+	207494	207518	25	YBL009W	CDS	0.7268	1.6582	0.1521	1.167	0.208	0.8922	0.822621	0.99
1880	2	+	207810	207831	22	YBL009W	CDS	0	1.5546	0	0.1216	0.2167	0	0.696819	0.12
1881	2	+	207916	207942	27	YBL009W	CDS	0	0	0	0	0	0	0.871385	0.49
1882	2	+	207960	207979	20	YBL009W	CDS	1.0165	2.7984	0	0	0	0.1859	0.541619	0.92
1883	2	+	208052	208074	23	YBL009W	CDS	0.4917	0.6219	0.6336	0	0	0	0.802998	0.99
1884	2	+	208100	208124	25	YBL009W	CDS	0.6353	2.591	0	0	0	1.3011	0.805149	1
1885	2	+	208281	208302	22	YBL009W	CDS	0	0.0942	0	0	0	0	0.72233	0.79
1886	2	+	208329	208348	20	YBL009W	CDS	0.4193	0	0	0	0	0	0.376636	0.96
1887	2	+	208649	208668	20	YBL009W	CDS	1.2707	3.1713	0.1584	0.4862	0.3251	1.1152	0.7255	0.36
1888	2	+	208708	208734	27	YBL009W	CDS	1.6047	1.7619	0	0.2431	0	0	0.469238	0.66
1889	2	+	208751	208771	21	YBL009W	CDS	0	0	0	0	0	0	0.442121	0.99
1890	2	+	208899	208918	20	YBL009W	CDS	1.258	0.7255	0.3168	0	0.1084	0.3717	0.713626	1
1891	2	+	208997	209018	22	YBL009W	CDS	0	0	0	0	0	0	0.727084	0.98
1892	2	+	209138	209163	26	YBL009W	CDS	2.1308	0.2073	1.2185	0	0	0.1788	0.686131	0.24
1893	2	+	209178	209202	25	YBL009W	CDS	0.1271	0	0	0	0	0	0.511671	0.92
1894	2	+	209245	209268	24	YBL009W	3'UTR	0.1271	0	0.4752	0.7445	0	0	0.475735	0.7
1896	2	+	209495	209517	23	YBL008W-A	CDS	0	0	0	0.6078	0	0	0.762708	0.7
1897	2	+	209579	209599	21	YBL008W-A	CDS	0.6354	0.1036	0.1584	0	0	0	0.816331	0.05
1898	2	+	210715	210732	18	YBL008W	CDS	0	0.2073	0	0	0	0	0.619323	1
1899	2	+	210769	210795	27	YBL008W	CDS	0	0	0	0	0	0	0.638395	0.93
1900	2	+	210948	210968	21	YBL008W	CDS	0.2542	0	0	0	0	0	0.821525	0.02
1901	2	+	211161	211185	25	YBL008W	CDS	0.3762	0.3109	0	0	0.2991	0.922	0.669634	0.98
1903	2	+	211866	211893	28	YBL008W	CDS	0.1271	0	0	0	0	0	0.731204	0.98
1904	2	+	211997	212016	20	YBL008W	CDS	0.7243	0.6219	0	0	0	0	0.611764	1
1905	2	+	212179	212196	18	YBL008W	3'UTR	0	0	0.1584	0.2431	0	0	0.70908	0.01
1906	2	+	217438	217458	21	YBL005W	5'UTR	3.8664	0.2073	1.5463	1.4008	0	0.5399	0.524002	0.01
1907	2	+	217594	217615	22	YBL005W	CDS	1.3978	0.4946	0.9504	0.232	0.4137	0	0.750568	0.28
1908	2	+	217732	217753	22	YBL005W	CDS	0.5083	0.7161	0.3168	0	0.2167	0.6759	0.699473	0.98
1910	2	+	217855	217876	22	YBL005W	CDS	0.6353	1.7619	0.3168	0	0	0	0.686833	0.29
1911	2	+	218054	218076	23	YBL005W	CDS	0	0.5182	0	0	0	0	0.677623	0.9
1912	2	+	218185	218203	19	YBL005W	CDS	0.2542	0.7255	0	0	0	0.1859	0.586485	0.98
1913	2	+	218228	218249	22	YBL005W	CDS	1.132	1.5687	0	0.1105	0	0	0.623961	0.31
1914	2	+	218287	218307	21	YBL005W	CDS	0.7624	0	0.3168	0	0	0	0.576717	0.98
1915	2	+	218348	218369	22	YBL005W	CDS	1.3976	0.7255	0	0	0	0.321	0.648912	0.98
1916	2	+	218372	218392	21	YBL005W	CDS	0.6353	0	0	0	0	0	0.772696	0.84
1917	2	+	218469	218488	20	YBL005W	CDS	0.6353	0.1969	0	0	0	0	0.890144	0.4
1918	2	+	218683	218703	21	YBL005W	CDS	2.6562	0.8292	0.1584	0	0	0	0.816744	0.8
1919	2	+	218936	218956	21	YBL005W	CDS	0.1271	0	0	0	0	0	0.558394	0.64
1920	2	+	218983	219007	25	YBL005W	CDS	0	0.5182	0	0	0	0	0.575573	0.91
1921	2	+	219231	219249	19	YBL005W	CDS	0.3812	0	0	0	0	0	0.804406	0.44
1922	2	+	219270	219294	25	YBL005W	CDS	0	0.8291	0	0	0	0	0.515779	0.08
1923	2	+	219538	219559	22	YBL005W	CDS	0	1.5546	0.1584	0.1216	1.3939	0.7097	0.512346	0.06
1924	2	+	219706	219733	28	YBL005W	CDS	0.6354	0	1.2389	0	0.5418	0	0.555559	0.21
1925	2	+	219809	219828	20	YBL005W	CDS	0.5083	0	0.3089	0.6078	0	2.9554	0.659907	0.94
1926	2	+	219970	219987	18	YBL005W	CDS	0	1.7619	0	0	0.2167	0	0.448075	1
1927	2	+	220026	220057	32	YBL005W	CDS	0.1271	0	0	0	0	0	0.569057	0.06
1928	2	+	220292	220309	18	YBL005W	CDS	0	0	0	0	0	0	0.798192	0.79
1929	2	+	220375	220398	24	YBL005W	CDS	2.4036	2.3536	0.792	0.6787	1.1514	0.9294	0.49762	0.98
1930	2	+	220662	220679	18	YBL005W	3'UTR	0.1271	0.4146	0	0	0.2167	0	0.479838	0.01
1931	2	+	221334	221361	28	YBL005W-A	CDS	1.3796	0	1.2672	0	0.7585	0	0.8259	0.65
1932	2	+	225340	225364	25	YBL005W-B	CDS	3.08	5.1241	5.4426	2.7277	3.6582	8.2453	0.936504	0.84
1933	2	+	227857	227885	29	YBL004W	CDS	0.2103	0	1.2235	2.8586	0	0	0.734664	0.99
1934	2	+	227910	227929	20	YBL004W	CDS	0	0.9328	0.792	0.547	0	0	0.679015	0.51
1935	2	+	227982	228010	29	YBL004W	CDS	0.6353	0	2.8348	0.5868	0	0	0.539102	1
1936	2	+	228018	228039	22	YBL004W	CDS	0	0	0.792	2.3648	0	0	0.657984	0.74
1937	2	+	228134	228155	22	YBL004W	CDS	0	1.3474	0	0	0	0	0.594117	0.63
1938	2	+	228159	228177	19	YBL004W	CDS	0.1271	0	0.3168	0	0	0	0.756079	1
1939	2	+	228554	228592	39	YBL004W	CDS	0.1271	0	0	0	0	0	0.512213	0.6
1940	2	+	228635	228655	21	YBL004W	CDS	1.1436	0.9328	0.7769	0	0	0	0.571747	0.21
1941	2	+	228722	228740	19	YBL004W	CDS	0	0.7255	0	0	0	0	0.519152	0.96
1942	2	+	228758	228787	30	YBL004W	CDS	0.1229	0	0.4752	0.7942	0.1409	0.7062	0.91225	0.93
1943	2	+	228804	228839	36	YBL004W	CDS	0.1271	0	0	0	0	0	0.599727	0.69
1944	2	+	228857	228888	32	YBL004W	CDS	0	0	0.1584	0	0	0	0.63555	0.97
1945	2	+	229001	229019	19	YBL004W	CDS	0	0	0	0	0	0	0.541133	0.91
1946	2	+	229083	229101	19	YBL004W	CDS	0.3813	1.6583	0.1501	0	0	0	0.430516	0.88
1947	2	+	229194	229214	21	YBL004W	CDS	0	0	0.1584	0	0	0	0.74112	0.34
1948	2	+	229514	229537	24	YBL004W	CDS	0	1.1401	0	0	0	0	0.669295	0.99
1949	2	+	229609	229634	26	YBL004W	CDS	1.041	1.8536	0	1.4587	0	0	0.691622	0.05
1950	2	+	229682	229714	33	YBL004W	CDS	0.1271	0	0	0	0	0	0.545122	1
1951	2	+	229736	229756	21	YBL004W	CDS	0.7623	0	0.1584	0.5789	0	0	0.655136	0.03
1952	2	+	229903	229920	18	YBL004W	CDS	0.3812	0	0	0.4862	0	0	0.807179	0.05
1953	2	+	229940	229958	19	YBL004W	CDS	0.2542	0	0.1584	0	0	0	0.576646	0.65
1954	2	+	230927	230954	28	YBL004W	CDS	0	0	0	0	0	0	0.781515	0.99
1955	2	+	231038	231063	26	YBL004W	CDS	0	0	0.1584	0	0	0	0.681575	1
1956	2	+	231301	231322	22	YBL004W	CDS	1.0164	0	0.9504	1.5305	0.2167	0.5576	0.487013	0.11
1957	2	+	231423	231447	25	YBL004W	CDS	0	0	0	0	0	0	0.677926	0.3
1958	2	+	231464	231486	23	YBL004W	CDS	0.2541	0	0	0	0	0	0.277637	0.44
1959	2	+	231559	231577	19	YBL004W	CDS	0	0.7255	0	0	0	0	0.557131	0.98
1960	2	+	231687	231709	23	YBL004W	CDS	0.6022	0.4731	1.2121	0	1.1401	0.7112	0.728878	0.98
1961	2	+	231818	231842	25	YBL004W	CDS	0	0	0.4182	1.094	0	0	0.638825	0.88
1962	2	+	232074	232098	25	YBL004W	CDS	0.1271	0.2073	0.3168	0.6904	0	0	0.71076	1
1963	2	+	232353	232372	20	YBL004W	CDS	0.3812	0	0.1584	0	0	0	0.742453	0.97
1964	2	+	232472	232492	21	YBL004W	CDS	0	0	0	0.2431	0	0	0.412062	0.95
1965	2	+	232515	232535	21	YBL004W	CDS	0.6353	0.6219	0.3017	0.5789	0	0	0.626446	0.6
1966	2	+	233109	233130	22	YBL004W	CDS	0	0	0	0.4862	0	0	0.796921	0.01
1967	2	+	233194	233216	23	YBL004W	CDS	0.2541	0.5182	0	0	0.3251	0	0.6725	0.31
1968	2	+	233382	233407	26	YBL004W	CDS	0	0	0	0	0.1084	0	0.384129	0.72
1969	2	+	233474	233492	19	YBL004W	CDS	0.1271	0	0	0	0	0	0.571671	1
1970	2	+	233626	233653	28	YBL004W	CDS	0.1271	0	0.1527	0	0	0	0.40511	1
1971	2	+	233759	233778	20	YBL004W	CDS	0	1.1401	0.3168	0	0	0	0.65669	1
1972	2	+	233831	233851	21	YBL004W	CDS	0	0.3109	0	0	0	0	0.740649	1
1973	2	+	233920	233946	27	YBL004W	CDS	0.5082	1.5316	0.7744	0.3647	0	0	0.909748	0.98
1974	2	+	233960	233984	25	YBL004W	CDS	0	0	0.3168	0	0	0	0.591481	1
1975	2	+	234059	234083	25	YBL004W	CDS	0	0	0	0	0	0	0.51975	0.98
1976	2	+	234099	234117	19	YBL004W	CDS	0	2.0129	0.1584	0	0	0	0.52329	0.97
1977	2	+	234251	234270	20	YBL004W	CDS	0	0	0.6019	0	0	0	0.66661	0.73
1978	2	+	234302	234322	21	YBL004W	CDS	0	0	0	0	0	0	0.614032	0.09
1979	2	+	234431	234448	18	YBL004W	CDS	0.12	0	0.1584	0	0	0	0.789883	0.06
1980	2	+	234518	234538	21	YBL004W	CDS	0.1089	0.4146	0	0	0	0	0.766163	0.59
1981	2	+	234612	234630	19	YBL004W	CDS	0.2408	0.5182	0	0	0	0	0.627377	0.05
1982	2	+	234776	234798	23	YBL004W	CDS	0	0	0.1584	0	0	0	0.589927	0.88
1983	2	+	234909	234928	20	YBL004W	CDS	1.1436	2.1764	3.168	0	2.1239	2.9739	0.719822	0.99
1984	2	+	234992	235012	21	YBL004W	CDS	0.1271	0	0	0	0	0	0.634497	1
1986	2	+	236455	236486	32	YBL002W	5'UTR	3.1012	9.8265	0.792	3.9962	0.3251	2.126	0.920894	0.29
1987	2	+	236563	236589	27	YBL002W	CDS	0.1412	0.2533	0	0	0	0	0.556292	0.97
1988	2	+	236608	236634	27	YBL002W	CDS	100.501	93.0748	16.6087	22.6139	13.1276	13.2037	0.638914	1
1989	2	+	236655	236660	6	YBL002W	CDS	0.6354	0.3109	1.4256	0.4862	0.8669	0.1859	0.249489	1
1990	2	+	236679	236704	26	YBL002W	CDS	1.2365	1.9533	1.5231	0.7995	0.4084	2.4521	0.626765	1
1992	2	+	236803	236831	29	YBL002W	CDS	0.3418	0.1715	0.3823	0.7922	0	0	0.527715	1
1993	2	+	236856	236881	26	YBL002W	CDS	40.2721	50.3863	17.9299	30.6603	8.1187	10.2157	0.712411	1
1994	2	+	236918	236951	34	YBL002W	3'UTR	23.9206	18.0884	23.4574	19.0986	6.0043	5.8711	0.749145	0.23
1995	2	+	236994	236998	5	YBL002W	3'UTR	0.1271	0	0.1584	0.1216	0	0	0.48743	0.98
1997	2	+	237034	237064	31	YBL002W	3'UTR	330.852	276.468	252.816	182.369	114.547	81.8549	0.622977	0.92
1998	2	+	242831	242856	26	YBR003W	CDS	0.5083	0	0	0	0.2876	0	0.59009	0.18
1999	2	+	242864	242885	22	YBR003W	CDS	0.1155	0	0	0	0	0.1606	0.651995	0.89
2000	2	+	242935	242952	18	YBR003W	CDS	3.5575	4.6638	0.3168	0	0	0.3717	0.772468	1
2001	2	+	243028	243045	18	YBR003W	CDS	0	0.9328	0	0	0	0	0.527431	1
2002	2	+	243164	243185	22	YBR003W	CDS	5.6655	14.6229	0.324	3.0555	1.9948	3.1007	0.724764	0.96
2003	2	+	243219	243243	25	YBR003W	CDS	1.2657	6.7326	0	1.4101	1.2137	0.9739	0.900276	0.99
2004	2	+	243246	243266	21	YBR003W	CDS	2.9164	7.1958	1.4181	1.1519	1.6101	0.5576	0.705191	1
2005	2	+	243357	243384	28	YBR003W	CDS	0	0	0	0	0	0	0.469019	1
2007	2	+	243509	243539	31	YBR003W	CDS	0	0	0	0	0	0	0.500199	0.99
2008	2	+	243543	243578	36	YBR003W	CDS	0	0	0	0	0	0	0.471101	1
2009	2	+	243668	243696	29	YBR003W	CDS	0.4732	0.7719	0	0	0.3027	0	0.438099	0.97
2010	2	+	243711	243728	18	YBR003W	CDS	0	0.7255	0	0	0	0	0.517487	0.97
2011	2	+	243817	243837	21	YBR003W	CDS	0.3812	0	0.3168	0	0.4902	1.1152	0.612502	1
2012	2	+	243901	243930	30	YBR003W	CDS	0	0	0	0	0	0	0.501952	0.98
2013	2	+	243943	243977	35	YBR003W	CDS	0.1271	0	0	0	0	0	0.444653	0.99
2015	2	+	244054	244080	27	YBR003W	CDS	0	0.4146	0	0	0	0	0.587724	0.79
2016	2	+	244194	244213	20	YBR003W	CDS	0.2414	0	0	0	0	0	0.661619	1
2017	2	+	244237	244273	37	YBR003W	3'UTR	0	0	0	0	0	0	0.706967	0.04
2018	2	+	244292	244313	22	YBR003W	3'UTR	21.7962	35.2195	2.8656	2.9616	4.6102	7.5868	0.492168	0.9
2019	2	+	246059	246085	27	YBR005W	CDS	0.3341	1.1171	0	0	0	0.9294	0.508786	0
2020	2	+	246105	246136	32	YBR005W	CDS	0.1271	0	0	0	0	0	0.516554	0.9
2021	2	+	246163	246187	25	YBR005W	CDS	1.2403	0.6219	0.1584	0	0.3251	0	0.527669	0.88
2022	2	+	246214	246235	22	YBR005W	CDS	0.1271	0.5936	0	0	0	0	0.523183	1
2023	2	+	246255	246280	26	YBR005W	CDS	0	0.6219	0	0	0	0	0.574231	0.99
2024	2	+	246291	246316	26	YBR005W	CDS	0	0.0916	0	0	0.2084	0	0.571494	0.59
2025	2	+	246403	246428	26	YBR005W	CDS	0.1271	0	0	0	0	0	0.466724	0.17
2026	2	+	246552	246579	28	YBR005W	3'UTR	0.118	0	0	0	0	0	0.534162	0
2027	2	+	246630	246657	28	YBR005W	3'UTR	18.9056	32.2589	4.1354	9.3208	14.0562	10.9201	0.863638	0.79
2028	2	+	246984	247009	26	YBR006W	5'UTR	0.3715	0.5741	0.4204	0	1.0002	0.3717	0.738348	0.03
2029	2	+	247021	247046	26	YBR006W	CDS	2.8979	5.1421	0	0	0.0917	0.8364	0.728356	0.96
2030	2	+	247264	247286	23	YBR006W	CDS	0.5082	0	0	0	0	0	0.593456	0.99
2031	2	+	247298	247321	24	YBR006W	CDS	1.0482	2.7207	0	0	0.8128	0.1394	0.522322	0.98
2032	2	+	247404	247430	27	YBR006W	CDS	0	0	0	0	0	0	0.612897	0.93
2033	2	+	247449	247471	23	YBR006W	CDS	0	0	0	0	0.7586	0.5576	0.498969	0.94
2034	2	+	247494	247515	22	YBR006W	CDS	0.1271	0	0	0	0	0	0.463076	0.92
2035	2	+	247589	247614	26	YBR006W	CDS	0.3812	0	0	0	0.5418	0.8937	0.467967	0.52
2036	2	+	247631	247653	23	YBR006W	CDS	0	0.9463	0	0	0.212	0.6788	0.622268	0.87
2037	2	+	247686	247711	26	YBR006W	CDS	0	0	0	0	0	0	0.547147	0.81
2038	2	+	247721	247744	24	YBR006W	CDS	0	0.6219	0.1584	0	0	0.3717	0.517145	0.93
2039	2	+	247763	247783	21	YBR006W	CDS	5.2762	7.7386	0.4677	0.1216	0.0981	7.5675	0.637132	0.99
2040	2	+	247801	247825	25	YBR006W	CDS	0.1271	0	0	0	0	0	0.449623	0.98
2041	2	+	247859	247883	25	YBR006W	CDS	0	0	0	0	0.3251	0	0.410962	0.97
2042	2	+	247926	247943	18	YBR006W	CDS	0.7271	1.4682	0	0	0	0.0206	0.634369	0.98
2043	2	+	248001	248020	20	YBR006W	CDS	0.6099	0.5182	0	0	0.4876	0	0.531613	0.12
2044	2	+	248130	248149	20	YBR006W	CDS	0.2541	0	0	0	0	0	0.457101	0.09
2045	2	+	248204	248232	29	YBR006W	CDS	0.7011	0	0	0	0	0	0.494019	0.95
2046	2	+	248305	248324	20	YBR006W	CDS	1.0166	0.1866	0	0	0.195	0.1673	0.625832	0.25
2047	2	+	248550	248570	21	YBR006W	3'UTR	0	0	0	0	0	0	0.481465	0.01
2048	2	+	248573	248597	25	YBR006W	3'UTR	4.6757	16.4086	0.1394	0.0973	1.3914	2.0817	0.581715	0.11
2049	2	+	256359	256383	25	YBR010W	CDS	1.0674	1.2064	0.9124	1.0162	0	0.6839	0.525165	1
2051	2	+	256579	256602	24	YBR010W	CDS	2.7636	1.4812	0.264	0.6686	0	0.1549	0.504281	1
2052	2	+	256626	256646	21	YBR010W	CDS	1.077	0.77	0	0.3473	0.9339	0.4779	0.652724	1
2053	2	+	256666	256686	21	YBR010W	CDS	0.7623	0.6219	0	0.2431	0	0.3718	0.491356	1
2054	2	+	256701	256724	24	YBR010W	CDS	0.3812	0	0	0.4862	0	0	0.625311	1
2055	2	+	256775	256810	36	YBR010W	3'UTR	145.392	55.2186	163.775	83.7552	105.281	164.32	0.582893	0.99
2056	2	+	256844	256867	24	YBR010W	3'UTR	1719.92	575.945	1014	435.316	1524.59	754.172	0.549801	1
2057	2	+	260529	260549	21	YBR012W-A	CDS	0	0.0937	0.1509	0	0	0.1859	0.850605	1
2058	2	+	263180	263212	33	YBR012W-B	CDS	0	0	0	0	0	0	0.638384	0.01
2059	2	+	270259	270276	18	YBR016W	CDS	0.2541	0	0	0	0	0	0.623198	1
2060	2	+	270291	270314	24	YBR016W	CDS	0	0	0	0	0.3251	0.1627	0.807249	1
2061	2	+	270408	270428	21	YBR016W	CDS	0	0	0	0.9724	0	0	0.70388	0.92
2062	2	+	270534	270557	24	YBR016W	CDS	0	1.7317	0	0.1165	0.8669	0.1859	0.537044	0.95
2063	2	+	270572	270590	19	YBR016W	CDS	0	1.7619	0.1834	0	0	0	0.37033	1
2064	2	+	270609	270625	17	YBR016W	CDS	0.1271	0	0	0	0	0.3717	0.366385	1
2065	2	+	270674	270698	25	YBR016W	3'UTR	0.1068	0	0.2091	0	0	0.4907	0.57544	0.03
2066	2	+	270711	270711	1	YBR016W	3'UTR	0	0	0.1584	0	0	0	0.903005	0.29
2067	2	+	270742	270764	23	YBR016W	3'UTR	31.8635	18.8494	17.2178	12.0764	14.7651	23.8723	0.69506	0.02
2068	2	+	270806	270835	30	YBR016W	3'UTR	155.411	156.047	109.403	118.525	259.418	178.634	0.72132	0.45
2069	2	+	279278	279305	28	YBR020W	CDS	0.1271	0	0	0	0	0	0.792735	0.97
2070	2	+	279829	279849	21	YBR020W	CDS	0.3812	0.4146	0.3168	0	0	0	0.876653	1
2072	2	+	280146	280166	21	YBR020W	CDS	0.2542	0.8291	0	0	0	0.5576	0.707525	0.99
2073	2	+	280385	280403	19	YBR020W	CDS	0	0	0	0	0	0	0.362443	0.99
2074	2	+	280609	280629	21	YBR020W	3'UTR	1.2586	0.5182	0.1509	0.9724	1.0836	0	0.732126	0.1
2075	2	+	280647	280669	23	YBR020W	3'UTR	1.1436	0.9328	0.3168	0.0952	7.7408	4.2509	0.932673	0.03
2076	2	+	280699	280708	10	YBR020W	3'UTR	0	0	0	0	0	0.1859	0.607695	0
2077	2	+	280726	280743	18	YBR020W	3'UTR	0.1271	0.3109	0	0	0.4335	0	0.77251	0.03
2078	2	+	281350	281374	25	YBR021W	5'UTR	1.2708	1.7618	0.1584	0.9724	0	0.855	0.84599	0.05
2079	2	+	281450	281470	21	YBR021W	CDS	1.3979	1.0315	0.4752	0	0	1.8587	0.720507	0.98
2080	2	+	281802	281838	37	YBR021W	CDS	0	0	0.3168	0	0	0	0.535194	1
2081	2	+	281962	281980	19	YBR021W	CDS	1.5113	1.4019	0	0.1216	0	0	0.791376	1
2082	2	+	281991	282013	23	YBR021W	CDS	0.0995	0	0	0	0	0	0.666335	1
2083	2	+	282368	282388	21	YBR021W	CDS	0.1089	0.1036	0	0	0	0	0.513126	0.99
2084	2	+	282452	282475	24	YBR021W	CDS	0.5982	0.7946	0.1584	0	0	0	0.79376	0.75
2085	2	+	282508	282524	17	YBR021W	CDS	0.3364	0	0	0	0	0	0.673101	0.99
2086	2	+	282532	282543	12	YBR021W	CDS	0.2859	0	0.4356	0	0	0	0.485867	0.99
2087	2	+	282645	282663	19	YBR021W	CDS	0	0.3928	0	0	0	0	0.636127	1
2088	2	+	282673	282699	27	YBR021W	CDS	0	0	0.1584	0	0	0	0.530778	1
2089	2	+	282938	282956	19	YBR021W	CDS	1.5113	0	0.4752	0	0.3251	0.1859	0.568833	1
2090	2	+	282998	283014	17	YBR021W	CDS	0.0748	0	0	0	0	0	0.420571	1
2091	2	+	283080	283114	35	YBR021W	CDS	0	0	0	0	0.3251	0	0.491387	0.99
2092	2	+	283187	283207	21	YBR021W	CDS	0	0	0	0	0	0	0.679312	1
2093	2	+	283346	283365	20	YBR021W	3'UTR	2.0075	0	0.4752	0	3.1425	1.2639	0.911845	0.57
2094	2	+	283384	283401	18	YBR021W	3'UTR	7.6024	1.3934	1.584	0	0.9511	0.5576	0.635836	0.62
2095	2	+	283419	283446	28	YBR021W	3'UTR	6.2808	13.8731	2.5061	4.9795	9.7797	7.9925	0.791771	0.93
2096	2	+	283697	283716	20	YBR022W	5'UTR	0.305	0	0.1426	0	1.1053	0	0.510207	0
2097	2	+	283763	283783	21	YBR022W	CDS	1.4279	0.7501	0	0	0	0	0.686496	0.99
2098	2	+	283900	283923	24	YBR022W	CDS	0	0	0.1584	0	0	0	0.565628	0.94
2099	2	+	283980	284005	26	YBR022W	CDS	0	0	0	0	0	0	0.510466	1
2100	2	+	284130	284148	19	YBR022W	CDS	2.5411	2.4384	0.1584	0.4862	0.1084	0.7435	0.71517	0.12
2101	2	+	284164	284189	26	YBR022W	CDS	0	0	0	0	0.4334	0	0.465064	1
2102	2	+	284310	284327	18	YBR022W	3'UTR	2.3295	0	0.4664	0	0.307	0	0.548292	0.02
2103	2	+	284343	284364	22	YBR022W	3'UTR	9.974	9.4645	2.88	3.0941	8.659	6.928	0.662242	0.24
2104	2	+	284370	284397	28	YBR022W	3'UTR	6.7614	10.057	2.5627	1.3284	12.175	21.1826	0.716809	0.64
2105	2	+	289395	289415	21	YBR024W	5'UTR	10.5216	10.2113	0.792	0.9609	2.8173	4.6468	0.652235	0.01
2106	2	+	289461	289494	34	YBR024W	CDS	0.1271	0	0	0	0	0	0.573058	0.01
2107	2	+	289717	289739	23	YBR024W	CDS	0	0.7255	0	0	0	0	0.607794	0.82
2108	2	+	289830	289849	20	YBR024W	CDS	0	0	0.3168	0	0.8669	0.3717	0.596617	0.83
2109	2	+	289874	289891	18	YBR024W	CDS	2.2871	3.9788	0.792	0	0	0.5576	0.591745	0.99
[truncated: 85,502 more rows]
