# Supplementary material for: Pervasive and dynamic protein binding sites of the mRNA transcriptome in Saccharomyces cerevisiae
Source: Genome Biol. 2013 Feb 14;14(2):R13. doi: 10.1186/gb-2013-14-2-r13 (PMC4053964; doi:10.1186/gb-2013-14-2-r13)
Supplement: Additional file 6 — Table of gene expression in mRNA-seq libraries. Values represent reads per million mapped reads per kilobase of transcript (RPKM). [file gb-2013-14-2-r13-S6.GZ › Freeberg_AdditionalDataFile2.xlsx]

## Sheet: gene RPKM
	mRNA expression levels (RPKM)
	WT (-4sU)		WT (+4sU)		-glucose (+4sU)		-nitrogen (+4sU)
gene	Rep 1	Rep 2	Rep 1	Rep 2	Rep 1	Rep 2	Rep 1	Rep 2
21S_rRNA	777.294	990.482	1586.02	746.883	985.855	1325.5	1238.72	2120.22
HRA1	0.5807	0.2379	1.4587	1.1651	0.6034	0.2603	26.323	24.0151
ICR1	3.7258	4.3204	5.0635	3.8827	2.0566	2.2027	1.656	1.3125
LSR1	2323.89	2193.36	3417.2	2431.93	2879.42	3069.87	2042.25	2091.65
NME1	93.4115	111.678	95.8341	114.823	99.6024	115.929	63.5535	88.9253
PWR1	0	0.0713	0	0.0698	0.0603	0.156	0	0
Q0010	0.3385	0.1734	0.3271	0.3395	0	0	0.5403	0.5163
Q0032	0.9003	0.4612	0.2175	0	0.9749	1.0089	0.9581	2.2323
Q0045	14.6813	14.5038	23.0272	11.4926	18.0009	22.0036	23.1871	36.0215
Q0050	69.4034	82.1111	138.048	87.0838	234.958	334.856	203.87	304.026
Q0055	12.5536	13.2489	20.9764	15.1427	37.4443	49.2408	34.025	54.7383
Q0060	1.611	1.6503	3.0617	1.2976	3.6538	4.5853	4.0272	5.9205
Q0065	4.0793	6.5139	12.453	4.6775	7.8975	10.1837	12.5738	18.5331
Q0070	7.8942	9.8735	14.2319	5.1574	5.6562	5.2842	8.6325	9.5725
Q0080	5.2452	2.3236	1.0955	3.5565	8.5944	5.4017	12.8238	24.9877
Q0085	12.6439	5.2724	8.4569	6.3444	17.4103	17.2145	24.6726	62.3087
Q0092	1.3936	0.9518	0	0	0.4021	1.0411	0	2.8355
Q0105	0.8008	0.858	1.2806	1.2747	2.2961	2.8266	2.41	3.1542
Q0110	7.0303	6.2154	9.6768	7.1841	11.178	14.716	11.9928	17.2957
Q0115	0.8086	0.7202	1.2226	0.6879	1.1418	0.8865	1.0663	2.5887
Q0120	1.1579	1.656	2.0935	1.1967	2.3635	2.6086	2.7213	2.7824
Q0130	1119.35	1088.13	1542.96	821.46	817.27	751.702	1293.44	3151.56
Q0140	193.589	165.611	190.476	105.979	88.2439	120.861	166.555	440.036
Q0142	1.1102	1.8955	0	0	0.3203	0.4147	0.3938	2.2593
Q0143	0	0	1.2405	0	0.7412	0.9595	1.3667	0.6536
Q0144	0.397	1.0164	0.5755	0.1991	1.547	0.2224	2.3236	7.5724
Q0182	9.5388	10.7664	5.7798	13.958	14.7077	19.7546	11.5321	15.2975
Q0250	49.2022	30.5271	30.2114	46.2474	42.3937	37.9622	32.0856	41.0542
Q0255	3.8238	1.7109	2.5479	1.9407	3.1599	2.8572	5.0522	9.7607
Q0275	7.6554	3.5648	6.8586	12.6414	8.8009	6.1622	13.2587	15.1377
RNA170	25.5746	23.8189	26.2071	15.5533	41.284	41.6947	52.7929	48.7976
RPM1	6.1014	2.7778	2.6201	2.7211	8.8079	5.9267	12.7	35.4932
RPR1	58.0328	100.538	88.4734	96.8911	356.975	374.957	64.4146	63.523
RUF20	32.8178	32.8643	34.5628	36.7946	12.2916	8.4501	53.0235	70.284
RUF21	0	0.2847	0.5369	0.3717	1.685	1.3496	0.4931	0
RUF22	0.2544	0	0.1229	0.1276	0.2202	0.1425	0.1353	0.1942
RUF23	4.8992	5.0177	8.7185	6.4685	1.1165	1.1559	8.7815	15.5453
SCR1	672.038	1038.38	761.324	1572.93	1159.52	1731.08	810.244	805.526
snR10	2653.16	4052.63	4308.63	3474.11	2562.78	2799.96	2235.31	1955.06
snR11	3809.08	3498.2	4245.59	3825.63	4015.52	3682.23	2326.87	2306.34
snR128	1627.37	2067.33	2962.57	3048.84	2466.98	2805.49	1281.99	1527.68
snR13	1526.38	1378.45	2161.98	1769	979.999	1031.74	581.323	1003.65
snR14	297.525	374.84	371.676	469.967	431.146	596.833	358.574	318.85
snR161	974.748	1059.16	1165.4	1273.02	2185.79	1922.53	1109.81	1055.38
snR17a	56.5776	53.6077	65.7133	66.5388	166.153	182.989	126.375	140.576
snR17b	13.8274	14.1659	15.2833	17.097	31.4284	31.8645	7.7709	10.2154
snR189	1467	1249.75	1894.4	2332.69	1863.47	1775.19	1128.35	1341.77
snR19	2420.38	2953.54	4875.91	2993.46	7004.14	9855.58	6559.85	9317.08
snR190	1441.71	1121	1556.19	1109.84	1863.51	1930.42	949.572	1327.87
snR191	476.006	566.795	664.489	505.206	579.1	521.837	412.661	448.061
snR24	311.188	229.151	256.612	279.906	317.435	392.566	249.862	232.434
snR3	7262.15	6552.68	7219.07	8037.38	12870.5	13105.2	7383.42	7406.7
snR30	1320.43	2229.91	2503.18	2107.49	3158.89	4265.55	2025.12	2612.09
snR31	1162.19	1293.36	1996.73	1255.04	1247.85	1090.56	1148.27	1270.34
snR32	3154.65	3420.86	5316.58	4568.61	4491.01	5240.28	3508.16	3785.44
snR33	1649.25	1441.38	1813.43	1878.97	1827.22	1590.33	1211.81	1259.92
snR34	1856.03	2042.23	2688.92	2588.91	1641.34	1242.01	1613.44	1951.27
snR35	4650.78	5238.38	10532.1	7055.01	8894.47	9184.26	6233.38	6329.1
snR36	918.039	1014.73	1191.16	1121.06	1260.57	1372.42	594.861	712.917
snR37	1841.28	1570.72	1421.54	1692.22	2099.85	2048.92	1387.63	2048.79
snR39	724.577	339.19	469.123	485.233	313.607	243.292	214.615	234.129
snR39B	722.22	927.285	531.769	514.916	483.997	545.912	254.891	391.867
snR4	3936.85	8282.58	4439.53	3735.96	3554.67	3710.63	2017.31	2407.82
snR40	2129.4	2280.83	3420.43	3427.73	7187.69	8995.57	4183.13	7128.28
snR41	531.352	905.974	2075.52	1532.63	1712.7	1799.46	1836.86	2062.95
snR42	1018.44	1046.97	1156.35	1376.83	1175.35	1156.21	520.341	769.239
snR43	816.676	967.735	1480.69	917.408	866.986	960.521	542.677	681.097
snR45	1742.54	1633.79	3168.39	1726.28	1665.35	1602.85	1237.04	1247.83
snR46	877.051	1194.9	1454.62	918.582	1020.03	1192.28	528.327	684.5
snR47	1461.49	2116.15	2896.42	2838.53	2051.56	2799.57	1702.07	1767.19
snR48	1739.85	1121.43	1119.07	1264.64	1212.97	757.384	742.794	1195.48
snR49	568.615	499.279	619.958	583.214	415.327	397.695	294.889	515.396
snR5	4324.74	2146.65	2353.55	2537.57	3149.82	2927.71	2159.2	2525.69
snR50	204.436	231.071	511.014	258.529	149.388	269.133	199.058	188.78
snR51	682.251	817.545	762.083	768.51	871.652	1157.25	677.59	821.79
snR52	3850.49	4380.81	6945.82	4586.47	2906.35	2963.92	3003.18	2483.17
snR53	96.4242	190.936	106.362	94.622	36.1571	44.3626	91.1626	81.2703
snR54	1523.3	2861.15	2786.26	2138.65	1862.95	1730.87	1385.4	1397.07
snR55	312.667	287.507	231.1	230.717	309.702	231.435	273.854	285.022
snR56	1335.42	1769.32	2495.06	1646.33	1207.51	1570.59	831.039	977.614
snR57	551.309	882.752	1783.44	1107.01	1073.4	1045.11	743.88	1126.36
snR58	847.725	768.673	1378.53	919.549	787.724	925.91	682.607	682.828
snR6	1105.39	912.207	1705.72	1207.27	2394.44	2470.69	1365.09	1129.42
snR60	262.526	290.915	425.804	241.423	182.735	301.363	270.127	316.608
snR61	1873.13	1355.83	1700.23	1321.97	1584.09	1387.26	903.957	1126.84
snR62	117.216	120.753	169.545	170.897	106.645	140.194	131.746	121.933
snR63	372.054	381.204	573.336	392.827	165.956	184.507	216.227	229.857
snR64	2047.02	1771.38	3248.68	2430.86	1872.73	2099.52	873.838	972.994
snR65	225.889	175.094	265.698	194.555	177.001	124.78	95.504	151.895
snR66	437	723.88	762.799	1072.36	246.047	416.501	128.878	233.581
snR67	1838.72	2777.39	3995.22	2638.2	1806.45	2185.88	1647.69	1732.05
snR68	306.683	436.045	403.775	341.696	131.386	179.722	200.412	187.021
snR69	171.154	180.663	175.383	137.308	84.8119	89.3881	65.5653	96.4792
snR7-L	578.553	479.937	1117.11	762.048	852.551	1132.9	1246.09	939.467
snR70	1431.56	2274.7	2031.99	2030.16	1694.02	1531.99	1182.62	1309.26
snR71	2015.71	623.886	994.571	1465.15	597.566	769.069	615.026	347.526
snR72	225.158	203.993	418.94	266.94	79.3051	97.3673	101.003	118.287
snR73	1088.28	1528.98	1661.42	953.14	571.059	802.549	610.326	1034.49
snR74	120.529	187.534	266.005	201.665	183.718	311.116	97.4318	124.927
snR75	322.211	226.895	257.333	281.376	166.361	217.726	97.1169	125.775
snR76	1890.8	2266.67	2980.05	2178.9	1551.03	2643.74	1201.81	1786.96
snR77	1239.46	1397.31	2249.97	2809.41	820.033	1599.78	956.212	952.649
snR78	955.721	1273.82	1380.8	993.543	573.181	421.839	469.562	604.136
snR79	186.292	345.008	225.929	228.494	178.974	153.791	65.5631	74.9488
snR8	3873.96	2449.24	3848.69	4878.94	4067.48	4885.72	4219.43	3117.72
snR80	490.863	635.537	436.538	334.802	370.575	391.037	311.865	447.925
snR81	314.021	306.725	505.469	352.192	284.494	390.005	215.024	208.564
snR82	1668.25	1525.89	2047.39	2126.81	2420.26	2330.99	1404.47	1770.51
snR83	983.138	962.636	1286.27	884.589	1219.18	1270.82	757.506	947.135
snR84	437.483	423.364	467.229	437.039	555.96	627.102	308.751	319.976
snR85	530.674	726.549	1000.68	838.756	639.622	774.778	602.533	583.215
snR86	717.204	822.051	923.088	805.722	961.149	994.555	475.193	559.832
snR87	470.911	448.664	596.628	492.684	513.7	481.476	433.628	453.805
snR9	7997.19	5708.51	6428.16	9022	13050.4	11689	7488.3	7319.06
SRG1	123.242	116.396	151.452	151.73	594.897	673.122	101.203	113.46
tA(UGC)Q	37.0461	64.4368	59.9316	51.8908	54.4908	53.1184	31.1842	32.8737
tC(GCA)Q	8.6184	3.5316	7.4934	12.1053	5.9711	11.5895	13.7566	24.3276
tD(GUC)N	1.8451	3.7803	6.2366	4.6282	1.5972	4.1352	0	0
tD(GUC)Q	62.8587	143.117	39.652	140.22	59.7507	126.248	69.704	77.9587
tE(UUC)M	20.0056	32.6125	7.9083	11.8681	7.0917	21.4083	6.7764	4.8583
tE(UUC)Q	70.0208	77.3347	36.9056	148.799	130.796	101.944	102.629	83.2778
tF(GAA)B	0	0	1.7413	1.2055	1.5615	0	0	0
tF(GAA)D	6.491	7.2541	10.2604	8.2883	5.6207	7.9351	5.0234	1.8018
tF(GAA)M	3.6046	4.3092	8.1257	4.8239	2.0807	8.0807	0.6394	1.3761
tF(GAA)N	0	0	0	0	0.5202	2.0202	0	0
tF(GAA)Q	29.6867	59.0333	15.1853	72.74	46.14	48.9333	34.3867	37.3147
tG(CCC)D	503.767	1200.04	383.083	1489.97	313.593	595.356	701.982	678.629
tG(CCC)O	314.64	716.493	339.167	822.581	360.874	495.45	579.997	534.292
tG(UCC)Q	60.2427	72.4547	11.812	143.72	55.2133	104.717	89.2227	92.616
tH(GUG)Q	20.9533	32.2013	10.9667	50.8267	21.936	22.5093	26.952	56.6333
tI(GAU)Q	41.3579	60.0289	13.3197	95.9947	41.0474	78.2289	79.7921	94.025
tI(UAU)D	1.357	3.4762	0.6554	3.7461	0.8819	2.2819	3.9731	1.5539
tI(UAU)L	1.0176	1.3907	2.6218	3.0637	0.8819	3.4228	1.4446	4.4021
tK(UUU)G2	1.1008	8.4555	2.1261	5.5235	4.7672	6.1681	1.1714	2.5202
tK(UUU)Q	9.7365	10.8797	4.2743	33.7581	9.9662	2.9757	17.8973	35.1203
tL(CAA)A	8.0726	11.0281	5.6336	6.3027	1.9425	4.0219	3.8192	3.7644
tL(CAA)D	7.9635	18.1304	12.3966	10.2155	2.3	6.4473	1.8838	3.7135
tL(CAA)G1	3.1397	4.1356	2.6007	9.4555	4.6616	8.5466	3.3418	2.7384
tL(CAA)L	7.5209	10.8777	10.6872	19.5412	4.5986	7.4392	12.2453	7.4284
tL(GAG)G	190.028	304.334	103.378	442.501	493.976	601.518	198.934	159.638
tL(UAA)Q	0	0	0	3.0929	2.0024	0	1.64	0
tL(UAG)L1	1.6367	4.4725	2.6367	3.2858	4.2542	4.2817	3.485	7.4958
TLC1	513.283	609.121	585.902	516.13	143.41	147.815	116.852	141.548
tM(CAU)Q1	9.4803	11.475	5.8276	23.35	11.9408	8.6921	28.4316	40.7684
tM(CAU)Q2	24.3436	12.9013	9.7333	15.1654	10.1795	35.759	52.7269	42.2808
tN(GUU)Q	34.1296	56.6915	22.2761	82.3901	35.1507	57.893	50.0662	42.238
tP(UGG)F	5.3769	5.5075	6.1381	9.3201	6.7716	14.2418	3.1209	1.8642
tP(UGG)L	1.4657	4.0045	1.8888	2.4522	1.6933	5.4776	0.5201	2.2381
tP(UGG)O2	1.9848	2.0326	4.7932	2.9871	1.7189	2.7803	2.6402	1.5144
tP(UGG)O3	26.5732	32.0841	18.3391	55.7268	32.4732	34.5725	19.1935	17.0196
tP(UGG)Q	10.0028	4.6583	3.5153	136.946	3.9389	11.2139	5.8083	9.7194
tQ(CUG)M	752.894	1639.81	476.207	2088.92	825.763	1142.8	1468.92	898.536
tQ(UUG)B	30.0069	23.2931	14.0583	62.0792	14.1792	42.8167	15.4903	10.4111
tQ(UUG)E2	100.947	95.0444	35.15	188.067	21.2708	62.1861	75.5167	97.8528
tQ(UUG)Q	59.45	82.9684	44.1184	128.867	109.72	133.279	88.0553	90.7368
tR(ACG)J	23.3219	28.4904	13.8671	21.611	244.016	336.836	7.6384	4.7918
tR(ACG)Q2	2.6554	10.8784	1.7108	6.2176	7.6662	5.9514	8.477	14.8595
tR(CCG)L	671.982	1706.87	571.118	1967.48	739.079	1611.74	893.714	674.469
tR(CCU)J	47.2861	147.213	91.3819	514.004	105.582	267.093	254.662	234.517
tR(UCU)Q1	8.0753	6.4342	0	8.1014	2.3315	14.0767	13.3685	27.3836
tS(CGA)C	30.0125	32.9825	42.7042	85.4458	63.8192	91.1383	60.9992	44.97
tS(GCU)Q1	29.6942	40.564	23.5419	54.2628	65.3023	81.9349	43.7663	55.2047
tS(UGA)Q2	29.1044	41	34.4456	18.2567	31.5133	44.04	26.3322	35.5378
tT(CGU)K	57.2917	71.7431	60.6319	252.886	115.819	181.461	98.7583	83.2806
tT(UGU)Q1	21.5395	30.8961	17.4816	68.3158	34.3316	43.4605	44.9395	53.2592
tT(XXX)Q2	20.3568	22.6662	7.6973	41.7419	8.4311	37.6919	24.4892	38.4986
tV(AAC)O	0.8851	1.8135	0	1.777	0	0	1.8838	0
tV(UAC)Q	37.9118	40.6053	13.3197	72.6487	26.8671	34.7684	55.9474	71.0026
tW(UCA)Q	79.6351	97.9068	28.2149	165.208	93.527	140.849	108.331	99.2608
tY(GUA)Q	52.2286	43.1286	23.3536	65.7202	37.8167	41.9429	45.6393	41.644
YAL001C	6.5901	6.9897	10.0006	7.3685	8.5775	9.2929	11.3979	9.4437
YAL002W	5.6235	6.3416	8.6896	5.4319	5.9515	5.7943	5.899	5.9364
YAL003W	1729.61	2409.11	2199.33	1934.66	298.649	326.054	1322.72	1091.97
YAL004W	4.8971	2.2934	10.7467	7.2329	10.9704	8.9397	10.65	15.2669
YAL005C	241.107	137.177	266.21	271.447	146.291	146.385	167.468	236.858
YAL007C	198.772	172.096	128.941	145.108	99.1675	91.0962	66.8052	81.9096
YAL008W	106.549	60.7303	95.2125	71.8685	292.909	262.117	66.9222	97.6449
YAL009W	66.5524	61.3342	74.6053	77.9245	79.3916	77.863	93.1655	91.5954
YAL010C	6.7045	7.6215	10.5445	6.6046	7.6835	8.5221	6.4393	6.6768
YAL011W	27.9497	37.6535	46.5386	29.6853	29.9432	33.9585	46.2021	39.55
YAL012W	145.877	147.272	147.873	138.257	31.9695	32.3568	191.899	174.383
YAL013W	49.8839	36.9419	44.2356	47.525	80.239	101.216	59.7305	55.156
YAL014C	135.651	159.1	162.699	155.316	183.318	191.69	138.16	132.883
YAL015C	35.2445	38.0219	39.7874	36.8726	24.9001	28.1864	40.6479	40.2029
YAL016C-A	7.4844	2.9819	9.24	6.6762	14.2251	15.6121	5.0892	3.3324
YAL016C-B	2.8224	1.5903	0.6819	1.5582	2.3226	2.0565	1.6524	1.0774
YAL016W	25.2261	29.7661	42.7813	29.8595	67.3899	61.3381	29.8148	23.4307
YAL017W	7.344	8.6977	9.4192	7.5834	12.9309	13.2114	7.1389	7.3649
YAL018C	0.2679	0.8232	0.6468	0.0672	0.6379	0.6755	0.0713	0.0511
YAL019W	7.464	8.7014	11.5277	9.6866	1.7995	3.0291	9.5492	9.1062
YAL019W-A	3.4274	6.2775	5.1684	5.8374	4.0485	3.7835	9.9506	7.5692
YAL020C	119.398	137.551	182.291	157.913	113.397	144.988	208.192	180.954
YAL021C	8.7303	8.2446	12.0722	9.375	6.828	7.7805	6.1862	5.8908
YAL022C	46.8108	60.7786	57.1655	53.4823	31.2384	34.4669	61.5207	46.1687
YAL023C	39.9	41.7161	53.4279	39.6458	11.9863	12.9896	25.6846	17.427
YAL024C	1.8499	2.1786	3.082	2.3827	1.3121	1.1101	1.1783	0.9561
YAL025C	75.9266	97.3668	61.7881	49.2017	7.2055	5.6868	80.9435	64.3865
YAL026C	4.2518	5.4681	7.2552	5.6634	2.5168	3.3083	7.4878	6.2678
YAL026C-A	30.8002	30.9413	29.6137	26.8582	12.174	12.0658	32.1468	35.8276
YAL027W	21.9487	17.5969	17.3449	18.9134	33.5801	30.082	12.3786	19.2081
YAL028W	21.6674	22.3123	33.3286	24.9266	49.941	50.9536	27.2698	25.5007
YAL029C	8.7482	9.0665	14.3444	9.0859	3.2279	3.3119	10.4576	10.4091
YAL030W	248.481	200.47	213.826	256.287	796.154	771.872	476.27	563.198
YAL031C	3.9613	6.2453	8.5769	4.1165	9.4176	10.5802	8.4625	6.9468
YAL031W-A	4.6628	4.3424	9.8288	3.1903	5.8741	10.4518	4.9625	6.955
YAL032C	26.5951	25.8585	29.7252	25.3864	45.0414	45.5942	21.9079	24.1002
YAL033W	86.2075	87.5525	82.2599	88.7757	39.0491	45.5008	121.557	123.754
YAL034C	30.6865	41.1046	60.2458	41.2545	76.0597	83.7281	38.0408	41.1022
YAL034C-B	1.5107	0.5954	0.8983	0.9328	1.0064	1.2374	1.1751	1.1972
YAL034W-A	15.0569	17.6762	12.9374	12.2349	17.7157	17.7713	7.3035	9.4064
YAL035W	79.732	112.809	124.032	92.4001	31.9457	44.5927	69.3924	65.4902
YAL036C	71.9481	91.3463	77.3666	67.5964	15.5698	15.1101	80.7741	62.0763
YAL037C-A	9.9659	6.8051	8.7123	5.7145	0.8225	0	23.2341	28.6094
YAL037C-B	58.3967	59.4935	53.1478	57.2408	10.1447	11.4654	61.828	51.5304
YAL037W	20.8257	22.6638	23.7335	26.6847	17.3177	16.24	62.9592	50.4136
YAL038W	1475.35	1859.4	1461.12	1455.34	311.573	366.049	1906.41	1869.99
YAL039C	65.559	65.6676	85.2761	85.358	171.82	167.584	110.965	118.223
YAL040C	26.3465	24.466	35.8323	25.5536	4.597	4.78	20.9139	19.3839
YAL041W	8.6482	8.7357	14.8435	6.836	6.2769	6.877	11.7241	9.4203
YAL042C-A	6.4095	5.8574	6.0262	9.7373	15.7563	14.1751	18.6249	14.6746
YAL042W	130.009	148.978	159.806	177.452	220.3	243.883	207.951	185.877
YAL043C	7.8346	10.2836	14.548	7.8618	6.3021	8.0663	25.3257	21.0165
YAL044C	396.462	367.179	406.37	449.921	1785.06	1879.97	2386.83	2986.7
YAL044W-A	265.338	260.407	218.759	233.375	657.581	626.752	386.714	392.619
YAL045C	49.3722	46.1597	44.3198	65.7278	192.545	199.92	207.034	231.716
YAL046C	301.766	260.277	231.094	267.421	403.926	462.532	267.119	304.773
YAL047C	5.547	6.027	8.5748	5.3977	5.1833	7.2345	10.9131	9.6211
YAL047W-A	4.5642	2.2361	2.3009	3.983	1.203	0.2224	2.9573	5.7552
YAL048C	2.5366	2.6924	7.2333	3.527	4.7115	4.1444	9.7579	6.5301
YAL049C	56.6538	44.8512	46.9209	48.441	163.042	149.769	109.178	131.954
YAL051W	6.741	6.0732	10.1911	6.8048	11.0259	9.1111	8.5256	8.2614
YAL053W	12.9981	13.4494	15.3277	10.8748	10.6269	10.6859	20.212	14.9304
YAL054C	39.3269	61.7797	44.2226	51.1355	311.666	345.538	45.2617	46.9466
YAL055W	79.0947	79.5318	69.4456	68.9311	586.071	521.58	71.1612	85.4556
YAL056C-A	5.6947	4.9128	3.6195	4.3611	1.2979	4.1991	5.2636	3.5458
YAL056W	10.4991	13.6013	19.8314	11.1739	20.5731	19.7879	26.0569	20.6417
YAL058W	18.7453	21.4896	25.9508	20.8481	16.4135	16.1898	25.7387	22.233
YAL059C-A	0.6372	0.9136	0.9848	0.7671	0.3311	0.8568	0.5424	0.4862
YAL059W	75.0288	118.833	63.4949	55.1312	23.5904	26.4379	45.3398	30.2594
YAL060W	195.715	202.598	270.319	337.387	659.67	627.291	403.519	544.2
YAL061W	77.6406	50.7672	115.915	117.353	147.759	161.597	170.118	186.974
YAL062W	103.758	109.965	133.999	141.513	410.227	467.29	239.266	217.204
YAL063C	2.343	3.0086	3.4752	2.8317	3.8443	3.4398	2.9679	3.2867
YAL063C-A	3.601	2.5364	5.8708	4.9677	3.8979	1.2612	5.5089	2.5763
YAL064C-A	1.547	2.8171	5.148	1.3801	4.764	5.2016	2.0123	1.3121
YAL064W	0.6895	0.2354	1.554	0.9221	0.9951	0	0.2446	0.8768
YAL064W-B	0.3438	1.0567	1.8268	0.5176	1.7864	1.3486	1.0976	0.6559
YAL065C	0.3385	0.6935	0.9809	0	1.9054	1.138	0.1801	0.646
YAL066W	0.6356	0	0.6142	0	1.1016	0.7126	3.1579	3.3968
YAL067C	1.6905	2.2964	2.5212	1.1801	3.0238	4.7368	17.367	12.1165
YAL068C	0	0	0	0	0	0.6066	0	0
YAR002C-A	230.681	302.984	215.753	239.986	280.889	261.181	190.295	214.105
YAR002W	15.7905	14.8316	14.7125	16.11	9.2914	7.9033	15.7287	13.9977
YAR003W	32.0914	43.3143	46.3835	32.0604	35.4921	34.8305	42.7632	39.8213
YAR007C	11.6243	10.9952	10.6886	10.6717	9.4683	8.8095	4.1478	3.8057
YAR008W	23.6354	28.5397	21.0098	20.4942	9.5545	7.2058	8.7882	8.7066
YAR009C	0.2006	0.1681	0.2467	0.2196	0.0158	0.0613	0.2135	0.1809
YAR014C	16.1514	23.4768	26.6624	17.2287	13.5496	14.1465	48.4134	39.6316
YAR015W	229.492	310.236	203.394	127.763	148.179	134.241	532.369	516.812
YAR018C	14.7725	15.0375	12.5455	15.5336	10.1059	10.4932	12.9189	14.1458
YAR019C	3.8777	4.0607	4.8703	3.7616	4.2167	4.9738	3.0035	3.3705
YAR019W-A	0.3934	0.6045	0.7601	0	1.0219	1.1021	0	0.6003
YAR020C	6.2528	7.0804	7.9482	6.2739	4.8462	2.5819	7.706	5.2749
YAR023C	20.4119	16.7138	22.111	23.1221	25.0459	23.1379	11.521	14.1616
YAR027W	80.9235	71.0602	91.9691	136.225	193.948	160.988	83.3327	90.3465
YAR028W	41.5653	38.8408	42.8902	55.4143	25.3764	23.488	39.3274	44.5598
YAR029W	13.8439	9.8802	20.5139	13.8937	13.2704	11.1582	11.9205	14.0084
YAR030C	12.323	15.1486	18.4372	12.8618	12.9914	11.8387	15.5892	13.8638
YAR031W	4.7452	5.011	3.8089	4.6159	5.565	6.3008	3.1082	3.9002
YAR033W	8.6386	6.7563	7.5389	9.2301	14.0804	9.7867	6.6243	6.5939
YAR035C-A	41.2272	39.7531	38.2753	56.8	592.51	781.121	32.7012	25.9123
YAR035W	35.7566	40.8564	42.485	60.441	623.401	865.508	36.2365	28.814
YAR042W	8.0277	10.0121	14.8004	12.1957	14.8258	17.362	10.6576	9.3006
YAR047C	5.3044	5.8517	6.8981	6.5523	4.0642	2.9726	3.6913	7.629
YAR050W	1.1355	1.5848	2.098	1.1395	1.5245	1.5908	1.3596	1.4408
YAR053W	5.2926	4.2916	5.3256	2.6556	1.5276	3.4599	9.3879	5.5542
YAR064W	0.655	0	2.7413	1.3143	0	0.4893	0.2323	0.333
YAR066W	0.2139	0.1096	1.4475	0.7518	0.1855	0.3598	0.2278	0.2449
YAR068W	0.2695	0	1.0418	0.5407	0.2335	0.6041	0.4305	0
YAR070C	0.4363	0.671	0.6327	0	0.3783	0.2447	0	0.1667
YAR071W	0.6752	1.0145	1.0872	0.9033	0.5847	0.2018	0.5748	0.6526
YAR073W	0.1081	0	0.5219	0.2711	0.0936	0.9084	0.23	0.2886
YAR075W	0.4146	0.566	0.4004	0.8319	0.9576	0.6194	1.0295	0.8437
YBL001C	1458.48	1447.93	1099.97	1302.67	4510.92	3898.7	2246.75	2546.18
YBL002W	1115.79	888.964	651.027	836.419	577.665	515.531	411.368	376.783
YBL003C	1579.3	1483.51	1013.81	1188.99	415.864	299.847	215.512	285.425
YBL004W	5.0447	6.091	11.754	7.2671	1.2337	1.1251	4.0819	3.0447
YBL005W	50.6729	52.22	54.2885	50.4563	22.3712	16.6024	35.4682	28.8187
YBL006C	196.074	162.843	139.258	183.223	190.304	194.469	242.223	290.533
YBL006W-A	16.2591	17.7361	21.3821	17.3736	36.1211	41.8464	38.7777	34.8138
YBL007C	17.2127	14.6266	19.1211	16.0389	13.4086	15.3766	15.0137	16.4692
YBL008W	4.592	4.3463	5.6428	3.5814	3.4155	3.8602	5.7111	3.9237
YBL008W-A	0.5458	0.8388	2.8996	1.6429	0.2362	0.3058	0	1.2496
YBL009W	6.4382	8.8041	9.8075	6.9717	2.1525	2.3493	3.9519	3.7022
YBL010C	31.2848	30.8536	26.4477	26.4174	21.3846	21.5882	30.5645	29.2208
YBL011W	19.7077	21.4198	37.3876	21.8507	18.9142	23.1752	18.7773	15.5547
YBL012C	0.9554	0.3764	1.2783	1.0328	1.0184	1.3181	0.2347	0.3366
YBL013W	2.3352	3.3377	4.04	2.6157	4.2804	4.6864	1.7339	1.2434
YBL014C	6.1482	9.042	13.2078	5.8896	4.6395	4.4896	10.708	7.0744
YBL015W	29.3823	21.5624	35.1461	35.9573	207.842	205.528	23.833	21.2688
YBL016W	43.9658	55.6843	42.3437	39.8123	56.1634	60.6145	79.5353	79.6506
YBL017C	11.9224	14.3731	17.4371	13.0624	9.2199	10.7494	14.9614	13.0605
YBL018C	95.7532	115.147	84.1267	98.0429	83.9928	65.695	161.874	152.953
YBL019W	22.4882	23.9911	26.7391	24.5857	30.2315	28.1636	34.3728	34.0726
YBL020W	14.7606	19.5687	25.0691	13.8075	9.8638	9.8066	17.2745	12.2593
YBL021C	58.7479	65.4426	58.3082	66.6879	143.667	167.429	100.114	97.993
YBL022C	16.5006	18.1056	18.7933	16.1727	14.4826	14.754	14.2253	12.9562
YBL023C	5.6578	5.7961	7.6348	5.8616	3.6106	4.4928	5.8511	4.9649
YBL024W	26.7465	39.8955	38.3827	31.8554	6.0372	6.7704	27.0772	22.7177
YBL025W	26.73	35.1761	29.3995	26.6177	52.2717	50.4697	50.8824	60.8044
YBL026W	283.523	247.965	223.978	294.756	193.847	183.56	194.352	229.833
YBL027W	1501.91	1742.14	1268.37	1512.14	546.011	479.986	699.364	641.499
YBL028C	82.3027	87.0046	82.2832	85.8364	22.0071	21.3916	112.109	92.5798
YBL029C-A	109.267	69.4976	71.8563	102.98	398.579	365.095	287.457	361.142
YBL029W	84.7908	73.2891	69.6225	64.4122	194.997	195.402	149.072	151.403
YBL030C	223.313	269.308	245.129	244.525	873.904	738.938	325.618	360.623
YBL031W	27.7161	20.5401	18.2699	17.0023	14.3615	10.2203	10.3122	15.2606
YBL032W	61.6848	77.8118	80.0052	75.1452	56.7647	54.4054	36.8245	34.3581
YBL033C	41.1469	43.9342	43.2258	35.7681	117.166	102.89	135.831	115.295
YBL034C	2.3247	2.0475	2.8486	2.2903	1.5961	1.8747	2.8514	2.5096
YBL035C	7.2304	9.3368	8.2436	7.4225	8.494	9.5631	6.8404	6.3638
YBL036C	51.4553	48.2115	47.5214	43.9558	51.0772	50.9193	56.1245	74.261
YBL037W	5.9121	5.7721	5.8653	4.0813	5.9626	5.5367	3.843	3.2551
YBL038W	57.097	46.8456	36.6227	48.1589	95.5667	83.7953	49.3583	56.1329
YBL039C	35.6938	56.6049	36.2075	28.1114	1.8756	1.7616	39.4049	22.1777
YBL039C-A	27.2833	35.9417	4.5202	9.3869	0	1.7476	20.7464	11.3012
YBL039W-B	171.309	170.085	141.783	122.285	545.622	518.222	210.078	212.965
YBL040C	108.606	90.3873	82.5886	90.3897	109.549	97.8667	86.9269	110.786
YBL041W	148.295	144.039	137.933	138.861	249.504	226.407	127.623	137.367
YBL042C	37.6749	89.5852	30.1262	25.698	22.0468	20.839	49.9787	36.1397
YBL043W	14.8228	26.5141	13.6506	24.2905	326.277	309.37	289.181	204.441
YBL044W	6.3892	4.7274	4.2875	7.6588	1.0759	1.9892	1.8889	3.1149
YBL045C	54.0362	49.2027	70.4602	67.0142	203.44	222.318	42.7547	43.6035
YBL046W	24.157	28.1858	26.3933	22.1684	18.5591	17.3658	16.2832	18.0201
YBL047C	18.9651	20.1727	20.7626	18.0141	19.784	21.6963	12.4177	11.7942
YBL048W	15.3838	14.8258	21.0897	13.9123	57.3578	47.8429	63.9434	78.4187
YBL049W	44.1893	51.6298	62.2937	50.8667	268.88	266.652	320.559	265.892
YBL050W	71.1485	74.2518	74.326	90.0867	298.012	290.944	154.607	169.988
YBL051C	15.4553	13.0774	20.4113	17.7072	15.7627	19.2738	14.4289	16.8072
YBL052C	9.4276	12.9294	17.3361	10.1987	8.8247	10.1408	14.2693	15.2794
YBL053W	4.2519	2.0912	4.2732	2.5603	2.0629	1.3345	2.5345	4.1551
YBL054W	11.7766	18.0789	12.6948	12.1692	6.5682	7.3635	29.5697	17.9224
YBL055C	48.0669	60.1006	73.6897	54.1573	14.251	13.8949	56.2621	42.5926
YBL056W	89.353	120.343	148.455	100.401	125.448	120.084	76.5552	73.4521
YBL057C	102.722	98.8656	89.5402	91.1842	103.252	101.086	119.435	138.669
YBL058W	68.3923	66.1417	79.3652	82.9993	154.831	168.939	71.3249	73.1861
YBL059C-A	96.5071	79.615	73.4233	82.2563	228.228	265.056	69.9181	66.4023
YBL059W	35.1374	28.7386	31.8202	40.5484	63.2772	65.1371	30.8772	29.0089
YBL060W	9.7476	13.5727	15.4824	10.9639	12.286	12.4814	17.538	13.7729
YBL061C	11.8519	16.3066	23.7929	12.7043	7.4432	8.2741	23.3876	20.4011
YBL062W	4.8027	3.5782	5.2027	2.6289	1.7647	2.4467	1.2391	2.5547
YBL063W	2.6303	2.7746	3.3885	3.6957	2.346	2.7517	1.3065	1.4424
YBL064C	97.9964	110.522	97.4548	142.961	1433.27	1397.56	306.457	341.264
YBL065W	2.278	1.3609	0.7336	3.4293	22.1957	20.8499	4.0409	4.4907
YBL066C	3.8263	3.3114	4.8755	3.5417	25.4553	24.1216	3.7387	3.8764
YBL067C	8.991	11.6989	16.1866	9.9021	29.566	28.7986	10.5553	9.2886
YBL068W	39.3878	43.5862	33.9263	33.0665	10.5937	10.0359	35.1936	32.8281
YBL069W	27.9556	34.9286	34.7575	43.37	7.3832	9.0402	60.4347	31.8633
YBL070C	7.2831	8.1401	7.9326	9.7688	5.0469	6.9763	20.1577	19.6061
YBL071C	6.1635	7.4418	6.4872	4.6387	4.6709	6.9082	19.7982	17.3018
YBL071C-B	16.0367	16.5356	21.1193	28.9186	3.9825	2.1757	17.51	16.914
YBL071W-A	218.798	311.136	165.828	191.626	243.833	216.482	551.413	445.013
YBL072C	730.538	629.833	435.752	543.109	127.374	112.259	277.191	269.432
YBL073W	10.284	13.3317	13.3837	12.4292	5.091	4.7051	12.2872	9.933
YBL074C	5.6218	6.9206	7.48	7.4235	5.5953	5.6929	7.1904	5.9465
YBL075C	16.9347	15.6958	19.9527	16.6593	165.667	183.807	23.7638	16.3885
YBL076C	37.6514	39.895	50.734	43.483	9.8462	11.3402	71.7104	54.6235
YBL077W	2.1289	1.0385	0.5389	1.2208	0.439	0.2272	2.1042	4.1
YBL078C	74.4586	50.7746	65.2294	96.512	518.476	530.86	274.758	367.294
YBL079W	4.5827	6.6447	9.052	6.2498	3.4746	3.3987	4.7326	4.1408
YBL080C	7.2995	9.7911	9.6087	6.5011	14.8771	14.7772	10.0996	8.0949
YBL081W	17.1366	18.5822	15.8436	11.1128	0.6394	0.7092	14.0864	11.0663
YBL082C	26.5556	36.7887	43.0047	38.2292	5.3417	7.0061	22.5046	16.777
YBL083C	48.3357	55.7615	69.7071	62.5926	8.8405	12.0745	36.5102	21.9591
YBL084C	6.8094	8.6403	11.787	7.4289	12.2427	12.3442	8.5653	8.7203
YBL085W	7.1619	7.469	9.6956	7.3813	4.9404	6.4652	4.0853	3.8949
YBL086C	16.6317	15.9271	25.1521	23.8126	61.7353	71.6271	9.6209	12.0035
YBL087C	715.159	625.91	452.985	549.016	92.8591	56.4335	232.579	217.362
YBL088C	3.2856	4.0424	5.8762	4.1547	2.9738	3.3779	3.0837	2.9761
YBL089W	19.5802	21.5591	18.016	16.5748	18.6896	14.5805	31.5199	29.0723
YBL090W	61.6961	54.1482	60.0785	60.4565	127.086	114.892	64.5322	64.8798
YBL091C	152.9	146.345	171.428	165.491	170.97	207.367	131.097	142.281
YBL091C-A	180.877	127.748	117.725	111.338	74.5039	88.007	83.0541	115.675
YBL092W	4390.03	4536.55	3551.75	4367.51	378.534	433.953	1102.34	864.805
YBL093C	66.3538	63.6032	55.7895	53.3761	94.8356	94.0818	119.615	116.074
YBL094C	0.8702	0.2431	1.5284	0.6348	1.0277	2.3048	3.1149	1.8109
YBL095W	53.0831	45.8897	43.482	41.112	55.7594	56.0651	105.223	135.248
YBL096C	3.6032	3.4741	3.0709	6.3803	5.6903	5.4634	7.8948	8.5725
YBL097W	4.4421	5.8814	6.2744	4.4055	1.98	2.3875	2.599	3.7861
YBL098W	20.7729	25.7116	18.2491	18.4822	23.0379	23.9546	28.0814	23.1097
YBL099W	164.876	165.629	237.128	201.772	399.778	404.75	155.989	159.085
YBL100C	11.3191	9.8509	10.8195	15.3935	30.6835	38.4736	13.0859	17.0898
YBL100W-C	8.5849	11.8388	7.0183	5.8543	49.7634	52.4286	15.6978	12.5156
YBL101C	9.6836	10.2046	9.9459	8.5286	19.2127	19.9842	17.4008	16.532
YBL102W	127.275	125.4	126.179	160.128	376.123	328.19	236.544	262.135
YBL103C	11.0547	10.7251	16.9764	8.5596	9.4167	10.8726	39.5852	35.2284
YBL104C	5.7933	6.1868	9.2168	5.8346	4.8582	5.5985	7.1248	5.593
YBL105C	6.9272	7.3878	10.8144	7.489	6.0866	7.2012	5.9301	5.7083
YBL106C	7.9922	9.498	10.8627	8.8413	7.7766	7.0767	8.6625	7.1079
YBL107C	190.168	171.745	147.626	151.848	106.638	100.442	108.365	105.146
YBL108W	1.0673	0.9939	1.2188	0.9738	1.7647	1.4136	1.2391	1.6287
YBL109W	0.1949	0	0.3765	0	1.8571	0.2185	0	0.4461
YBL113C	1.2388	1.8613	2.5798	1.7128	1.4069	1.3267	1.2599	0.7983
YBR001C	14.2793	12.7967	25.9393	16.1767	38.4533	41.7686	19.7769	18.2357
YBR002C	123.633	141.889	124.323	118.561	48.783	46.9026	115.429	105.397
YBR003W	32.2234	34.1185	47.001	38.3899	28.921	26.657	31.7311	29.9234
YBR004C	46.4798	43.5815	76.9113	57.0017	14.739	12.935	41.2339	37.6483
YBR005W	63.34	47.1164	81.0283	145.907	84.0885	73.5784	81.307	104.442
YBR006W	117.054	116.244	86.155	90.8396	43.2877	46.0784	44.0415	36.6527
YBR007C	15.4447	17.1646	15.6226	10.6592	4.3706	4.8746	23.0561	22.0845
YBR008C	38.6016	57.621	71.0736	45.7859	29.4023	28.626	55.7234	42.0648
YBR009C	1447.62	1127.81	851.926	1177.5	647.598	714.437	420.141	560.858
YBR010W	1416.14	1146.18	994.014	1160.83	1185.13	1108.19	1189.94	1419.3
YBR011C	355.538	346.756	323.797	358.884	405.923	350.571	534.93	671.233
YBR012C	24.2832	32.4186	28.5572	27.4582	3.9971	6.404	112.391	95.3394
YBR013C	79.8531	64.9178	70.4275	59.3483	185.77	139.68	141.825	175.432
YBR014C	84.2703	71.0593	78.8357	77.5704	220.342	196.538	108.774	134.733
YBR015C	26.0845	32.6359	47.1955	36.8901	20.7235	23.8523	55.9403	44.7353
YBR016W	117.93	82.1381	91.454	105.489	412.072	426.022	147.893	189.463
YBR017C	16.5583	17.6621	20.6292	18.5564	25.7579	25.5614	14.8933	14.8898
YBR018C	7.1198	6.136	7.6429	6.8613	21.3883	16.4659	6.3749	5.908
YBR019C	9.1215	9.1612	11.2314	10.9487	18.0469	17.1055	12.4683	13.0345
YBR020W	6.9314	10.942	9.368	6.69	6.8239	8.6603	6.0873	5.0007
YBR021W	8.8125	12.1415	8.3972	6.8618	20.3728	23.9785	15.2666	12.9413
YBR022W	49.1363	32.5408	37.846	38.0304	44.627	50.3969	33.6277	42.5043
YBR023C	9.7303	10.3703	14.6102	12.1659	4.0054	3.2218	10.2805	10.2327
YBR024W	33.3676	29.9035	33.3384	34.6856	51.7899	53.2104	27.3724	34.3675
YBR025C	152.405	163.382	149.228	141.018	41.1734	45.1452	111.091	97.4341
YBR026C	42.965	36.5856	43.9696	55.5058	441.931	427.945	70.0193	81.5325
YBR027C	5.4904	6.146	6.7806	4.885	6.6186	5.2655	7.5305	9.6752
YBR028C	13.6371	17.1407	16.7566	11.3744	10.7837	14.9623	28.7234	22.4902
YBR029C	68.1278	68.2879	64.4595	62.3159	25.7861	21.3129	23.4367	20.7946
YBR030W	37.481	54.2749	48.3646	35.1853	9.4443	9.4645	16.1931	12.0193
YBR031W	409.266	571.917	487.04	607.303	162.977	178.97	329.356	321.176
YBR032W	9.9685	7.234	13.3765	10.6996	53.1285	52.9163	20.778	18.386
YBR033W	8.1256	7.5157	8.409	5.9517	16.0287	14.9994	13.547	13.446
YBR034C	89.8994	138.561	72.1677	50.784	19.0625	12.5434	101.449	74.4117
YBR035C	151.188	138.603	161.755	164.267	654.621	637.016	586.164	638.716
YBR036C	61.5724	68.9901	83.7289	75.933	123.873	124.654	85.7363	79.9863
YBR037C	46.8636	37.8068	43.4324	54.4942	116.702	125.85	44.9436	54.559
YBR038W	4.272	4.9286	5.8903	5.0777	3.646	3.6956	4.0612	4.3525
YBR039W	84.2956	79.7494	68.7166	74.7012	471.447	424.359	109.345	127.42
YBR040W	4.7044	4.3811	2.686	3.0042	1.0189	1.7376	6.6574	12.6078
YBR041W	14.5011	14.8849	15.6487	11.2372	11.9521	11.7637	11.3577	10.4195
YBR042C	39.2409	35.45	34.7616	29.9202	19.7329	15.6511	29.9423	28.4698
YBR043C	25.9155	34.5021	41.2268	26.2049	50.5081	52.992	92.7998	78.787
YBR044C	14.6289	20.9209	21.3204	15.6134	27.7273	30.747	53.2576	56.528
YBR045C	2.8967	2.7415	3.103	2.8753	17.1535	17.9971	5.3952	5.9111
YBR046C	29.4133	41.6655	37.1311	31.1596	370.939	372.156	76.4031	90.0693
YBR047W	22.0294	16.1055	19.8317	17.6864	260.048	217.282	197.077	226.403
YBR048W	1063.22	1073.93	958.673	921.841	92.9507	90.8475	272.273	205.068
YBR049C	10.5226	10.875	13.563	11.6583	7.4406	9.0021	10.0599	9.772
YBR050C	11.1639	21.1264	43.9884	20.0752	652.468	673.403	13.8085	12.4653
YBR051W	1.6599	2.0099	2.4783	1.8173	141.567	154.411	2.0878	2.9947
YBR052C	272.621	270.423	294.374	357.473	1371.33	1355.47	421.406	585.916
YBR053C	86.567	76.31	95.0944	123.987	265.182	257.621	56.2504	61.4141
YBR054W	135.168	97.5173	194.046	208.535	43.9431	41.9061	154.548	114.536
YBR055C	22.9831	26.427	38.255	26.7609	12.0756	12.5528	28.0074	26.7479
YBR056C-B	2.1693	2.051	4.2715	3.5163	2.6014	2.8051	3.6406	5.1561
YBR056W	34.3588	23.1554	50.0714	43.7049	126.11	122.07	32.8683	35.6974
YBR056W-A	140.972	100.681	151.806	220.346	99.5499	98.1628	251.196	250.915
YBR057C	24.4956	28.3393	31.1973	27.763	47.7054	45.3253	25.5896	27.7522
YBR058C	13.7105	15.1391	20.3856	12.3036	14.4359	14.815	13.1947	11.3414
YBR058C-A	471.063	373.035	347.963	336.104	367.873	373.487	400.292	469.654
YBR059C	11.024	11.6286	13.667	8.6647	12.5868	13.8678	7.6717	8.8841
YBR060C	14.8611	18.1999	23.8759	20.3763	13.1032	13.2127	20.1177	15.5463
YBR061C	41.9029	50.1389	37.4428	34.5846	12.842	11.3565	44.4781	39.0119
YBR062C	101.55	78.9376	86.2369	95.1569	207.105	184.98	72.8045	85.979
YBR063C	20.5112	19.6961	27.3619	25.4951	17.5952	16.8405	29.0383	24.2156
YBR064W	0.1527	0.469	1.6221	0.1531	0.7935	0	0.6499	0.3494
YBR065C	5.0185	6.3232	7.3208	5.3884	9.4754	9.2805	13.887	9.115
YBR066C	59.6399	46.6727	63.6098	69.6787	30.7401	31.491	93.1642	119.781
YBR067C	531.258	351.572	438.764	566.816	7161.38	5732.4	467.4	479.769
YBR068C	127.752	127.536	163.457	89.8415	114.785	120.289	339.065	247.669
YBR069C	57.9169	80.647	84.9914	54.7896	62.4581	59.3802	46.8838	28.9529
YBR070C	69.4277	67.1715	83.0368	78.5036	82.6327	70.1767	23.1762	22.2626
YBR071W	51.798	28.8122	45.4879	55.2836	178.771	195.196	47.3429	51.8574
YBR072C-A	2.2162	2.2695	4.7571	4.2	1.0658	0.2759	1.0485	0
YBR072W	217.88	87.8519	82.3923	148.403	1457.53	1356.94	240.919	363.107
YBR073W	9.1629	9.8544	13.9298	10.9824	4.1001	3.4802	4.9688	3.4307
YBR074W	11.0101	8.4031	12.8383	10.1179	4.2318	4.1879	10.7072	8.0655
YBR076C-A	78.703	73.9863	70.6187	69.7291	110.102	117.021	80.3242	82.6242
YBR076W	10.9434	8.8367	8.8727	10.681	49.0302	46.1756	9.6377	9.3342
YBR077C	92.9037	106.249	91.4776	98.9905	318.853	288.99	195.47	195.15
YBR078W	303.121	295.706	331.654	332.063	66.2723	60.3216	113.843	128.115
YBR079C	18.9987	21.3509	30.9456	27.7416	5.1876	6.4917	24.1914	17.3961
YBR080C	15.3696	14.2218	19.7139	13.5784	13.2434	13.3455	15.899	13.0736
YBR081C	5.4754	7.5998	10.3566	6.6091	5.878	7.0876	9.3898	9.3341
YBR082C	451.337	322.899	298.787	383.608	232.568	228.103	369.236	418.551
YBR083W	19.8938	21.1441	32.0337	29.7688	64.7443	68.4744	91.337	101.865
YBR084C-A	580.841	659.292	508.178	572.053	175.808	152.381	300.578	262.231
YBR084W	24.1002	22.8438	30.5545	32.2797	8.7778	8.7801	15.3522	12.6836
YBR085C-A	768.514	490.578	618.975	821.394	1939.74	1879.33	2469.33	2100.06
YBR085W	7.8119	9.8759	11.1338	7.5616	1.2958	1.6766	5.7201	6.0464
YBR086C	27.0745	20.9085	31.6444	27.8544	22.7756	21.8609	14.4747	16.1727
YBR087W	40.3927	41.7964	38.2423	42.515	16.2143	13.1211	14.9271	13.9776
YBR088C	72.6337	76.4409	57.1749	57.1	39.0849	34.8145	14.5806	18.2934
YBR089C-A	238.88	193.881	257.19	261.783	704.755	703.816	305.27	316.976
YBR089W	3.8429	3.1651	2.403	3.7056	1.5013	0.4223	1.3636	1.783
YBR090C	16.4341	21.3635	14.6867	19.8879	49.5268	61.5308	19.779	27.412
YBR091C	101.466	94.2849	57.7128	80.2309	101.698	99.1892	97.6489	112.333
YBR092C	43.6118	58.5618	47.6287	54.1297	6.2631	6.1676	18.8775	15.653
YBR093C	14.4796	21.1906	26.6173	16.9163	6.595	7.6952	15.9264	11.9577
YBR094W	8.699	9.3296	11.189	8.5118	9.0888	8.4399	10.069	7.6769
YBR095C	24.301	22.652	22.918	19.8589	30.2578	27.5876	26.4357	23.3874
YBR096W	76.0767	65.7419	62.8956	73.5609	59.2694	54.9417	87.3142	106.797
YBR097W	3.2013	3.1148	3.545	2.7433	2.9248	2.818	2.8472	2.1978
YBR098W	8.8436	9.0313	12.4037	11.5578	15.2496	12.1355	9.0025	8.2002
YBR099C	8.3568	5.9406	7.7432	8.5568	5.4656	2.676	11.6167	11.1917
YBR101C	92.6881	78.0022	106.776	234.028	362.332	356.412	110.68	98.0542
YBR102C	10.1411	11.571	20.1915	10.7424	12.7805	14.5236	19.6742	14.2302
YBR103C-A	0.9097	0.466	2.1965	0.4562	0.3938	1.0194	1.9361	3.1229
YBR103W	15.4108	18.1368	21.2092	15.33	29.0336	30.3503	32.5897	25.2716
YBR104W	46.1342	61.4233	48.0221	35.7793	11.723	13.2985	260.435	264.752
YBR105C	65.538	58.3853	84.36	88.4399	83.6465	81.3547	374.067	256.749
YBR106W	697.591	743.534	487.962	581.269	281.307	236.479	572.504	595.27
YBR107C	76.0202	77.9763	77.8199	68.2103	30.4674	34.3495	91.0605	84.0587
YBR108W	7.939	8.1332	10.5206	8.5335	10.804	10.4788	8.5198	11.8346
YBR109C	609.088	589.901	466.326	531.143	1400.23	1193.55	1035.43	1267.02
YBR109W-A	4.3662	9.2427	5.6244	2.9209	1.008	0	12.0818	8.664
YBR110W	31.6961	31.275	37.3562	30.4349	32.0602	32.6373	43.9397	36.3615
YBR111C	322.511	303.737	307.231	363.23	750.025	684.062	780.084	901.192
YBR111W-A	181.553	112.489	128.254	147.44	175.905	162.537	168.748	161.906
YBR112C	15.0268	13.0411	17.7917	14.8699	11.5242	13.0451	12.5513	11.6286
YBR113W	6.1014	6.9445	11.3961	7.7553	5.6366	4.2551	5.917	6.2085
YBR114W	18.4434	23.1791	36.0644	21.4812	9.2029	10.5107	47.9152	31.8591
YBR115C	0.0455	0	0	0.0456	0.0131	0	0.0161	0.1156
YBR116C	25.675	28.9693	29.9585	29.0011	164.595	179.052	63.4981	38.9021
YBR117C	13.5023	12.2451	17.4235	16.4531	98.8641	115.863	34.328	20.7462
YBR118W	313.664	132.036	146.921	156.797	188.991	143.276	214.286	291.232
YBR119W	163.299	85.1374	159.988	150.409	120.997	107.174	104.163	139.386
YBR120C	45.0414	34.2731	31.8983	45.8648	106.447	113.347	29.0913	43.0524
YBR121C	77.8802	102.52	97.9112	77.9223	19.4056	20.4341	71.4731	58.952
YBR121C-A	9.0368	21.3338	16.8296	8.5436	3.2904	3.3764	15.7526	8.1962
YBR122C	197.414	207.151	175.182	174.082	342.745	316.314	227.017	215.15
YBR123C	10.1897	13.9182	15.4882	11.0224	12.5932	16.7934	16.4881	13.2035
YBR124W	1.8192	1.4908	2.2844	2.0081	1.4181	3.0583	7.745	3.3317
YBR125C	21.9438	29.723	29.938	24.8604	28.695	30.9356	21.0749	21.2283
YBR126C	110.01	118.914	241.967	263.144	411.622	440	138.312	158.688
YBR126W-A	632.329	680.705	711.226	876.653	1082.77	1446.1	437.711	455.084
YBR126W-B	641.538	580.857	503.076	618.03	916.57	1102.75	410.718	500.941
YBR127C	124.482	144.69	172.936	167.512	114.814	127.064	169.557	176.592
YBR128C	24.6222	24.4116	27.6712	32.4354	70.0126	63.9475	25.4831	29.5909
YBR129C	47.2121	47.4818	47.7862	48.9445	67.0114	61.9636	50.6817	48.7015
YBR130C	29.965	32.1202	35.2603	30.7223	19.8168	24.086	29.4782	27.2869
YBR131C-A	0	0.2282	0	0	0	0	0.2371	0.1699
YBR131W	7.1615	7.6509	7.9692	5.677	4.924	4.2791	8.7498	8.3372
YBR132C	14.5888	14.0929	16.8767	8.6687	55.6716	50.3796	7.5253	11.3537
YBR133C	13.3367	16.1604	22.9901	15.7082	14.1917	16.0136	19.0474	15.4071
YBR134W	2.1179	3.004	1.1017	1.9614	2.2577	4.0169	2.0806	3.2323
YBR135W	96.533	91.15	64.8074	86.2021	88.4491	93.1444	79.3436	87.7237
YBR136W	2.0073	1.8269	3.1167	2.1583	2.9884	3.3144	2.0887	1.956
YBR137W	89.1154	58.5437	69.3492	95.0997	326.621	303.933	218.856	301.098
YBR138C	5.1867	3.5169	4.7949	3.8944	7.7571	6.9845	13.583	17.8836
YBR139W	34.527	19.7684	41.581	32.4419	112.301	110.398	45.8079	50.6147
YBR140C	4.5982	5.2419	7.3485	5.1349	4.6715	4.9522	6.285	5.3403
YBR141C	38.7215	34.9792	34.4448	37.6723	16.5604	17.022	33.7625	28.2773
YBR141W-A	19.7812	31.45	28.3406	26.6969	29.5427	13.7625	34.125	38.0021
YBR142W	15.1325	20.0732	21.1741	17.4121	4.2488	2.9828	21.6602	15.5304
YBR143C	113.693	143.506	139.65	123.255	37.6596	38.7726	113.245	92.3105
YBR144C	4.3657	6.1762	6.026	3.1298	11.8838	13.5149	17.2597	20.9441
YBR145W	80.0984	102.091	91.3475	59.5207	73.0116	82.9739	343.337	363.884
YBR146W	67.622	63.6197	60.745	59.6441	87.0156	84.7128	73.4318	72.1343
YBR147W	10.3205	8.2017	9.9105	13.5579	159.343	134.672	193.14	238.543
YBR148W	7.927	6.6535	7.6589	5.4311	12.7398	14.7014	27.9894	32.4114
YBR149W	119.23	111.793	247.847	178.01	981.946	977.995	249.236	267.512
YBR150C	3.1296	4.6288	5.3292	3.0231	11.5207	14.7326	5.5795	5.1203
YBR151W	130.645	137.603	156.526	157.322	181.461	178.495	115.59	119.3
YBR152W	8.9649	8.8973	12.9247	8.2241	12.8017	15.3865	16.4005	12.2956
YBR153W	57.1747	63.4565	48.2248	47.2359	35.7854	29.4382	74.8372	75.4743
YBR154C	139.7	110.791	108.44	117.07	41.3833	39.6995	119.302	135.987
YBR155W	30.7336	43.8396	29.5457	27.6267	14.8532	14.2009	48.8514	35.7646
YBR156C	4.4216	5.6765	6.6573	4.6967	1.4921	1.9629	5.9282	5.0395
YBR157C	62.6754	57.291	48.9026	48.4743	61.974	51.1979	37.5117	48.4498
YBR158W	92.0022	110.717	138.902	104.322	47.0413	46.3111	70.954	67.9357
YBR159W	56.2694	56.4862	49.7898	52.5465	47.3602	40.22	52.5508	54.4559
YBR160W	38.1498	38.0636	30.6157	30.4915	35.7894	32.7306	25.3284	25.6067
YBR161W	40.3336	33.3846	36.2319	32.5297	11.9277	10.5708	30.8224	37.1684
YBR162C	259.271	297.406	403.903	268.03	37.8595	38.39	208.048	225.115
YBR162W-A	592.31	501.743	427.849	465.359	161.119	142.958	491.058	592.125
YBR163W	25.7872	29.5887	32.7369	21.4746	13.3487	11.8584	32.3701	28.9224
YBR164C	104.467	98.004	90.0291	97.5542	106.86	87.1026	84.443	104.585
YBR165W	27.3212	27.4964	25.4669	30.6567	42.9295	38.5465	33.2431	32.8994
YBR166C	24.6572	26.4296	24.9266	20.5987	17.2831	18.5717	58.5691	49.7764
YBR167C	98.5002	97.8771	101.423	113.063	211.707	230.282	99.7104	106.061
YBR168W	23.1265	21.914	30.0036	22.0804	44.6976	41.4321	14.8291	13.5686
YBR169C	36.7329	27.1087	68.5959	61.3834	62.9824	77.1074	45.4903	34.2336
YBR170C	19.2393	23.8478	24.4748	17.1778	45.9903	44.0477	28.4565	26.2824
YBR171W	94.8528	82.217	74.6847	81.6454	91.7392	83.2371	51.1095	59.6392
YBR172C	22.7991	29.7347	32.3907	26.0993	10.4809	13.6228	39.5845	29.4307
YBR173C	208.643	160.088	176.78	189.702	408.446	359.516	194.902	193.326
YBR174C	2.7692	3.3378	0.9445	0.9808	0.7055	0.9129	3.8144	3.7301
YBR175W	74.7594	87.4726	85.7532	71.5327	16.2621	11.7188	58.5741	56.8839
YBR176W	17.0522	18.7207	16.5291	15.8858	16.7904	13.6341	26.8992	23.0186
YBR177C	111.289	103.34	151.354	131.53	53.0103	51.4339	34.4248	32.0242
YBR178W	7.1603	5.7243	2.8685	4.5571	4.3864	4.3061	2.788	1.1997
YBR179C	7.9756	8.2453	10.7684	6.0701	8.3657	8.8025	6.7495	5.3796
YBR180W	3.7716	4.3321	5.0425	4.3584	2.8376	2.9462	3.5276	3.9833
YBR181C	325.55	350.427	246.403	258.291	49.5507	41.5639	146.622	137.469
YBR182C	5.5899	8.3921	10.6151	6.7216	3.5475	4.2668	7.5909	5.2594
YBR182C-A	10.0744	7.9128	7.7867	7.0779	2.0354	1.8821	11.0815	10.7651
YBR183W	54.6397	33.1213	47.8525	62.4042	147.945	132.676	28.4197	34.7632
YBR184W	2.6072	3.1491	3.5341	3.1241	1.4495	0.9159	3.6031	4.1279
YBR185C	24.7211	17.6407	20.1665	21.6008	26.7801	19.008	14.8569	16.2286
YBR186W	27.6101	32.7442	31.1049	26.3754	6.4177	5.9584	24.9673	22.6176
YBR187W	168.051	196.839	173.364	166.789	37.3289	34.5618	107.384	109.07
YBR188C	69.3727	76.1724	75.3584	72.0644	127.976	127.463	113.933	121.278
YBR189W	2734.59	3333.99	2250.23	2556.94	380.998	366.397	583.933	469.624
YBR190W	73.0285	59.9904	65.092	58.3532	25.9981	32.7006	65.2365	45.6497
YBR191W	1558.05	1572.51	1137.3	1199.99	157.553	167.007	348.564	275.772
YBR191W-A	1750.17	1276.5	1435.64	1210.75	129.66	109.051	423.575	390.692
YBR192W	20.6478	24.9125	24.1806	16.9952	13.2955	9.0698	19.4898	17.7316
YBR193C	36.3815	35.3899	41.7206	34.6683	70.5694	51.1437	36.1183	37.9378
YBR194W	69.4071	59.9249	56.7175	75.0811	121.713	130.766	60.6804	63.078
YBR195C	33.7306	38.0684	29.5027	24.7986	15.178	15.4803	22.6506	20.8305
YBR196C	254.144	237.311	272.944	263.192	64.0667	64.7717	258.963	246.068
YBR196C-A	12.425	12.7278	12.6768	12.7004	2.1115	2.0823	15.2009	15.6844
YBR196C-B	11.9941	13.1352	13.1869	10.7924	2.2684	1.5453	12.3263	12.7316
YBR197C	61.015	66.3507	57.7934	54.662	48.1463	50.7534	91.7194	74.9059
YBR198C	14.6213	17.6588	26.3934	17.9686	12.0649	13.254	21.7598	19.5567
YBR199W	49.5137	40.4457	62.3596	56.6381	65.4519	59.8125	49.8246	52.1973
YBR200W	11.3568	11.3904	17.6406	11.0215	22.3242	22.2563	17.5163	15.8546
YBR200W-A	2.7782	2.8461	0	1.1945	1.3745	0.8897	0.8448	0.303
YBR201C-A	66.1468	51.5034	50.4896	40.7145	437.964	399.128	116.641	157.498
YBR201W	32.889	24.9721	34.8676	33.0791	53.1318	45.9158	28.3456	34.485
YBR202W	4.0078	4.9025	6.2406	5.4648	4.6759	4.2539	7.4269	6.4226
YBR203W	4.3257	4.5111	6.024	4.5169	13.2819	17.4492	5.6616	7.5542
YBR204C	23.662	23.1838	26.7972	26.6536	66.1218	63.7711	22.7812	24.0532
YBR205W	40.5511	44.793	42.387	48.0116	35.1245	35.1164	36.408	36.9254
YBR206W	28.3349	14.6755	32.5462	28.5962	10.2269	8.8221	16.9233	20.9048
YBR207W	33.4623	31.7263	38.0037	30.995	59.3226	53.7951	51.2675	47.4595
YBR208C	13.1998	12.262	14.8348	14.0538	24.1559	25.5015	22.6612	21.3312
YBR209W	24.248	25.7859	24.8133	26.3914	62.048	77.7581	3.8119	2.4988
YBR210W	99.0057	99.9314	87.8414	91.8351	154.563	125.938	118.974	137.06
YBR211C	18.6467	16.5135	20.3495	26.6619	50.2557	55.8998	23.732	26.4033
YBR212W	8.049	5.7777	8.5701	6.0992	33.6265	34.1224	9.412	9.0056
YBR213W	23.142	28.6097	31.9565	29.7299	29.6995	32.8636	155.339	123.571
YBR214W	26.6825	19.9667	43.8223	38.5519	129.17	127.457	27.5717	33.5345
YBR215W	10.4181	11.9057	13.4397	9.0046	11.5275	13.1276	11.8893	12.5926
YBR216C	8.8509	10.3032	14.1866	8.5934	20.2602	16.6189	12.3867	10.0436
YBR217W	55.2606	49.8512	49.8884	48.3999	78.2723	72.262	60.2853	75.0477
YBR218C	22.4641	27.6128	31.8189	22.9101	11.7264	15.6203	64.1138	56.3118
YBR219C	17.9897	21.7071	16.9691	19.3387	8.3147	8.2884	11.5794	10.8522
YBR220C	14.6828	18.605	17.8377	12.4192	4.8959	5.3232	12.673	8.7809
YBR221C	120.094	145.221	144.166	131.75	314.917	294.47	188.544	205.254
YBR221W-A	14.1834	13.6732	12.4943	18.0032	47.3338	43.9465	10.6554	13.6885
YBR222C	22.279	26.3484	27.7963	28.9815	112.408	114.513	31.0751	24.8008
YBR223C	14.8625	15.0378	18.7086	12.2321	22.512	26.6275	11.6493	9.75
YBR223W-A	2.1696	7.2224	2.8816	2.177	3.7582	6.8385	1.2988	2.0694
YBR224W	1.3961	0.5202	0.7359	0.6366	3.2977	4.1252	2.2963	0.8717
YBR225W	3.6383	3.7746	6.8058	3.4417	7.3861	9.5841	3.1324	2.6704
YBR226C	19.4377	12.0796	19.8586	11.1925	14.9056	15.18	24.7611	22.1314
YBR227C	18.7598	17.1915	20.5877	18.7883	24.3899	21.3248	38.7599	33.5702
YBR228W	62.6437	69.9351	65.8958	58.4054	76.2042	73.7462	128.953	118.997
YBR229C	13.9901	10.0712	13.1365	11.1407	80.4994	63.2157	19.9257	17.7111
YBR230C	377.198	240.592	253.785	483.931	8738.34	8895.56	500.277	589.341
YBR230W-A	213.191	136.803	141.071	164.912	419.624	494.827	254.263	305.415
YBR231C	47.0899	54.5461	50.0028	41.6051	69.6854	78.5547	61.2237	45.6277
YBR232C	0.7911	0	0.4585	0.635	2.0551	0.8865	0	0
YBR233W	14.2044	14.8194	14.2286	11.0621	12.3409	10.3043	11.1765	9.0445
YBR233W-A	131.083	112.847	84.0559	82.2705	83.162	64.8804	57.007	57.8307
YBR234C	211.88	238.487	245.859	190.8	158.717	146.741	89.9943	103.117
YBR235W	8.1925	9.1923	9.1724	8.7256	8.2712	8.4124	23.0761	16.2484
YBR236C	38.2776	41.1104	46.4835	39.8312	50.6519	48.4391	46.9377	45.132
YBR237W	9.2875	12.3342	18.7317	11.6021	15.4253	21.2205	23.6162	20.5688
YBR238C	4.6706	4.6268	5.9752	6.1805	1.1782	0.9779	5.681	4.1127
YBR239C	50.3596	61.2174	47.8647	42.7549	34.3123	34.2267	44.7763	38.4888
YBR240C	19.9697	25.2133	25.5115	28.0271	23.413	28.8092	24.867	24.1703
YBR241C	26.9081	29.0756	40.6772	30.6203	128.954	131.56	55.4917	46.6011
YBR242W	64.9246	71.3341	61.7089	64.805	74.4369	69.6197	74.041	61.7206
YBR243C	21.197	24.654	28.2765	23.2731	17.6035	16.0205	14.1267	13.4684
YBR244W	145.194	145.648	148.082	174.288	66.5159	71.025	150.58	156.853
YBR245C	14.8024	15.8398	21.1505	17.2399	7.4475	9.0033	10.1955	10.2606
YBR246W	50.5681	61.752	61.5599	41.0577	28.5154	19.2144	37.0846	31.6079
YBR247C	32.9966	43.023	35.3912	30.9957	10.1738	8.2397	38.8535	31.2117
YBR248C	42.2194	80.6919	43.4412	27.8671	17.239	18.9036	248.764	195.592
YBR249C	101.259	99.0263	79.7714	73.8278	19.3741	32.1468	331.817	328.905
YBR250W	3.3744	3.713	3.9042	3.219	2.526	3.4552	14.6322	12.6857
YBR251W	27.9138	31.4235	32.7869	26.2509	46.8356	41.059	26.839	25.6603
YBR252W	251	263.202	219.378	252.453	69.3307	75.6498	266.41	198.073
YBR253W	353.132	387.789	349.958	566.246	352.261	380.055	465.926	475.37
YBR254C	58.3726	56.9052	57.6211	55.258	50.8991	52.8655	123.226	128.952
YBR255C-A	107.047	75.0553	93.5589	91.1257	511.581	453.024	110.613	128.739
YBR255W	9.9446	10.6072	17.266	11.4474	17.1264	15.3422	25.8389	22.2322
YBR256C	380.684	382.012	352.937	593.289	926.362	864.383	3156.43	3396.87
YBR257W	39.7329	51.09	30.481	29.1954	54.3793	49.1921	69.8368	59.83
YBR258C	71.0866	69.1369	54.3798	58.3611	81.1037	94.0297	70.1291	72.2666
YBR259W	5.7477	8.404	9.6239	5.3484	5.1237	5.5668	8.7015	7.9638
YBR260C	13.4496	17.3485	21.7853	13.8381	9.6454	7.7445	11.5897	9.9113
YBR261C	78.7548	97.336	92.5495	85.8176	59.1044	61.7827	131.217	150.999
YBR262C	341.105	316.101	271.444	318.933	764.244	729.456	771.647	747.323
YBR263W	77.772	118.504	147.652	129.186	86.1178	94.9937	157.959	117.584
YBR264C	62.1882	54.0352	60.1714	59.9091	91.1463	96.6683	77.1011	102.668
YBR265W	68.8668	81.9946	65.6496	66.1823	93.2022	89.2616	61.3481	60.2098
YBR266C	2.0291	1.1433	1.1763	1.2724	1.9332	1.8762	1.0259	0.9677
YBR267W	45.5746	73.3397	42.8743	33.8396	9.9667	12.7286	51.6516	36.7298
YBR268W	443.352	286.07	299.606	303.447	251.086	298.668	158.002	186.084
YBR269C	141.224	110.221	102.912	129.653	857.99	800.047	366.316	456.075
YBR270C	13.9986	16.5701	18.7817	15.8935	25.1273	27.6775	26.8421	21.624
YBR271W	29.1588	47.5977	34.5451	31.2297	12.835	12.0547	43.8061	32.8688
YBR272C	20.5402	24.9614	28.6777	22.8367	59.376	53.8989	39.4383	32.6747
YBR273C	27.4613	28.4586	32.9124	35.1908	66.9428	65.0289	28.889	34.4772
YBR274W	16.2376	19.6155	25.7877	21.1617	20.9094	22.3461	24.6997	17.9853
YBR275C	1.9231	2.198	3.394	2.4097	0.7318	0.5482	1.763	1.9088
YBR276C	21.821	29.9544	37.7984	23.5728	14.2975	12.7465	15.6837	13.5965
YBR277C	3.455	2.8156	2.2001	0.9454	4.8972	2.4643	3.6772	3.4159
YBR278W	80.3785	64.8804	70.8727	98.7299	197.774	209.489	81.1718	81.8625
YBR279W	56.6765	61.2768	65.6364	64.17	99.567	114.675	66.4104	54.109
YBR280C	10.877	8.8876	16.8889	15.9525	75.8753	85.7724	7.89	10.1044
YBR281C	4.1035	5.0297	6.8978	3.7845	1.9516	2.7648	4.8219	3.8378
YBR282W	109.528	96.3349	89.8386	101.511	131.619	125.12	101.084	115.244
YBR283C	101.088	103.07	145.228	128.985	61.6869	62.0147	84.7536	69.5711
YBR284W	3.2934	2.7559	4.1534	4.7685	7.7301	9.8618	4.736	5.1805
YBR285W	27.2949	16.8873	20.0165	31.3699	268.58	265.633	59.8265	88.9547
YBR286W	269.856	277.552	489.839	388.064	1139.41	1241.79	269.632	332.398
YBR287W	58.9038	55.4575	96.771	119.001	147.703	138.728	115.191	116.583
YBR288C	34.0862	33.201	35.7321	36.611	23.3804	25.7371	32.3044	32.0376
YBR289W	5.3399	6.1206	5.5455	6.468	3.423	5.5366	3.43	3.8775
YBR290W	58.2601	36.0208	48.447	50.8634	131.861	136.563	50.3861	48.5659
YBR291C	57.6841	59.5858	57.7619	55.5986	88.1281	87.6629	120.752	127.297
YBR292C	22.4522	14.4626	20.8709	15.8756	16.2073	17.1584	15.3891	14.1514
YBR293W	43.0692	52.7434	53.6819	41.9029	44.9007	40.8218	75.5823	64.144
YBR294W	5.3587	6.5794	7.6979	6.5255	7.3361	7.0183	82.1578	85.6017
YBR295W	4.3057	5.4918	6.9391	4.5431	8.8152	8.8889	7.7707	5.9749
YBR296C	1.5344	2.2073	2.0819	1.7035	26.9758	26.7475	4.0306	4.9583
YBR296C-A	3.2733	1.1183	0	1.095	43.49	35.4767	4.0658	2.4992
YBR297W	6.0779	5.7047	5.7589	8.8157	92.3581	95.376	22.246	25.2582
YBR298C	16.681	15.8236	34.3714	17.6931	63.2231	67.7948	12.3302	15.1463
YBR298C-A	0.5901	0	0	0.2959	1.7883	0.9919	0	1.3505
YBR299W	0.5598	0.3823	0.6489	0.5618	0.517	0.8365	0.9532	0.4841
YBR300C	0.6576	0.4042	0	0.5279	0	0.1474	0.14	0
YBR301W	0.9022	2.2176	0.6972	1.0862	0.6251	0	0.576	0
YCL001W	135.343	95.6964	76.526	111.818	191.928	167.631	78.4027	117.031
YCL001W-A	13.6487	10.6573	17.4399	15.9729	15.4424	14.2016	13.9119	13.0979
YCL001W-B	16.9793	15.7854	18.4725	22.9105	27.3115	16.7908	15.793	16.1144
YCL002C	138.226	153.237	162.177	123.835	38.5282	36.5547	65.1477	59.5273
YCL004W	18.9268	20.4648	27.4113	18.8383	13.5335	13.2425	8.811	8.8096
YCL005W	72.5348	80.0856	75.1199	82.5609	70.1589	72.6099	90.6367	94.7342
YCL005W-A	748.374	638.97	451.447	622.027	410.984	372.442	578.538	706.543
YCL007C	142.176	111.031	80.9277	106.51	83.9562	99.9204	92.3573	85.1578
YCL008C	43.2291	52.4477	49.1672	47.4609	57.5265	65.5069	107.019	92.9667
YCL009C	250.689	294.294	240.895	347.714	434.434	471.209	1690.02	1613.41
YCL010C	76.6596	100.975	120.452	97.0443	89.4109	93.9991	271.427	227.208
YCL011C	169.921	226.641	237.265	187.257	122.338	132.544	176.001	125.352
YCL012C	66.8917	56.4891	54.5377	47.7781	167.833	157.27	75.4773	89.9845
YCL014W	4.1393	4.1873	5.4659	3.5939	4.0908	4.0867	4.1708	4.5948
YCL016C	19.1663	20.7607	23.0989	16.6816	20.6663	18.2941	29.4324	26.2465
YCL017C	28.2518	25.9266	30.3984	24.4772	36.0602	35.3931	50.8632	44.7275
YCL021W-A	68.7936	73.1685	81.5079	72.1676	20.481	24.6484	81.8212	86.5851
YCL022C	0.4875	0.3329	0.5495	0.6522	0.3519	0.6375	0.2594	0.6201
YCL023C	0.1882	0.5784	0.9089	0.7552	1.7928	1.0546	0	1.1491
YCL024W	2.3205	2.8453	4.3958	3.5208	2.6273	2.6829	1.3419	1.6875
YCL025C	61.3695	70.9312	84.994	49.1694	172.619	179.599	26.0256	21.4551
YCL026C-A	4.1636	4.6108	3.5876	5.5333	1.0722	1.2612	2.2756	2.1469
YCL026C-B	7.9269	6.6703	7.4752	5.5872	7.4376	10.0476	12.0524	13.4677
YCL027W	15.0037	20.8518	15.2353	13.6849	8.3276	8.7016	42.0869	51.881
YCL028W	26.9144	20.8738	24.5837	22.9913	36.8357	37.9498	25.9498	26.5382
YCL029C	18.244	23.4938	24.7338	16.0195	14.6839	14.6125	23.5852	18.0273
YCL030C	37.8332	66.8501	66.5307	39.3152	20.0693	24.0045	506.16	385.153
YCL031C	73.6796	63.2542	62.3342	56.7864	63.7663	61.0341	55.9002	51.7497
YCL032W	25.9486	20.6468	22.8906	25.8353	44.6406	47.2473	28.9835	28.6478
YCL033C	168.794	177.864	145.462	186.727	1296.01	1410.28	444.832	555.341
YCL034W	85.1919	67.4046	81.0196	92.4489	301.028	339.121	208.735	166.297
YCL035C	612.014	476.884	417.086	540.693	2250.55	2480.26	889.474	1266.8
YCL036W	28.4608	46.0621	32.3415	30.9889	64.7825	67.9053	34.036	29.4513
YCL037C	26.8056	38.0838	30.7625	24.1812	2.9815	2.7971	28.577	23.7719
YCL038C	14.4842	20.4601	20.6113	13.4587	26.6994	31.2193	27.3183	20.2503
YCL039W	13.6561	13.65	19.3103	14.2041	21.5259	24.7558	13.8287	14.1556
YCL040W	265.995	171.824	445.542	499.643	1420.22	1380.6	220.263	276.904
YCL041C	7.5296	9.3978	11.5267	8.0357	13.6414	19.4347	10.5543	11.8168
YCL042W	17.3301	16.6314	39.7202	41.095	115.982	172.133	29.2213	16.7651
YCL043C	288.732	384.044	400.31	375.024	312.276	348.759	298.514	268.627
YCL044C	19.307	12.4975	14.7993	16.8447	26.0186	24.2611	16.791	14.7347
YCL045C	17.0718	14.2482	19.4184	13.2331	7.4543	6.9386	14.0348	10.9323
YCL046W	3.6205	4.1725	4.7661	3.2247	4.2335	3.5508	2.4566	3.1776
YCL047C	39.3075	37.4854	33.3844	32.33	20.5194	23.762	34.3695	40.5339
YCL048W	7.684	6.2566	5.1252	6.1863	105.612	75.8745	191.166	207.869
YCL048W-A	17.0745	21.0925	12.5183	20.7666	307.145	301.368	559.01	496.692
YCL049C	60.5908	67.0327	67.0446	73.8399	107.298	113.924	120.428	148.163
YCL050C	98.4906	104.391	90.3361	106.161	51.5857	52.0712	55.2636	57.643
YCL051W	18.1546	14.5766	28.7469	17.6049	22.5273	21.5597	15.6426	15.0933
YCL052C	40.1027	33.8013	54.2012	52.1377	123.755	129.842	77.9978	72.9319
YCL054W	9.6117	16.6713	16.7205	11.7176	2.1506	2.2593	18.1582	14.0143
YCL055W	30.1555	40.7831	18.751	21.5741	10.8624	14.1111	82.8389	104.734
YCL056C	168.619	185.466	204.696	169.104	197.836	184.876	397.037	506.767
YCL057C-A	484.662	391.005	364.968	457.14	1109.79	1295.34	562.681	445.409
YCL057W	32.1266	37.5258	65.8202	37.7118	40.6745	46.6828	42.7742	30.4282
YCL058C	84.166	52.6157	44.9366	46.8222	96.2786	81.5556	70.6176	95.6902
YCL058W-A	152.33	148.818	127.576	121.42	34.885	37.9061	158.554	106.405
YCL059C	40.2719	42.0719	30.5118	27.3329	10.4962	12.4163	39.3457	34.7043
YCL061C	3.8843	4.6519	7.6686	6.4591	3.2181	3.2178	2.7761	3.1221
YCL063W	12.8635	13.5932	13.5584	10.5175	13.3624	12.9559	8.5212	8.8561
YCL064C	8.5462	9.9492	12.493	15.0384	826.299	730.392	87.9577	96.6481
YCL065W	0.1775	0	0	0	0	0.7957	0	0
YCL073C	0	0	0	0	0.0307	0.0794	0	0
YCR001W	13.9106	15.5742	14.0341	13.3424	11.9417	7.6573	19.1943	17.051
YCR002C	48.706	51.4425	44.9932	49.3236	47.5786	47.9706	58.3311	73.2372
YCR003W	59.2249	36.899	41.4051	42.9138	57.3925	51.5959	41.8215	55.271
YCR004C	200.981	140.57	155.356	179.589	1204.65	1236.86	265.149	382.812
YCR005C	140.395	108.201	178.898	143.918	689.558	632.09	45.8554	83.8504
YCR006C	6.2428	7.7227	11.4935	9.6335	35.554	34.9178	11.2199	7.4612
YCR007C	55.4512	58.3161	51.9863	54.1711	154.365	142.733	91.2473	97.1876
YCR008W	44.9844	38.1314	55.4794	42.5804	34.8436	34.0821	33.2518	35.399
YCR009C	108.948	93.5728	112.538	129.311	186.115	174.902	102.591	117.673
YCR010C	21.5946	17.1511	25.7799	18.4255	2613.26	1997.66	18.8042	13.906
YCR011C	20.7246	23.9024	32.8477	27.4699	49.3209	55.7313	41.4048	46.1754
YCR012W	1721.44	1775.5	1640.28	1752.56	604.408	559.7	1845.76	2398.5
YCR013C	54.7904	33.9704	27.0545	32.9583	11.5062	8.225	45.735	61.4384
YCR014C	6.3783	7.5693	10.135	6.7157	10.4449	11.7971	9.1997	7.8467
YCR015C	133.253	116.205	143.558	157.118	56.7258	50.3514	66.5881	61.2639
YCR016W	99.6085	118.145	99.3026	85.6906	22.7249	22.9044	84.4911	70.4087
YCR017C	17.8355	18.9468	23.9958	16.4681	14.6922	15.2668	14.1351	12.4746
YCR018C	144.855	143.746	156.204	178.012	100.152	113.014	149.096	118.739
YCR018C-A	22.7343	22.1561	24.1035	20.8969	13.5934	12.2897	25.1621	25.4109
YCR019W	13.9845	14.1098	22.9935	19.5418	21.0716	19.6956	21.1183	18.002
YCR020C	27.641	30.0738	43.5468	34.1732	34.5034	33.7134	111.239	96.0912
YCR020C-A	265.648	273.443	235.333	245.418	250.486	233.276	467.272	453.5
YCR020W-B	53.3582	41.8056	48.6244	61.77	34.8226	25.5541	75.3831	76.9547
YCR021C	71.6362	47.7452	149.206	363.669	92.2367	80.6554	26.813	23.5077
YCR022C	59.7679	44.7244	85.8865	117.631	123.655	135.609	105.475	99.5778
YCR023C	34.1556	31.7558	44.7609	43.5119	41.7089	43.5908	61.1718	49.6063
YCR024C	11.313	11.9756	15.3825	11.7734	15.1334	14.2292	27.0244	25.3891
YCR024C-A	312.207	296.015	254.371	245.225	177.201	170.527	444.319	437.145
YCR024C-B	1119.74	1048.07	929.31	972.419	656.054	517.932	1658.62	1670.16
YCR025C	21.9411	26.0057	25.4381	27.2943	16.9951	23.7272	44.0606	47.7356
YCR026C	10.3965	13.6749	15.9251	10.355	14.3221	14.4633	20.463	16.5862
YCR027C	31.3661	34.216	33.3473	30.0281	41.3207	38.0974	40.5781	40.1142
YCR028C	12.3349	20.9844	25.6592	14.0883	17.998	18.0594	24.6795	15.6042
YCR028C-A	246.708	189.906	148.833	179.803	274.598	262.803	246.559	294.996
YCR030C	40.0803	34.1127	37.1607	42.6006	62.8852	58.7875	33.1025	41.1011
YCR031C	2575.81	2225.5	1607.72	1771.87	450.531	426.721	843.55	741.122
YCR032W	3.2324	3.7078	5.1052	4.2829	5.2391	5.2064	4.326	4.4019
YCR033W	8.5063	12.4232	17.8297	11.7843	10.9618	13.1431	10.0597	10.5752
YCR034W	73.2479	67.3035	51.5847	50.7247	4.7115	5.0906	18.1001	11.6081
YCR035C	48.1617	60.661	49.329	43.7335	38.541	38.4038	70.2679	58.6676
YCR036W	103.011	105.176	98.5143	94.5426	175.438	161.258	130.214	123.959
YCR037C	9.4524	10.9343	14.1574	10.5071	6.9142	6.9193	15.7164	13.4266
YCR038C	7.5466	6.6913	8.0436	5.0949	11.5214	9.7108	5.6915	6.5343
YCR038W-A	9.8746	11.7127	6.027	7.3032	9.4548	9.9032	0.5532	1.1897
YCR041W	9.6354	8.2598	8.7405	8.8814	4.4291	4.8492	12.1399	8.8541
YCR042C	7.0708	8.1605	8.5468	6.8715	4.7938	5.3503	6.9702	7.0813
YCR043C	282.753	303.696	242.612	223.469	57.0184	57.5711	242.702	267.158
YCR044C	65.2672	87.8195	82.1857	78.5455	22.7085	25.2044	63.3389	63.2464
YCR045C	12.1124	20.1506	15.9401	12.9345	17.0952	19.0969	11.8505	10.0419
YCR045W-A	54.8621	72.4399	78.1331	60.0121	20.5669	19.261	38.9293	31.1034
YCR046C	251.27	278.488	241.444	273.055	255.229	293.123	168.31	188.757
YCR047C	60.9267	77.1844	69.7569	73.948	48.3991	51.8564	116.918	109.304
YCR047W-A	3.491	4.7205	1.619	3.5036	2.6606	3.4431	10.4038	6.6075
YCR048W	44.9187	61.4306	81.4316	54.4837	26.4946	30.0415	73.3688	60.8668
YCR049C	1.4884	1.9409	3.0066	2.7157	1.7583	0.455	2.0161	3.0977
YCR050C	8.2064	8.4082	8.4143	7.3967	5.6573	3.7545	7.8442	3.9621
YCR051W	265.641	422.414	316.644	317.828	575.502	709.412	397.403	358.43
YCR052W	23.6974	28.7002	29.8499	25.89	17.2898	18.5354	33.7948	29.6361
YCR053W	60.7208	75.3084	73.8909	64.6937	23.6478	23.3303	156.809	120.391
YCR054C	9.5417	10.2322	8.3001	7.1894	4.5316	3.6983	15.156	10.7308
YCR057C	10.984	15.1669	16.6453	14.4636	2.0617	2.1538	16.0603	12.4815
YCR059C	189.857	212.455	224.193	218.344	71.9632	82.4884	235.738	211.801
YCR060W	390.098	382.598	375.324	495.814	246.501	266.712	306.276	263.948
YCR061W	31.8382	29.3691	31.8812	30.8154	43.29	50.3396	28.7064	25.7882
YCR063W	8.0313	11.2658	13.8475	8.6804	5.3513	4.8472	13.9404	12.5419
YCR064C	13.3847	17.1389	17.8577	14.5533	7.0387	8.0365	14.9251	14.4718
YCR065W	32.7971	47.6513	38.2964	21.6059	13.7208	10.6125	14.2547	16.5955
YCR066W	10.3174	9.561	12.9738	10.0779	8.732	10.1957	8.8017	9.0162
YCR067C	8.2652	8.507	11.7085	9.2808	3.6546	3.887	7.2798	7.3961
YCR068W	4.1565	5.7333	5.8495	4.7623	10.7723	11.1145	10.0668	7.1185
YCR069W	40.045	41.2845	44.1466	41.3127	38.212	34.3332	45.6564	47.1423
YCR071C	89.915	56.16	50.8087	55.7636	113.988	124.975	48.1845	53.7638
YCR072C	17.466	31.3022	13.1798	11.1978	1.4343	2.3421	28.3258	17.8126
YCR073C	9.235	10.8216	11.2545	7.6419	4.9117	4.6125	9.5534	8.0989
YCR073W-A	75.1516	114.738	72.9039	100.752	270.786	276.085	194.62	213.112
YCR075C	59.934	69.1289	63.4759	61.0802	102.723	89.3565	71.3695	80.342
YCR075W-A	208.463	151.387	130.595	153.677	181.755	224.694	150.793	160.558
YCR076C	96.6973	94.9117	105.4	114.249	155.664	154.689	135.989	144.671
YCR077C	9.6284	13.6731	18.3341	11.7845	9.7519	10.0208	9.4616	9.5449
YCR079W	43.7282	53.2002	58.2195	43.331	91.73	98.0254	55.8165	49.3935
YCR081C-A	0.7564	0	0.7305	0.6072	2.751	3.0513	0.161	0.3462
YCR081W	0.9792	1.9015	2.0191	1.2026	2.3039	2.3588	2.0066	1.5281
YCR082W	483.199	468.684	372.475	367.995	1232.6	1322.76	372.725	396.843
YCR083W	66.1053	42.343	50.1595	60.2247	262.613	232.061	121.121	156.378
YCR084C	26.9264	24.8684	33.6033	27.1456	16.2225	17.7448	19.6463	16.9159
YCR085W	25.1585	22.3624	25.7376	30.8181	6.5698	8.5011	9.6477	9.4599
YCR086W	21.1074	25.2461	17.6409	20.7064	42.8288	42.171	23.4213	18.7259
YCR087C-A	104.536	128.011	111.67	110.168	13.4111	17.6867	78.8364	53.2883
YCR087W	9.0176	9.131	8.0543	8.7878	4.7686	6.053	6.3061	5.6018
YCR088W	42.1525	37.4274	50.5504	45.9375	50.5155	59.9176	35.8786	32.9592
YCR089W	4.8765	5.5231	6.1381	5.5484	4.759	4.6701	8.5651	10.4565
YCR090C	130.862	129.015	100.178	108.699	90.8159	82.3397	88.1345	91.6192
YCR091W	5.4202	3.5312	10.0706	5.1606	33.5382	35.2669	4.0826	4.2638
YCR092C	3.4467	4.1826	4.8959	3.5413	4.6736	5.1509	3.7995	3.3352
YCR093W	4.6078	5.155	6.0528	5.6787	4.9536	5.3796	3.5383	3.4318
YCR094W	27.2246	29.1178	34.7972	29.376	44.6086	41.7109	34.7181	28.4386
YCR095C	24.8971	28.72	25.3387	26.5883	47.0014	38.5782	30.0669	31.708
YCR095W-A	10.1458	8.5042	11.1398	10.6461	16.3775	12.9225	15.4627	15.663
YCR097W-A	0	0	0	0	0	0	0	0.5614
YCR098C	4.1222	6.0755	7.0707	3.208	7.5414	5.6099	4.0737	3.4988
YCR099C	11.194	16.1983	14.1964	8.7062	12.1209	10.0376	4.1701	5.2335
YCR100C	4.683	9.1003	12.1095	5.1138	3.6386	5.8658	4.3975	2.6807
YCR101C	3.6982	6.5987	6.9153	3.4709	7.6463	10.5621	2.92	3.1865
YCR102C	4.0039	4.4949	3.7094	5.0092	4.5606	3.504	5.137	5.0649
YCR102W-A	0.6616	1.0167	1.2778	0	0	0	1.4081	3.0288
YCR104W	4.3235	2.9528	5.6462	4.0974	10.3324	7.2682	7.754	8.1874
YCR105W	13.2719	11.2783	14.5041	10.3057	19.4103	21.5567	13.4311	11.8224
YCR106W	2.7938	3.0723	5.1012	2.4434	1.4209	1.1204	6.8201	5.8881
YCR107W	7.6168	11.9798	13.0365	9.3281	4.3632	3.2936	17.3616	15.1941
YDL001W	16.5944	15.1764	18.0099	14.4652	13.2176	11.4189	11.9802	13.0379
YDL002C	133.741	131.475	158.303	150.594	258.098	261.954	166.951	165.908
YDL003W	13.9414	18.7085	13.5675	10.2309	6.1986	6.1671	6.8984	6.8786
YDL004W	215.964	198.114	158.416	186.479	1079.08	1060	239.8	314.199
YDL005C	25.1309	25.2181	29.2111	25.0913	74.5198	78.4952	33.9154	38.8168
YDL006W	38.4544	40.687	45.8902	37.4249	91.8288	78.0441	40.5521	47.2403
YDL007C-A	0	0.2601	0.4903	0.2547	0	0	0	0
YDL007W	82.1522	77.8469	98.1256	96.9803	136.87	140.351	88.4656	85.0678
YDL008W	130.754	190.814	116.892	115.623	107.989	119.231	148.472	136.845
YDL009C	1.9981	1.1224	1.5567	1.423	1.675	1.6616	1.4406	2.4102
YDL010W	64.4863	63.5094	71.7647	79.7436	155.378	163.367	63.3956	72.0593
YDL011C	0.2671	0.4103	0.1935	0.201	0.7518	0.1496	0.1421	1.1205
YDL012C	124.095	104.934	104.452	116.711	71.4971	60.5251	75.5031	80.7895
YDL013W	14.4126	16.3124	18.76	10.8324	17.0086	20.1753	17.4175	16.6193
YDL014W	216.801	263.747	210.189	188.119	13.3268	10.8331	220.456	150.149
YDL015C	96.1317	83.5584	95.1444	94.2434	109.196	94.4251	100.427	114.006
YDL016C	48.6213	29.643	45.5066	47.7115	26.3844	25.2389	29.0623	40.8424
YDL017W	7.4386	7.1648	9.2756	8.2949	8.2328	6.8412	6.8686	4.5371
YDL018C	29.1672	30.6945	28.4868	34.6158	124.881	112.951	10.489	17.0441
YDL019C	10.2059	9.0031	12.0818	8.2979	13.6554	15.3579	6.4204	6.1903
YDL020C	26.2557	20.6956	38.2923	31.1488	101.864	102.265	35.7413	31.5749
YDL021W	21.2618	13.8784	14.2631	18.8991	39.8071	37.1426	17.3932	20.4923
YDL022C-A	0.2314	0.4742	0	1.1611	4.2081	3.3717	2.4629	3.0021
YDL022W	228.608	158.285	303.812	205.797	218.522	237.273	306.966	306.876
YDL023C	20.1963	13.5844	46.1187	30.9187	29.5121	24.238	56.2445	43.2754
YDL024C	4.3836	6.3099	7.3384	5.423	16.6602	20.2877	13.4335	8.2484
YDL025C	32.2562	27.938	37.8329	35.9754	42.6619	47.2295	51.0636	51.718
YDL025W-A	1.2476	3.1952	1.8076	0.6257	0	0	0	0
YDL026W	2.309	1.9353	5.0699	1.8955	7.091	6.3519	1.5638	1.4417
YDL027C	30.8936	20.0328	26.6461	33.8505	49.3586	50.2976	16.3643	24.6034
YDL028C	12.1157	12.4795	15.8333	14.0506	13.3609	12.6713	10.3772	10.0157
YDL029W	83.4048	85.2606	97.7678	89.4771	140.038	137.957	61.9361	74.3024
YDL030W	15.2847	17.0919	19.409	14.9966	17.9906	18.3182	25.9722	24.9753
YDL031W	18.4854	26.0684	28.4652	20.5144	6.084	7.5427	23.5697	20.3666
YDL032W	2.099	1.5051	1.4196	1.4747	0.9087	2.1173	6.2551	7.0468
YDL033C	15.7868	21.4936	22.8284	20.7479	15.8795	13.8124	17.3981	16.1288
YDL034W	1.4425	1.1824	1.9513	1.8817	3.4982	3.3952	1.9958	2.4225
YDL035C	11.8417	11.4411	15.1982	11.055	10.257	12.6149	13.5751	11.8063
YDL036C	32.9598	34.8274	37.145	29.4359	13.3575	13.121	29.3339	24.8905
YDL037C	9.9462	10.2693	8.6295	4.9316	0.7771	0.7432	4.442	1.3697
YDL039C	9.3427	11.8265	16.4143	8.9877	5.1026	5.6025	8.3603	4.8823
YDL040C	17.9603	18.95	26.0168	16.136	7.6828	8.8463	17.1652	14.2477
YDL041W	4.061	4.6801	3.2695	2.7168	7.1814	4.1726	6.4837	5.0377
YDL042C	8.3495	11.2594	8.7472	7.8483	8.7265	5.5672	9.3736	8.1461
YDL043C	17.7638	19.5703	14.3707	13.8653	10.38	6.8738	13.0549	12.1047
YDL044C	13.561	17.0215	17.6626	13.5151	13.1486	11.827	17.7334	15.329
YDL045C	27.3371	26.2807	27.5141	29.4243	101.846	96.3628	37.1533	37.0938
YDL045W-A	244.206	165.733	156.299	174.025	227.428	207.021	159.531	168.315
YDL046W	227.243	215.709	181.778	227.548	1547.55	1505.94	361.028	454.025
YDL047W	76.0899	92.1871	109.315	100.209	85.0232	75.242	67.5292	55.1858
YDL048C	78.2605	60.5197	154.868	213.916	46.998	40.3395	120.099	72.4214
YDL049C	48.7127	46.3357	42.1969	45.2304	69.7235	68.7149	26.5235	31.9417
YDL050C	12.3434	11.192	9.4808	8.1766	9.2499	6.4337	15.0451	11.116
YDL051W	168.027	211.73	127.592	123.105	79.863	78.6701	177.565	145.867
YDL052C	88.8025	118.578	94.4981	93.4155	63.1775	61.7112	72.9434	74.2964
YDL053C	101.726	85.0174	93.4913	92.7293	197.032	219.219	139.02	153.32
YDL054C	21.8956	19.6126	18.7713	16.7752	26.6087	28.6705	270.258	261.095
YDL055C	702.107	815.545	876.338	770.597	87.1892	95.7019	238.905	202.942
YDL056W	14.123	10.528	10.5746	10.1062	3.9916	4.7521	7.0143	6.4187
YDL057W	13.8858	17.4926	14.9875	14.6876	30.9362	34.1412	37.1478	38.2353
YDL058W	8.9569	11.7058	18.5408	10.5543	7.0722	9.7213	9.5711	10.7407
YDL059C	24.7198	29.1018	27.6347	22.9252	45.0102	39.6012	286.136	311.809
YDL060W	12.3559	19.8559	19.5085	12.8974	3.937	2.7521	30.2219	26.3337
YDL061C	2537.84	1572.31	1150.07	1467.51	161.08	116.474	602.654	633.597
YDL062W	1.0763	1.4174	2.3761	0.4627	1.1984	0.5169	1.6362	0.9387
YDL063C	11.0268	18.3055	9.8862	9.5943	2.7517	2.4992	24.4802	15.782
YDL064W	129.749	80.5207	75.7626	79.5422	124.9	103.427	70.2987	82.3453
YDL065C	48.5	49.9255	49.5748	58.1388	81.2818	91.7172	45.8242	47.8309
YDL066W	79.2136	89.6196	116.981	98.4026	103.554	111.973	225.56	233.209
YDL067C	827.371	572.835	479.759	582.195	2218.77	2218.35	1578.6	1811.23
YDL068W	6.6489	7.4544	6.3027	6.6724	4.89	3.0935	3.0711	5.9358
YDL069C	32.8425	28.1943	22.9099	25.6425	34.1941	24.2949	36.9141	60.7978
YDL070W	50.5459	55.3449	94.9794	53.9788	41.0734	39.4956	46.1198	45.5217
YDL071C	7.7891	5.2107	13.974	11.485	6.1954	6.2354	21.6546	23.1677
YDL072C	245.103	331.945	194.295	315.087	926.301	850.217	257.402	271.832
YDL073W	5.0491	6.3527	10.3226	6.7908	3.502	3.6395	7.6258	6.5393
YDL074C	23.5659	32.4173	36.2781	24.4057	15.7228	16.7438	29.859	24.5256
YDL075W	3389.97	3599.06	2856.47	3258.23	407.081	473.318	824.591	677.204
YDL076C	44.9182	42.1429	53.226	50.3237	54.9913	53.0873	43.4308	50.0598
YDL077C	8.412	10.8661	11.5809	10.0016	13.0242	12.6289	8.3121	8.3621
YDL078C	82.4136	90.2307	102.225	109.409	772.868	745.603	196.211	206.086
YDL079C	35.2338	36.7758	46.5862	40.8924	120.931	133.177	29.514	33.2513
YDL080C	23.1768	30.2549	36.0597	25.19	13.9478	15.4546	35.146	29.0559
YDL081C	9353	9756.11	10144.3	9582.04	1939.7	2752.65	3109.09	2933
YDL082W	658.81	597.424	492.366	631.877	58.7784	57.7362	258.432	206.35
YDL083C	1708.71	1517.7	1179.3	1291.66	103.807	98.4397	395.202	297.707
YDL084W	168.953	213.106	210.614	208.299	93.5548	95.9039	149.468	121.392
YDL085C-A	223.294	173.192	180.765	197.444	123.292	157.885	141.971	187.041
YDL085W	18.5217	11.8834	12.8941	11.5821	449.095	487.697	48.6943	33.1533
YDL086C-A	17.5486	24.7587	29.8248	25.9362	12.2298	14.0363	9.1692	8.705
YDL086W	134.499	132.104	130.578	149.76	396.983	345.821	184.244	232.961
YDL087C	15.3256	15.1997	19.1645	14.3982	26.5969	29.1773	17.5264	19.2445
YDL088C	16.0491	16.4059	21.0001	14.3907	13.176	11.8488	13.2571	12.9667
YDL089W	7.4951	7.678	9.8739	9.2903	15.4477	14.1949	5.716	7.2488
YDL090C	16.3849	18.8576	23.554	21.5434	38.0005	34.4598	32.8288	30.5829
YDL091C	16.5914	10.0653	17.5814	17.6099	40.068	44.4342	16.8864	14.5008
YDL092W	243.429	227.954	207.875	245.915	344.711	346.403	330.639	316.301
YDL093W	17.1402	17.1367	19.0656	13.4714	7.97	7.9212	9.9156	8.4058
YDL094C	6.1907	4.4119	4.9408	4.5151	1.8654	2.6722	2.0874	1.4379
YDL095W	40.5799	50.3413	70.6496	44.3224	15.9697	19.6328	32.2559	21.4196
YDL096C	4.1529	7.1993	9.2588	3.8473	1.6602	5.0127	3.57	3.2912
YDL097C	108.492	105.105	117.277	120.501	230.262	243.114	98.1994	86.2956
YDL098C	46.8166	39.0231	35.7153	38.1342	41.3653	37.6464	48.5338	38.8085
YDL099W	114.608	117.65	133.752	161.024	191.954	218.028	86.57	79.4205
YDL100C	114.866	127.799	125.986	123.998	179.035	174.957	93.5243	110.408
YDL101C	7.9654	10.0891	8.6811	6.9698	5.0981	5.8491	2.5476	2.276
YDL102W	2.5432	2.7202	4.0111	3.3967	1.3119	1.53	1.9505	1.9695
YDL103C	15.3064	17.0792	18.7059	14.0325	13.007	11.5455	9.1585	7.641
YDL104C	15.377	19.5251	16.972	15.8305	16.4226	19.4097	21.7156	18.0387
YDL105W	14.026	14.9025	16.6234	15.1229	16.1234	15.7787	9.2677	9.1516
YDL106C	10.0749	7.843	12.0394	10.7429	18.5158	19.8358	5.7144	5.9693
YDL107W	27.4789	26.66	30.3273	25.7149	39.3956	34.2271	21.9354	24.7214
YDL108W	35.9675	38.3964	34.8075	34.64	50.8863	56.9224	49.6634	46.6072
YDL109C	4.7756	4.4644	7.9305	5.6316	5.791	6.1892	9.8166	8.3602
YDL110C	189.501	160.207	168.653	269.578	1363.6	1538.88	389.017	501.296
YDL111C	69.6387	79.9997	52.18	47.8429	50.442	50.0383	73.3014	59.4346
YDL112W	7.526	9.1525	11.1263	9.9522	3.0752	3.2063	9.8371	8.7998
YDL113C	19.646	22.9461	35.2116	21.6538	59.7375	68.3294	32.0899	24.338
YDL114W	1.5546	1.7252	2.0025	1.3653	2.1322	1.815	2.1372	2.3231
YDL114W-A	4.028	3.7274	3.8291	6.5201	12.042	12.3062	7.9522	6.3471
YDL115C	50.8621	51.1011	55.8647	47.2598	126.734	126.313	71.1677	74.8142
YDL116W	9.27	13.2477	17.5245	9.6184	8.1779	7.247	14.251	9.2145
YDL117W	7.5629	7.2636	9.7565	6.8133	4.2987	3.7808	6.6317	5.9195
YDL118W	4.8641	8.3423	5.2451	5.7891	2.8411	1.9016	2.167	2.2442
YDL119C	20.2759	17.6676	18.9701	18.6528	14.5843	14.4319	12.2163	14.1406
YDL120W	98.733	104.089	76.1526	96.8888	273.991	237.51	104.018	103.363
YDL121C	187.353	187.653	147.56	156.876	121.417	102.142	229.889	203.244
YDL122W	17.3104	18.972	21.7694	16.6749	11.5857	11.0129	24.366	20.2188
YDL123W	92.8953	83.5487	84.013	86.1835	238.137	212.33	147.456	134.368
YDL124W	464.637	381.53	460.977	649.543	1110.35	1123.27	364.205	424.914
YDL125C	1086.15	859.514	914.226	971.275	1196.84	1268.48	569.084	658.904
YDL126C	85.6013	82.682	156.385	112.693	167.742	205.081	131.229	105.22
YDL127W	27.3903	34.5893	21.5557	20.79	29.1168	31.5369	24.2763	27.1373
YDL128W	65.6606	85.8261	74.7001	70.3667	65.1202	55.9797	86.0133	74.4999
YDL129W	30.3834	27.2348	34.9085	35.8477	17.0697	13.518	36.2713	34.9777
YDL130W	4757.9	4369.44	3175.08	3844.46	384.743	445.4	1032.26	1127.47
YDL130W-A	362.718	209.96	285.091	306.773	3177.29	3331.25	758.816	824.068
YDL131W	39.2295	39.0097	35.0359	29.3727	39.4653	40.1492	101.14	80.7243
YDL132W	13.6923	12.1459	14.1948	12.5284	12.6055	13.3407	12.0996	11.2659
YDL133C-A	24111.9	16115.2	14159.6	18047.2	4538.48	3926.1	3339.99	3263.89
YDL133W	36.7723	34.8046	44.9939	33.3709	47.9803	47.4913	31.8718	31.0104
YDL134C	65.8468	66.5508	72.5366	62.122	85.2809	81.1691	62.6254	57.8817
YDL135C	103.323	89.0246	83.9581	93.6227	152.645	126.901	86.1971	114.804
YDL136W	508.045	386.613	284.578	375.014	95.0929	87.4821	208.685	199.597
YDL137W	513.166	463.648	438.483	446.368	2061.43	1965.16	722.034	840.131
YDL138W	11.7358	13.2634	16.5399	10.4536	10.0951	10.378	25.2967	19.7004
YDL139C	19.3969	19.9656	22.3093	19.003	20.2413	29.0908	34.0155	33.2011
YDL140C	11.6413	11.4739	15.1143	14.1761	11.5569	11.0717	7.9344	6.5487
YDL141W	9.4774	8.6452	13.8228	7.6613	6.2975	6.723	11.9394	9.2551
YDL142C	31.3341	28.7855	29.0681	27.9681	63.1706	56.1507	42.9431	55.1256
YDL143W	60.4066	80.4823	83.8841	70.9344	46.5144	49.613	85.1932	62.4131
YDL144C	37.9981	48.8992	46.1701	44.9614	82.6907	96.9574	111.976	103.071
YDL145C	17.7732	12.3128	17.2192	15.4941	4.6711	4.8651	6.6501	7.9301
YDL146W	17.8332	14.7538	23.6407	17.2531	10.4825	7.9865	13.162	11.7393
YDL147W	88.4576	87.4565	97.6217	90.2035	206.042	210.429	115.001	95.9209
YDL148C	14.9206	27.4002	24.5319	14.804	3.98	4.5807	33.1009	19.9696
YDL149W	4.1229	3.6505	5.0439	4.1581	8.8826	9.4972	4.9835	4.6329
YDL150W	39.6661	52.4525	48.3085	33.0835	12.99	14.123	46.8937	38.2294
YDL151C	0.5504	0.1128	0	0.6627	0.0953	0	0.2343	0.2521
YDL152W	6.2628	6.4156	5.532	4.4891	2.0153	1.4038	6.0943	3.9598
YDL153C	27.6648	49.2199	36.9527	23.3708	7.6384	8.2003	31.3577	22.7579
YDL154W	8.9388	9.3739	9.7727	8.4515	8.2516	9.0695	11.2915	10.2149
YDL155W	26.2376	36.9526	37.3889	24.5017	24.011	22.2338	21.114	18.3417
YDL156W	2.9399	5.8646	7.3621	3.3771	1.9097	3.3817	2.1409	2.8048
YDL157C	212.436	203.674	154.095	146.635	117.319	109.822	130.301	134.969
YDL158C	50.3886	40.2213	39.4045	41.1637	26.2161	23.1565	26.4536	28.4508
YDL159C-B	0.6627	0.1698	0.8005	0.3326	1.4709	1.6713	0.9258	0.7271
YDL159W	14.8768	13.4726	18.3741	17.2383	34.1072	32.7893	25.1386	23.2328
YDL159W-A	0	0.5083	0	0.9962	0	0	0.528	0
YDL160C	21.0394	21.6985	33.8555	20.8305	25.5438	26.1577	15.92	13.7632
YDL160C-A	186.918	164.079	136.62	147.384	178.43	166.294	106.566	125.346
YDL161W	32.5021	31.1368	38.8707	32.6624	36.7127	48.4903	33.8934	32.547
YDL162C	1.1006	1.879	3.8989	0.7364	0.6356	0.6168	1.9524	0.7003
YDL163W	0	0	0	0	0	0.3512	0	0
YDL164C	11.885	14.5832	16.8761	12.9995	10.2251	11.1956	11.2854	11.7802
YDL165W	67.5613	50.3669	51.0367	83.2002	140.53	124.292	107.083	126.067
YDL166C	116.722	129.572	104.371	114.081	58.7128	51.005	130.25	123.37
YDL167C	11.7627	17.9758	15.0185	10.9392	2.3845	1.9012	35.8427	28.9262
YDL168W	38.4621	47.3343	41.1737	42.8715	67.8732	76.1015	79.3644	81.1663
YDL169C	38.8683	27.43	22.9867	28.1664	810.438	792.395	264.493	275.022
YDL170W	31.9454	52.9311	29.5	18.0421	27.863	42.7993	396.112	305.996
YDL171C	11.0386	14.467	19.9948	15.799	10.3542	10.3551	82.1434	68.6567
YDL172C	3.1857	3.8439	1.5734	1.6341	6.6234	6.6655	2.4115	4.3766
YDL173W	82.658	71.2015	84.4604	80.6676	128.438	140.014	79.5021	95.1869
YDL174C	74.7257	85.986	113.899	78.7144	302.739	326.537	89.7459	68.467
YDL175C	20.7853	15.5625	19.3389	18.2331	29.9626	28.7042	36.2167	35.6037
YDL176W	7.2764	10.5812	13.4281	8.0682	9.6777	11.8821	14.0388	12.2086
YDL177C	68.0476	55.8541	50.7942	65.9294	47.0495	48.2441	65.8859	63.6645
YDL178W	31.3168	33.4437	31.6921	20.0885	23.0955	21.2093	33.5404	31.599
YDL179W	28.4152	25.615	26.1252	23.8146	13.5407	13.2988	18.6449	16.1288
YDL180W	16.7923	16.2272	19.7508	19.1784	18.2295	28.3567	25.374	25.0004
YDL181W	252.393	215.047	290.165	534.35	1311.65	1466.81	490.372	545.398
YDL182W	66.9767	50.5191	57.7127	48.0851	62.4729	61.4548	176.679	131.871
YDL183C	15.2864	16.075	18.0696	19.8737	73.8286	63.795	39.196	33.3637
YDL184C	19051.7	11175.8	11288.6	10881.4	3886.63	3274.65	3424.13	3795.35
YDL185C-A	20.6794	28.8355	28.5807	25.0789	19.6544	15.4526	38.5219	42.7368
YDL185W	80.9989	77.8351	102.123	85.9638	41.8963	45.7816	104.567	85.6776
YDL186W	19.1928	21.0037	26.9197	21.5595	21.4897	22.4295	35.4031	36.6199
YDL187C	13.8803	11.7115	13.7274	12.6195	6.5065	7.8708	12.1676	21.312
YDL188C	28.1401	23.7241	32.323	30.7653	28.6088	25.7964	24.1936	26.8733
YDL189W	24.8954	28.312	35.6624	28.7911	11.8392	11.8265	42.9646	39.8909
YDL190C	39.6284	23.9009	20.2646	25.8637	9.6347	10.3316	13.649	17.2713
YDL191W	465.916	254.305	172.148	276.219	71.4764	41.9637	126.576	141.437
YDL192W	1015.27	950.164	714.544	839.212	449.937	396.543	766.502	836.458
YDL193W	33.0884	33.7451	37.5164	38.4293	44.5206	38.8459	24.0873	24.0156
YDL194W	2.9136	3.3764	5.3071	2.972	15.7221	14.4016	3.5334	3.2991
YDL195W	16.2869	13.7835	15.8915	15.6348	9.0057	8.7488	7.6399	8.0821
YDL196W	0.9924	1.2197	0.767	0.9958	3.0942	0.2224	1.2676	1.06
YDL197C	30.801	31.7411	45.38	32.9346	46.0203	52.1937	39.5735	37.5252
YDL198C	77.6043	85.214	73.6487	71.6599	51.6489	54.4705	644.276	583.552
YDL199C	2.7289	3.2161	6.0949	4.2697	16.6964	18.646	11.7732	9.2703
YDL200C	79.6115	58.0017	55.0989	63.6526	346.982	341.686	142.156	156.372
YDL201W	49.2298	52.5729	42.8952	40.232	32.2933	30.1503	42.5996	41.5062
YDL202W	37.948	38.5743	38.7311	34.8984	36.4507	36.7414	27.3467	29.862
YDL203C	8.3354	8.9675	13.7395	8.095	9.4196	9.7108	13.419	11.2184
YDL204W	27.0727	20.9754	36.0276	45.9012	150.005	166.007	38.0635	33.3997
YDL205C	86.2001	116.322	113.774	105.188	107.04	113.787	106.142	89.2411
YDL206W	8.532	7.778	12.4874	7.0844	9.6997	10.0751	10.4054	10.523
YDL207W	47.3002	53.8997	67.2823	49.2723	49.5935	55.7421	101.768	92.2411
YDL208W	487.756	529.054	389.097	390.375	101.744	90.6637	396.84	382.15
YDL209C	34.5406	37.9019	28.5003	19.7341	26.5871	25.2909	29.6524	33.191
YDL210W	7.8612	7.7019	9.4386	5.9746	10.6106	10.4368	47.9306	34.8921
YDL211C	8.7283	8.6314	6.5317	5.7723	3.627	2.2054	4.833	4.6206
YDL212W	230.369	301.965	206.924	250.941	349.185	318.274	285.172	342.931
YDL213C	156.103	181.089	165.429	159.414	93.0467	95.5678	195.828	168.844
YDL214C	3.7243	3.0065	4.0131	5.7775	30.7376	37.6741	136.384	107.115
YDL215C	18.1048	18.327	25.952	17.1408	87.2194	86.8281	65.9644	59.5032
YDL216C	15.8313	16.5011	21.3424	18.6585	29.0201	26.1001	17.34	15.6296
YDL217C	53.6632	61.2846	54.4469	45.8276	52.4933	48.0076	71.6624	75.1004
YDL218W	11.3406	10.4865	14.4403	7.9379	10.9821	10.4298	19.4371	18.4645
YDL219W	100.049	83.5143	72.3226	87.1402	23.8965	21.2382	73.9151	90.8148
YDL220C	5.758	6.1353	8.396	6.9555	9.5128	10.4772	8.5119	7.5135
YDL221W	3.5317	3.7208	5.4589	3.0382	6.5555	8.8216	5.4777	3.3884
YDL222C	53.8684	36.1494	59.5701	59.863	507.956	463.764	51.8587	56.8298
YDL223C	15.8526	13.3153	15.5851	12.5966	20.493	21.9036	8.4266	9.6504
YDL224C	15.1306	14.1063	19.337	10.5515	22.0977	21.9841	14.0313	13.6248
YDL225W	14.2684	17.3906	18.2391	14.1722	10.2354	9.6773	14.0182	13.0953
YDL226C	61.2377	64.3602	64.855	71.2376	40.5798	38.6048	67.05	69.1299
YDL227C	12.1387	16.1987	13.1138	11.7259	0.5453	1.4507	1.6383	1.9757
YDL228C	16.4189	13.1933	10.5329	11.6277	0.1771	0.6874	8.1249	7.5391
YDL229W	184.303	233.002	220.881	196.289	11.8771	14.7393	157.072	98.3301
YDL230W	27.316	26.9074	29.2108	29.8737	43.6286	43.2419	38.2687	34.2982
YDL231C	55.6826	50.1967	60.1046	51.683	19.6503	18.0516	47.0974	36.7109
YDL232W	1307.83	951.335	789.021	893.101	292.717	243.674	460.519	485.591
YDL233W	13.0477	12.0934	18.169	12.5119	48.9043	39.4159	9.3466	9.8948
YDL234C	10.8926	10.1138	25.3235	11.8737	33.7875	41.436	9.8798	8.5798
YDL235C	82.2808	72.1486	86.092	64.0995	72.5995	65.9492	109.288	128.264
YDL236W	87.3892	94.5544	98.8728	114.557	33.0067	34.9737	215.734	204.069
YDL237W	83.413	98.8632	106.625	107.609	186.16	169.38	278.441	229.612
YDL238C	9.4415	8.5155	16.1396	12.6332	34.0404	32.2001	29.3757	22.6941
YDL239C	7.0994	7.356	9.65	5.5263	7.3183	9.2885	33.6731	30.2839
YDL240C-A	3.7957	2.9167	3.2094	17.6246	1.2333	0	4.5457	2.5362
YDL240W	3.6292	3.6142	6.5231	4.0694	2.9503	2.3179	3.798	3.9924
YDL241W	44.1266	44.3661	44.8879	36.7832	15.0658	15.1772	18.0153	25.3009
YDL242W	9.6198	12.5088	18.409	10.2107	11.3757	8.7085	18.5088	14.2602
YDL243C	10.5635	14.7778	13.7042	11.3876	18.0362	18.739	16.7028	15.2468
YDL244W	2.1767	1.9674	1.7321	2.3769	6.0997	4.305	3.1344	4.1039
YDL245C	0.1538	0.1969	0.5198	0.2314	0.4993	0.2154	0.409	0.3815
YDL246C	0.061	0.3124	0.1768	0.1224	0.1057	0.0683	0	0.0466
YDL247W	0.0716	0	0	0	0	0	0.0762	0
YDL248W	4.3773	2.9701	6.426	5.1918	3.9882	2.8672	2.6622	2.7766
YDR001C	83.5402	82.9216	141.27	111.696	118.586	145.096	162.528	157.663
YDR002W	506.503	462.274	406.241	449.226	233.17	238.636	763.32	706.246
YDR003W	65.8361	56.1312	58.4427	71.9693	252.732	228.257	83.8867	89.849
YDR003W-A	32.4702	30.6689	38.0776	42.4614	124.177	133.879	41.8229	47.5795
YDR004W	27.7454	27.5075	26.3752	22.8552	17.0345	16.3297	24.2664	22.0863
YDR005C	22.9039	20.0308	26.1027	24.6454	20.1328	18.5402	18.6896	21.1053
YDR006C	10.225	9.571	12.6326	9.6255	14.4794	16.6069	12.8811	9.478
YDR007W	241.447	274.667	265.833	230.692	383.131	413.302	268.16	270.304
YDR008C	12.3591	14.1404	12.5608	11.2752	33.7855	23.0275	15.2059	24.7422
YDR009W	5.1323	5.9238	7.6121	6.3837	28.5186	25.8844	6.2316	6.2889
YDR010C	9.8342	14.5051	12.9198	11.4465	16.0117	19.397	18.6288	18.4583
YDR011W	11.5425	12.9548	18.5863	13.1386	15.6167	20.7233	26.2349	31.2859
YDR012W	155.093	168.937	129.574	140.193	29.5885	23.41	101.436	100.393
YDR013W	50.4768	64.5694	53.5172	48.7189	57.4102	43.3906	39.4296	45.6228
YDR014W	7.4765	10.1227	11.0584	8.3751	7.7054	8.9639	8.0497	8.2928
YDR014W-A	7.16	5.8539	7.1074	5.3393	28.4467	26.3563	10.3471	8.9234
YDR015C	22.8489	17.6164	18.8903	24.8231	28.4993	33.0916	14.5426	20.9733
YDR016C	167.847	147.523	144.844	166.772	185.43	201.992	115.271	117.773
YDR017C	6.7588	6.549	8.5578	6.9178	7.1719	7.7695	8.1158	7.8766
YDR018C	15.0658	12.25	14.6014	13.5127	96.6906	90.0219	13.329	11.6777
YDR019C	52.2183	67.3272	70.9965	50.379	118.427	116.744	295.758	357.064
YDR020C	37.4614	41.3512	37.2722	33.1119	43.3295	44.2402	80.4585	71.6213
YDR021W	15.2444	20.9589	13.6135	11.8257	5.0381	4.9458	22.4158	21.2766
YDR022C	83.7328	105.434	62.5289	70.3421	206.524	173.56	126.884	143.414
YDR023W	109.709	116.803	105.555	103.784	29.7	25.5121	81.0833	65.5322
YDR024W	14.6856	13.8041	15.1016	16.3638	3.3852	4.984	15.634	12.7498
YDR025W	974.743	950.808	709.934	813.924	124.046	245.439	347.351	290.297
YDR026C	42.4248	69.3631	72.2306	47.6008	37.7857	40.3166	74.5836	68.0079
YDR027C	9.8462	12.0569	12.411	8.5019	12.4954	15.7836	7.9694	9.2794
YDR028C	19.3927	19.0148	26.0594	20.5878	20.0103	22.7094	15.6927	15.3665
YDR029W	17.4622	9.3705	17.4743	17.526	26.834	47.0692	15.7108	11.5813
YDR030C	22.659	23.2994	21.4846	23.9672	64.547	65.9749	38.0849	37.0656
YDR031W	190.994	169.266	153.665	224.032	680.349	643.505	218.143	271.732
YDR032C	552.011	262.607	264.602	470.178	1430.82	1353.97	492.686	581.995
YDR033W	442.941	380.095	412.618	410.616	67.1178	73.5787	312.817	320.765
YDR034C	18.7991	25.0932	31.6092	23.8221	13.7425	16.1662	53.4633	40.5907
YDR034C-A	6.644	13.2874	17.7271	15.8739	22.1952	25.1758	15.8261	11.8304
YDR034C-D	0.3698	0.2904	0.3692	0.4207	0.2028	0.2487	0.1706	0.2258
YDR034W-B	105.588	67.9978	87.7862	107.224	2075.58	1774.73	220.833	168.071
YDR035W	93.214	112.975	88.1079	91.9854	68.1163	62.9879	519.45	481.639
YDR036C	33.9321	36.5174	38.2409	36.5559	60.8066	55.9342	46.9377	40.7916
YDR037W	113.728	158.555	132.977	135.057	24.0813	27.7502	292.956	200.331
YDR038C	1.7309	1.0215	1.6357	1.265	0.7822	0.7591	2.0424	1.6654
YDR040C	0.9221	1.2004	1.8374	1.1759	2.3295	2.8206	1.8606	2.0965
YDR041W	113.713	121.843	124.584	130.264	310.402	348.225	369.599	405.016
YDR042C	7.0121	6.6214	6.0088	5.3846	1.7425	2.3236	3.3098	3.3973
YDR043C	24.402	19.9974	37.7847	46.3296	126.591	115.311	134.426	130.044
YDR044W	20.6216	19.0296	16.8317	24.4883	9.09	8.1163	21.2794	25.3909
YDR045C	141.067	146.402	123.677	130.63	71.0393	66.3115	136.043	135.369
YDR046C	67.3613	75.6669	128.543	99.8793	16.6253	16.4071	15.0455	6.6213
YDR047W	230.574	259.232	428.222	348.277	47.6443	52.8135	69.8051	59.7008
YDR048C	0.1795	2.3896	0.8668	0.9003	9.4814	11.6636	5.9203	2.3279
YDR049W	11.2354	12.2753	15.7135	11.1604	11.5988	13.527	17.0354	12.4348
YDR050C	5474.7	7103.38	4501.26	5249.85	2025.83	1924.33	5771.79	6590.2
YDR051C	41.3686	44.1237	49.0076	45.6036	68.0375	60.7354	46.2966	44.7375
YDR052C	10.1841	16.7187	19.5542	11.1515	11.3889	12.8017	16.5747	13.2625
YDR053W	1.4615	0.8166	0.8984	0.2665	0.115	1.34	0.4241	0.811
YDR054C	41.6771	46.8654	58.6157	43.5632	145.421	150.47	63.5287	66.1853
YDR055W	112.571	80.5471	117.69	109.541	54.0063	55.4419	95.3282	68.4471
YDR056C	113.909	117.403	116.927	109.597	299.825	284.377	128.369	162.61
YDR057W	15.4315	19.7015	21.7757	15.6767	16.6576	17.2956	15.9387	14.4745
YDR058C	31.3959	28.0504	32.3591	37.6404	58.1251	52.6492	37.0511	46.0913
YDR059C	63.1713	39.0696	42.8007	69.0116	403.701	381.68	235.366	281.148
YDR060W	16.219	21.0353	26.6416	20.8517	5.6231	5.3145	20.5985	13.9929
YDR061W	21.2072	20.9365	30.539	25.5089	15.2911	16.6258	19.9203	19.0362
YDR062W	42.0479	45.2714	59.6241	42.8092	13.5989	12.4364	32.537	27.4545
YDR063W	184.029	154.84	159.016	171.115	261.863	264.959	161.324	191.206
YDR064W	2703.78	2831.51	1866.8	2140.91	199.892	200.382	900.649	808.922
YDR065W	16.3826	21.3478	20.6918	17.9306	14.1895	15.124	24.3755	22.9266
YDR066C	15.4193	21.1767	18.7433	18.4493	32.8752	29.0561	20.9197	20.8197
YDR067C	63.8784	68.9939	55.0963	61.9036	95.4208	81.9349	62.9494	76.1925
YDR068W	44.1602	51.0005	53.102	53.0375	106.795	121.522	51.5064	58.6463
YDR069C	4.9338	4.0605	5.1335	3.597	6.3918	5.9788	4.6902	4.8597
YDR070C	537.236	162.724	191.658	304.246	9693.92	9948.79	3173.28	2846.44
YDR071C	208.271	169.41	131.677	151.979	208.474	166.127	171.042	184.915
YDR072C	38.3751	33.9191	55.4358	43.061	39.068	36.3529	41.7736	40.5242
YDR073W	159.091	122.518	148.575	140.425	221.42	234.601	88.9818	118.653
YDR074W	72.7811	59.0532	103.258	53.1957	45.2889	50.5449	12.2431	21.0658
YDR075W	26.2685	31.2081	26.7972	18.5744	27.5208	24.8584	47.6034	40.8154
YDR076W	22.7927	21.6581	23.9634	27.4264	69.2743	80.6244	68.8242	61.5486
YDR077W	989.779	714.442	834.894	1030.28	966.067	979.064	819.137	1045.94
YDR078C	38.5046	30.8937	37.4852	37.6402	65.5335	65.098	44.0489	46.2541
YDR079C-A	143.645	118.61	111.86	115.167	208.131	196.891	184.159	210.465
YDR079W	126.329	94.7705	118.058	121.75	301.154	286.857	123.979	155.268
YDR080W	6.8137	9.6461	11.2849	8.5996	7.2943	8.4665	12.9497	12.6117
YDR081C	5.4812	6.5397	7.8048	5.3017	5.6245	5.8967	8.3877	6.8878
YDR082W	24.833	29.9238	26.0295	21.5387	23.3918	22.02	31.2628	25.1621
YDR083W	71.3361	79.8399	66.0066	57.7516	22.9703	27.538	56.9489	50.2238
YDR084C	75.8543	85.4393	70.8881	89.8099	164.387	145.839	63.4079	68.2924
YDR085C	22.4793	24.6146	38.8597	29.6753	71.4226	84.0543	32.4622	36.5792
YDR086C	1298.24	1093.9	848.694	1042.52	986.599	1067.39	1176.33	1309.49
YDR087C	58.6118	72.2103	50.7242	52.1318	17.0231	16.2679	75.5417	73.3489
YDR088C	28.3724	31.5284	34.0434	31.0179	66.6824	78.1039	40.2022	43.5388
YDR089W	5.6125	7.9687	7.3126	4.3004	4.095	3.2889	13.9058	13.7746
YDR090C	17.4162	23.0433	20.5862	16.5254	29.1013	22.871	77.7347	70.1091
YDR091C	25.3784	38.2407	34.007	24.8463	10.6584	8.4871	37.3379	29.7963
YDR092W	128.164	120.061	100.632	108.087	180.331	154.891	202.222	204.431
YDR093W	7.3846	9.8255	15.71	11.6545	3.2462	4.1868	5.8129	5.2127
YDR094W	6.4203	4.9328	5.7377	5.477	0.973	0.7196	2.5627	2.8176
YDR095C	2.5489	1.6324	2.309	1.5988	0.5518	0	0.5088	1.4589
YDR096W	7.0967	4.9058	7.169	4.8274	18.7209	17.0445	2.5714	4.9224
YDR097C	2.9991	3.7774	5.9058	5.0655	1.533	1.6715	2.6862	1.9512
YDR098C	116.966	83.0255	92.3983	96.9491	106.007	100.219	80.7426	108.711
YDR098C-B	0.087	0.0764	0.1201	0.0873	0.0431	0.0139	0.1455	0.1044
YDR099W	135.893	102.96	102.406	122.813	296.162	260.899	143.993	196.25
YDR100W	167.602	129.155	140.091	160.62	492.426	447.89	248.12	334.921
YDR101C	26.244	40.8087	24.717	18.4535	4.426	3.818	27.5257	18.9937
YDR102C	16.9129	14.3036	11.2105	15.7889	6.4727	9.9189	20.9309	18.912
YDR103W	10.5577	10.5525	13.2415	10.2086	5.472	5.6886	14.2915	10.4113
YDR104C	3.3456	4.7651	5.1462	4.1527	6.5075	6.6443	5.2632	5.364
YDR105C	19.9706	22.2342	25.3021	23.7464	55.8765	46.5402	33.0462	28.9861
YDR106W	7.8126	6.6699	8.4353	8.3788	17.3163	19.3158	7.9892	8.3595
YDR107C	54.8271	49.7742	57.4756	46.9545	12.6741	11.8387	290.793	378.852
YDR108W	6.0233	5.8986	9.8417	5.4518	5.3191	5.1294	9.8989	7.3012
YDR109C	10.328	13.7229	16.8306	9.8852	11.8224	13.5003	16.7443	12.9294
YDR110W	10.0204	13.5491	12.6478	9.9207	10.8713	11.1556	22.0846	17.1752
YDR111C	21.1181	22.9447	26.6959	19.4532	111.923	110.373	61.1199	49.2565
YDR112W	0.8581	0.5858	1.3814	0.7175	13.3758	17.6288	28.3081	32.0841
YDR113C	28.8435	27.7603	30.6423	29.2549	31.8732	34.9743	50.0375	46.2173
YDR114C	19.8482	13.4699	13.1126	16.5163	21.3825	25.9562	12.8211	12.0411
YDR115W	130.264	89.1689	72.8905	113.459	230.569	248.693	77.1837	105.849
YDR116C	32.8767	29.4365	28.6011	31.2521	31.4296	32.5806	20.3417	19.8891
YDR117C	15.6611	19.1079	19.5731	15.192	18.1628	19.1879	14.0041	10.4693
YDR118W	8.2885	8.4914	9.788	7.295	10.1139	11.7971	8.6821	7.1298
YDR118W-A	4.4786	6.8803	12.9769	3.3701	7.7564	3.1368	7.7444	8.1162
YDR119W	14.4399	22.7106	17.8408	13.1441	18.1328	14.8003	37.0512	29.3317
YDR119W-A	96.3805	35.2954	85.1685	80.2164	3187.38	3128.51	194.287	479.369
YDR120C	26.7631	46.6199	36.4848	28.3381	13.2385	13.6737	81.1945	71.734
YDR121W	58.5563	52.6392	52.9902	56.0392	150.388	136.446	47.1414	44.6267
YDR122W	16.7615	15.5553	16.4599	14.3735	15.884	16.2997	10.7744	10.1471
YDR123C	33.3163	39.2913	35.2307	39.4084	10.5117	11.549	25.2852	19.4408
YDR124W	28.4593	32.1765	39.5096	32.2801	33.8687	41.2791	41.8306	38.0234
YDR125C	12.8804	13.9084	15.0087	15.9393	17.0355	18.9231	13.431	12.9849
YDR126W	40.7935	49.9157	35.5251	35.0912	21.5964	26.4644	159.109	169.491
YDR127W	12.4338	13.0601	19.73	15.5056	5.4187	6.483	41.5037	35.1123
YDR128W	10.7332	13.0944	15.4676	11.8269	14.8715	17.3949	12.1379	10.8341
YDR129C	66.9302	59.8623	118.468	92.6465	81.8793	93.3791	37.3167	32.3652
YDR130C	34.7879	37.5668	34.1123	32.3714	39.6337	43.0652	21.4146	19.9127
YDR131C	6.7324	9.5018	11.1656	7.9196	9.3627	9.2222	10.0711	7.9349
YDR132C	16.6429	16.4328	19.2568	14.1662	22.0226	22.474	21.0002	17.5998
YDR133C	976.621	505.316	639.086	1023.64	2175.32	2187.99	819.89	1154.05
YDR134C	435.984	293.225	299.141	476.848	1253.32	1295.93	385.221	419.974
YDR135C	11.922	12.6313	16.6531	16.6351	11.5204	10.7941	14.3805	12.8325
YDR136C	2.4	2.9271	4.196	1.0323	3.3654	6.2768	1.8246	2.2681
YDR137W	11.1112	11.6544	19.3915	10.3521	15.2912	16.1863	13.3321	9.9196
YDR138W	7.4561	6.872	9.8148	7.2889	9.802	8.6814	12.764	12.0434
YDR139C	475.013	439.498	411.994	441.309	362.436	361.714	358.163	321.597
YDR140W	84.4266	93.6039	82.8345	84.0792	75.469	65.8037	107.164	103.877
YDR141C	5.7294	7.1068	8.8326	6.2998	5.5234	5.5699	5.6339	5.5988
YDR142C	21.7649	25.2863	25.05	25.4913	52.0839	49.4874	34.8259	29.973
YDR143C	17.9047	15.6442	17.139	15.828	29.1119	33.6354	40.0325	34.7115
YDR144C	14.8084	18.4238	19.1596	17.3976	7.8026	7.7359	20.5902	17.6815
YDR145W	21.665	22.2661	25.4918	18.4186	32.6488	36.5618	18.8221	18.2551
YDR146C	5.8675	4.9346	6.461	5.631	2.9738	2.0963	3.1906	3.9692
YDR147W	20.6259	23.0541	26.6887	17.7427	6.8593	7.7611	16.3474	15.4605
YDR148C	48.6593	44.6738	61.6179	61.6051	211.905	197.55	59.1913	73.1382
YDR149C	0.2764	0.1887	0.6229	0	2.1541	1.4453	0.1961	0.4219
YDR150W	5.7796	6.0174	8.4027	5.6749	12.9194	16.2176	5.9688	5.3663
YDR151C	38.4219	35.382	47.2372	43.4595	65.3897	68.1901	50.038	46.2963
YDR152W	171.19	193.358	174.171	165.755	84.8904	97.9797	131.358	117.609
YDR153C	26.5777	28.3978	23.4294	26.9024	30.024	31.8886	30.2824	26.105
YDR154C	2163.22	1702.4	1437.69	1955.2	2266.64	2275.12	2625	2959.01
YDR155C	1637.24	1749.43	1165.2	1377.84	2209.54	2240.02	2507.36	2546.91
YDR156W	159.489	148.232	121.536	130.725	103.965	114.013	259.228	272.533
YDR157W	20.5348	20.453	17.5994	15.0368	8.828	11.6792	44.976	51.4725
YDR158W	201.019	224.07	220.364	232.055	62.9725	64.3135	1451.13	1657.89
YDR159W	8.0649	9.3379	14.1004	9.9265	7.5453	8.8218	10.8543	10.5338
YDR160W	8.9235	9.1167	11.1654	9.7138	12.2485	14.5926	7.3179	6.2706
YDR161W	37.5968	41.8648	38.6424	28.2988	19.5562	18.9512	45.5073	42.2191
YDR162C	25.8409	29.5025	32.3989	25.9312	43.3966	40.0163	46.6083	45.1611
YDR163W	52.2145	45.1332	52.8659	79.4814	156.798	184.353	101.893	103.19
YDR164C	9.657	9.2876	14.0899	10.9628	10.2912	11.2972	13.425	10.4003
YDR165W	27.8512	33.3155	25.928	25.1821	7.033	5.8247	32.0642	25.9962
YDR166C	6.1759	7.0955	10.7732	6.3481	11.3299	11.7767	10.2704	8.8863
YDR167W	71.3557	75.7848	65.8892	74.1519	124.953	151.356	82.9712	85.5477
YDR168W	24.1852	18.1451	22.9837	25.9455	36.0148	35.921	19.9934	21.7606
YDR169C	11.8271	9.1217	14.9012	12.3084	20.3141	24.5169	11.337	9.95
YDR169C-A	3.4933	4.0247	4.2187	5.6953	7.564	1.9573	1.8587	2.9993
YDR170C	14.8651	19.3308	28.0688	17.7596	8.9954	11.1415	13.5831	13.2429
YDR170W-A	14.156	17.4435	18.0781	19.8713	38.1187	43.7182	96.9536	87.5051
YDR171W	139.117	42.404	114.627	330.267	840.419	941.408	90.1677	94.8415
YDR172W	32.3536	35.9491	47.3197	32.6443	19.4403	21.668	38.884	29.7058
YDR173C	24.5943	25.776	30.0716	29.6387	99.8735	101.474	44.4931	42.0457
YDR174W	458.954	486.651	473.795	486.622	365.817	364.244	376.144	376.641
YDR175C	38.4478	36.5637	31.5585	34.1364	44.6872	36.2454	32.5201	33.9232
YDR176W	17.2305	21.8857	25.308	17.0582	17.4456	19.9322	18.2154	18.3704
YDR177W	107.411	110.124	130.589	125.665	237.614	216.969	105.478	134.899
YDR178W	121.112	94.7689	87.2752	125.779	1192.18	926.837	121.983	166.282
YDR179C	34.2886	32.4729	27.7344	29.5082	118.639	85.2423	37.875	38.4149
YDR179W-A	10.399	10.1653	9.9313	10.555	8.7665	7.3845	17.2352	16.5081
YDR180W	1.7517	1.7943	2.6854	1.9758	1.0408	0.7463	1.1093	1.0937
YDR181C	16.8774	18.3468	21.1697	12.9204	26.2704	25.5304	17.6124	20.1871
YDR182W	20.5051	17.1911	26.9686	23.5775	25.0647	24.4514	15.7267	13.6196
YDR182W-A	15.0687	6.7289	10.0791	11.2431	9.2035	11.259	9.6634	12.6794
YDR183C-A	34.7729	24.9632	20.3554	25.7279	3.2984	0.569	23.2333	22.2791
YDR183W	32.3154	33.1041	31.7196	33.2058	39.3807	33.0396	42.901	40.5987
YDR184C	26.5525	45.3735	23.2608	24.3344	2.6938	2.1949	21.5173	13.6265
YDR185C	47.8107	53.0939	45.4146	47.2759	34.7133	33.9982	54.7356	52.6613
YDR186C	8.0623	8.5249	11.1833	8.8245	10.2296	10.0932	28.1769	22.9568
YDR187C	2.9043	2.8791	3.8921	2.0682	3.0841	2.4152	6.2824	2.4313
YDR188W	96.1595	115.149	138.644	101.686	74.7661	83.3713	141.777	111.24
YDR189W	13.6804	14.769	17.3961	12.0362	10.069	10.7607	8.1618	8.9886
YDR190C	47.333	62.9149	49.8371	37.06	21.0938	23.1763	43.2639	34.805
YDR191W	9.6998	9.2783	8.6985	7.1525	9.1447	6.7273	12.4916	10.7571
YDR192C	8.4492	8.4214	10.3242	6.5077	7.1599	7.9338	11.5197	8.8175
YDR193W	1.1491	1.8499	0.9516	1.8118	2.8429	3.1273	2.9697	2.1291
YDR194C	30.1099	38.488	43.9151	25.7253	20.9113	23.2382	28.0623	25.0247
YDR194W-A	0.4281	0	0	0	0	0	0	0.3268
YDR195W	26.2906	19.4053	26.7024	22.5068	31.2906	30.0484	32.7584	27.5175
YDR196C	124.806	118.554	122.797	141.754	405.657	392.765	134.7	135.695
YDR197W	34.9025	35.8083	34.0728	36.9071	49.8315	40.9268	25.2455	24.3742
YDR198C	16.1499	17.9085	15.4322	11.3093	6.9174	7.5091	19.173	15.0011
YDR199W	3.9259	4.0218	3.9453	2.6796	2.4482	3.6964	2.1729	1.5583
YDR200C	11.8202	12.446	19.4046	12.7541	13.7745	18.3039	13.597	13.2168
YDR201W	94.0224	82.2524	95.1608	90.0891	162.338	152.171	49.7545	52.2537
YDR202C	25.0624	24.7921	24.7347	29.4266	104.628	102.156	22.3733	25.9968
YDR203W	2.4711	2.1101	2.5582	3.0112	2.854	2.4401	1.8788	1.3023
YDR204W	88.3768	85.9933	98.9814	89.188	340.281	350.136	139.41	140.834
YDR205W	7.5127	9.8694	12.5489	8.2009	12.0704	10.4765	10.1623	9.2127
YDR206W	10.4201	10.2311	13.9395	11.718	20.0596	19.91	12.843	9.6554
YDR207C	4.9757	4.0779	6.2268	5.8255	4.6175	5.6829	5.8001	4.7378
YDR208W	17.2126	15.7761	21.0479	14.5842	22.1933	28.5412	19.719	16.7668
YDR209C	39.1086	26.9029	25.4782	42.7073	16.6058	16.1455	27.1283	27.7325
YDR210C-D	0.0124	0.0509	0.1081	0.0499	0.14	0.2229	0.2911	0.0949
YDR210W	462.741	388.522	410.373	496.505	165.6	144.496	280.074	299.498
YDR211W	19.5188	26.2725	27.8856	20.3955	7.3725	9.4158	25.8802	20.3554
YDR212W	49.504	66.3447	60.0133	51.5019	45.6121	39.0763	45.555	36.5923
YDR213W	7.2201	7.3068	11.6613	6.365	5.9122	5.0426	4.5549	5.3763
YDR214W	106.606	76.5874	137.015	155.53	239.071	228.127	292.994	254.131
YDR215C	6.1215	9.9384	10.2656	10.6635	7.2039	9.1912	17.0884	7.6697
YDR216W	16.5698	18.5146	32.2768	23.8871	48.3355	53.8704	5.5249	6.6068
YDR217C	4.1388	5.0247	7.0214	4.8567	3.726	3.9631	6.0527	5.2977
YDR218C	1.8021	3.27	1.6414	2.635	15.6078	15.3494	1.2056	1.4539
YDR219C	12.8917	11.8343	20.8815	13.5131	24.3856	22.423	15.9189	15.2963
YDR220C	0.6684	1.5973	0.4303	0.6704	1.3503	1.2483	2.8452	2.0408
YDR221W	14.4051	18.874	23.104	16.8699	15.909	19.9519	21.9289	16.4372
YDR222W	46.122	53.0413	71.7014	70.1885	44.1157	42.9123	90.315	75.6279
YDR223W	13.9169	25.6625	22.3891	16.5087	136.673	137.231	26.0967	22.3878
YDR224C	1729.68	1434.66	960.471	1335.88	828.738	720.306	1017.75	1145.01
YDR225W	1419.65	1012.88	836.644	1081.97	2145.82	1551.15	677.92	1014.29
YDR226W	622.159	692.831	449.461	519.747	229.809	204.945	553.135	632.637
YDR227W	7.2364	8.7232	12.587	8.1075	6.6979	9.6282	8.8389	9.8851
YDR228C	8.4806	10.554	13.8074	9.3615	9.7939	11.0892	10.7978	9.9719
YDR229W	20.7193	16.617	27.6645	25.4812	44.736	42.0329	20.211	23.0744
YDR230W	8.2768	2.9211	5.5096	6.2771	29.4001	41.7514	4.014	6.0365
YDR231C	91.81	82.521	96.5429	112.42	492.207	509.531	100.812	119.028
YDR232W	53.0391	60.8769	67.1233	55.6973	57.2497	57.5897	70.6878	54.9206
YDR233C	295.482	280.73	318.05	306.815	92.4439	84.8803	143.769	148.713
YDR234W	48.4935	66.3489	77.3115	59.7156	34.4373	36.146	93.1086	69.429
YDR235W	22.206	30.5891	28.8855	20.0917	14.7609	12.7193	30.5372	28.1405
YDR236C	112.896	106.847	95.6945	91.4597	101.972	100.021	148.844	161.411
YDR237W	36.8168	35.1887	39.2801	36.543	33.6274	32.9079	26.5507	24.1149
YDR238C	18.8142	17.4885	24.2895	18.1898	8.763	7.8399	11.6528	10.3672
YDR239C	7.5213	9.9612	10.0434	9.0847	10.7956	12.133	11.6646	8.7538
YDR240C	9.4977	11.5513	9.4704	7.4428	7.7763	6.8539	11.6321	8.4734
YDR241W	250.928	200.154	233.054	248.91	146.707	135.905	603.158	685.649
YDR242W	18.5702	18.634	20.6405	19.4967	18.0365	18.3589	116.095	103.729
YDR243C	8.2823	9.9115	11.2597	7.1342	9.2048	7.9274	29.878	23.7457
YDR244W	10.6651	8.8839	13.5147	8.7023	29.787	34.4097	22.1025	19.3227
YDR245W	58.998	70.5322	70.2683	56.551	47.9892	32.8522	60.0763	54.0978
YDR246W	61.7994	62.1862	56.8299	74.7741	188.455	201.652	97.0007	98.4569
YDR246W-A	11.403	9.0114	21.091	10.4622	16.6493	20.8149	12.1373	14.9189
YDR247W	24.2275	15.7679	55.881	81.9124	53.106	59.642	43.1961	47.9657
YDR248C	78.1816	73.2643	75.0958	93.5883	133.227	147.824	75.147	80.7862
YDR249C	31.0814	35.679	40.2271	29.0204	17.5058	14.1359	54.0322	49.8975
YDR250C	1.1866	0	0.4583	0.238	4.3167	1.0638	1.2627	1.6297
YDR251W	15.3411	10.9853	20.8072	14.1303	10.2832	10.7815	9.1833	9.1638
YDR252W	12.7845	11.1066	14.8335	13.6475	12.8106	12.5026	11.2056	14.7784
YDR253C	20.3889	19.7055	24.2923	22.4849	52.3578	51.6788	178.982	197.798
YDR254W	21.3603	20.4847	29.1646	19.0402	39.5879	45.875	35.3954	37.648
YDR255C	10.784	17.3958	15.1338	12.1942	41.5073	53.163	10.0241	13.2215
YDR256C	26.3326	34.5772	40.4044	43.041	445.993	439.376	33.7376	29.4462
YDR257C	25.3783	30.4401	36.1896	24.3708	9.8793	10.0477	42.2869	36.2954
YDR258C	32.8595	19.2888	55.3709	42.6592	46.5809	49.6657	77.8848	64.4828
YDR259C	9.2122	10.3173	11.4833	10.0111	14.7595	15.1401	21.7442	16.9748
YDR260C	86.2769	99.7651	90.5402	101.795	163.085	177.911	138.505	132.483
YDR261C	27.2146	39.0255	47.1445	29.2331	6.3537	7.3082	21.3859	17.7948
YDR261C-D	0.1768	0.1672	0.1577	0.232	0.0471	0.061	0.2316	0.1765
YDR262W	75.4799	73.4464	80.3012	81.7959	186.847	175.882	100.096	134.292
YDR263C	10.8103	8.6897	12.2923	9.0133	12.6415	10.0197	13.498	13.6438
YDR264C	19.2848	18.3316	27.2522	17.5279	25.3081	26.7424	35.3218	23.9572
YDR265W	41.1504	34.4486	36.6839	29.2372	66.2581	68.4765	43.6917	44.6997
YDR266C	11.8378	14.5581	17.6649	12.2914	7.9434	8.0461	12.225	9.4594
YDR267C	40.0487	54.4556	46.1539	44.2586	36.0368	25.9608	48.1825	46.7148
YDR268W	32.3471	33.6454	29.1989	23.8264	12.381	12.2518	21.6896	20.9884
YDR269C	0.4886	0	0.4721	0.3271	0.141	0	0.3468	0.2488
YDR270W	6.9763	7.7594	7.8569	8.6164	6.6683	5.9914	6.5242	5.4656
YDR271C	4.9293	2.5247	7.3145	10.0699	3.0492	3.7489	2.6231	3.4933
YDR272W	91.5783	83.7676	100.709	122.957	486.178	468.533	221.91	303.128
YDR273W	14.7016	13.9024	22.3974	17.9002	25.8697	24.8892	21.5563	24.1645
YDR274C	148.148	190.436	257.214	183.658	73.7218	87.4553	22.9867	16.8383
YDR275W	179.546	152.684	167.367	139.491	181.898	200.463	107.572	113.5
YDR276C	1790.53	1162.72	995.515	1971.55	3408.35	3366.56	1419.17	1870.31
YDR277C	14.2663	15.9586	46.5834	36.96	36.3368	35.3003	44.02	40.6748
YDR278C	2.8827	2.3208	1.9903	2.4802	2.1406	1.6157	3.2881	5.3431
YDR279W	24.2346	26.206	26.7442	21.2943	22.3923	17.7464	14.6167	17.016
YDR280W	50.8524	53.1805	52.5173	46.2342	38.4114	36.7312	44.1785	36.0933
YDR281C	25.5775	21.8837	21.723	15.3727	2.6779	2.2052	25.1288	26.2762
YDR282C	14.1324	15.1867	19.3202	16.0349	37.3223	34.6295	17.4991	13.6761
YDR283C	5.9364	6.3871	9.4433	6.4561	6.4221	7.0017	8.8962	8.6916
YDR284C	52.1153	51.7693	52.0909	46.1143	72.6548	61.656	56.4599	55.9341
YDR285W	7.5533	6.5946	7.2748	7.1518	5.2055	6.2298	3.236	2.9003
YDR286C	113.376	72.8104	84.7181	96.6925	138.607	125.516	95.1171	106.988
YDR287W	40.3826	31.5785	38.7563	36.9475	204.93	185.348	64.044	72.0626
YDR288W	50.0588	58.0104	49.5042	47.6281	69.4971	70.3446	59.6791	56.4553
YDR289C	15.403	10.5376	14.2324	13.5382	29.7283	23.4625	12.983	14.3181
YDR290W	0.7936	0.8133	2.3012	1.7924	2.2342	4.0036	1.9009	3.0288
YDR291W	5.9226	7.895	8.913	7.0482	3.8639	3.6594	5.9398	4.7374
YDR292C	19.0217	23.423	30.9082	26.1925	16.6152	17.6591	17.7239	14.7131
YDR293C	13.2266	14.2284	13.7759	9.8125	16.3118	17.1894	10.2924	9.3427
YDR294C	39.5978	37.758	62.5464	57.0018	97.1336	98.7048	57.9918	43.8906
YDR295C	12.6718	15.3788	18.644	14.2119	6.1334	7.323	13.9725	16.42
YDR296W	77.5006	82.9501	58.1273	76.568	204.622	193.714	80.347	99.1526
YDR297W	51.4531	56.7144	71.5124	82.4917	27.694	25.9262	85.5165	82.8083
YDR298C	167.728	187.306	178.006	194.202	998.661	833.976	220.385	241.891
YDR299W	37.0949	61.9214	42.2645	23.7315	4.0124	3.0985	36.144	26.2576
YDR300C	17.8101	24.7923	20.0476	14.9225	4.244	3.8204	30.1118	21.2016
YDR301W	5.6474	6.8819	6.7604	5.4648	3.1715	2.6432	6.2915	5.9084
YDR302W	49.5127	44.9589	39.5344	43.0515	60.6772	47.7398	37.4832	36.2801
YDR303C	7.9067	7.5935	9.1335	7.633	5.2479	5.611	7.6837	7.0678
YDR304C	288.031	238.343	186.918	275.421	498.729	476.765	468.518	493.335
YDR305C	45.3869	38.48	36.8499	46.5428	86.3351	103.406	39.893	42.3717
YDR306C	36.1711	36.935	49.5652	44.0516	114.272	110.233	39.8422	46.0693
YDR307W	11.1431	11.263	14.2781	10.3754	11.7166	10.6861	11.099	10.9601
YDR308C	77.5611	73.3325	59.4176	74.9545	90.5093	94.5134	90.698	82.954
YDR309C	25.4753	27.0336	25.703	18.8388	2.973	4.2681	33.6233	41.6276
YDR310C	7.3015	8.3621	12.1005	9.5255	4.8	6.4629	6.5159	6.3007
YDR311W	12.4906	17.0502	22.068	11.5089	20.8893	24.7412	24.8545	21.6743
YDR312W	11.1769	14.6736	14.5976	8.1836	9.5016	12.3416	27.4489	21.1662
YDR313C	19.509	18.8892	22.8714	21.6688	49.254	47.2667	24.1836	31.321
YDR314C	4.006	3.7619	5.395	4.0504	8.8316	12.1766	4.2958	5.1415
YDR315C	41.3639	48.2629	39.8274	31.9713	45.4782	45.8054	37.6081	38.5529
YDR316W	24.175	24.0135	31.7813	22.8311	29.3906	29.5148	20.7221	17.7258
YDR317W	19.1762	12.658	15.6146	17.3113	19.4792	15.4002	16.9389	15.8801
YDR318W	24.8854	24.3823	37.1331	27.5114	43.8534	45.103	21.0066	23.921
YDR319C	71.7445	60.1476	73.1167	79.2563	117.029	118.742	76.3649	79.5684
YDR320C	15.6764	14.9331	18.6887	13.5559	11.6467	12.2961	16.8155	12.0806
YDR320C-A	393.122	327.09	297.29	439.072	222.221	238.59	237.683	258.427
YDR320W-B	35.526	31.0285	21.1945	28.2612	17.4425	11.744	23.6988	29.7355
YDR321W	107.844	143.416	128.34	115.942	22.9956	25.3965	97.9625	74.6306
YDR322C-A	400.075	391.022	326.17	371.205	2366.92	2278	576.212	549.925
YDR322W	23.085	24.1517	25.7826	23.9887	38.1938	26.6075	22.3624	22.4492
YDR323C	12.8615	15.9436	17.7206	10.3483	19.9737	17.8275	13.0008	10.8322
YDR324C	10.4622	12.8236	13.1126	10.605	2.6019	3.7512	18.3441	12.6909
YDR325W	3.582	6.3171	6.1718	4.5765	2.2546	2.4005	5.5416	5.002
YDR326C	8.1579	6.8705	9.2974	8.1866	2.6847	2.4635	5.9534	6.5268
YDR327W	12.5437	12.4157	7.3951	15.8977	42.0878	43.2536	13.8049	18.8192
YDR328C	214.512	196.872	226.1	238.712	898.765	921.499	328.96	354.806
YDR329C	25.6908	20.5018	30.9712	25.691	127.296	124.369	28.0755	26.2483
YDR330W	16.442	14.2024	20.6747	20.8294	56.3404	60.1202	14.3694	13.9325
YDR331W	19.5716	19.69	22.7394	20.3453	12.1703	10.7428	14.2607	13.0986
YDR332W	25.7792	29.5866	34.4584	27.3168	47.4667	45.1883	29.9146	26.8595
YDR333C	23.2301	35.9906	45.0453	32.2996	25.7254	28.7909	35.2435	32.3321
YDR334W	6.315	8.3276	10.5964	8.1858	8.9	10.4303	5.3356	5.8021
YDR335W	18.0968	20.6739	24.3678	18.2897	18.1689	21.2821	13.3039	12.5131
YDR336W	58.3159	50.9014	58.6735	55.4679	51.1727	45.7328	54.033	53.2708
YDR337W	46.7863	51.553	53.7427	48.8654	78.4019	86.0525	51.3181	54.6459
YDR338C	10.0948	11.2105	13.6323	9.3076	13.1524	12.2967	10.5035	11.9551
YDR339C	121.952	118.358	112.123	133.111	87.5997	89.6595	112.499	89.5907
YDR340W	6.6913	6.4176	8.3904	8.1439	8.3846	6.3826	24.2446	31.6161
YDR341C	39.5641	51.9509	49.9323	38.2109	16.2509	22.336	102.021	73.4946
YDR342C	31.2404	7.9657	15.3346	17.684	9.794	10.1944	8.3142	25.1497
YDR343C	3.9931	1.0138	1.9461	2.3055	10.1943	11.0516	0.6018	0.6743
YDR344C	16.6228	11.2952	16.7052	16.2617	17.7982	17.8819	24.2713	30.3439
YDR345C	135.452	139.891	294.524	308.791	14.3874	11.2923	237.201	212.143
YDR346C	50.173	52.9188	55.8059	48.2998	48.6259	49.5529	57.4596	53.855
YDR347W	71.4333	79.447	74.7105	82.1695	79.0359	75.4127	59.4887	55.8453
YDR348C	21.4578	23.6593	27.1601	19.7505	10.6811	10.3853	21.9118	21.7732
YDR349C	22.625	28.7763	37.6037	27.8912	17.7599	19.6402	38.7473	27.8839
YDR350C	17.1639	20.5188	25.7128	15.0682	18.6374	19.176	23.2242	19.575
YDR351W	5.4521	7.1782	7.9716	5.7625	7.1823	7.2029	8.4948	7.0879
YDR352W	46.4405	46.5341	48.6582	39.3516	51.2118	44.4053	63.9035	56.1574
YDR353W	431.214	385.913	353.031	396.89	166.191	190.482	210.483	235.255
YDR354C-A	3.2742	3.1509	3.3555	4.8296	3.7386	4.0592	16.1598	15.8233
YDR354W	49.0127	47.744	61.1806	37.7486	54.0278	48.5206	219.543	199.849
YDR355C	2.5948	2.6591	2.7003	1.8034	1.3832	4.2518	2.7625	1.2195
YDR356W	20.4609	19.3496	26.2593	19.334	29.5741	33.594	16.8713	19.7096
YDR357C	343.138	335.565	322.363	271.632	814.71	806.943	314.842	321.803
YDR358W	13.2568	10.6659	21.0903	19.8526	50.9237	51.7729	10.3058	11.6276
YDR359C	4.667	5.2877	7.709	5.8922	4.6009	7.5449	7.0962	6.4015
YDR360W	2.1078	1.6966	1.6	2.1156	5.2161	1.1811	3.2048	2.7577
YDR361C	47.6477	60.2344	47.793	44.7565	22.5164	20.1916	64.9562	54.143
YDR362C	16.4843	18.0541	20.5891	16.9341	20.3011	21.4657	22.0111	20.6319
YDR363W	14.079	18.6838	23.8046	14.3962	17.1833	17.0051	14.0198	11.0296
YDR363W-A	1233.83	918.272	804.75	931.805	1933.5	2073.3	1162.46	1433.71
YDR364C	25.2495	38.8006	39.2902	29.8652	19.8622	24.6913	32.7255	21.7277
YDR365C	101.125	140.859	181.102	116.461	36.6937	45.7563	111.727	93.9307
YDR366C	7.7186	5.3273	5.2596	5.6261	3.0258	3.0963	5.4481	6.9445
YDR367W	86.77	86.6989	78.0511	79.1511	155.646	141.167	91.5762	116.135
YDR368W	65.8201	50.4015	59.5522	66.114	163.462	143.674	85.3775	91.7796
YDR369C	5.3779	5.1356	6.3246	4.0785	6.4077	7.6646	6.0611	4.2717
YDR370C	30.5703	40.6103	40.1719	26.0326	15.592	15.6756	27.3076	22.2854
YDR371C-A	4.0777	2.9491	5.7941	6.019	8.7271	5.6462	8.1711	2.3799
YDR371W	17.5052	18.6134	22.6501	14.1168	18.2083	18.4814	18.59	18.1306
YDR372C	53.9687	62.2812	63.3146	54.0682	59.4199	54.6075	70.5921	68.2323
YDR373W	214.877	196.187	176.592	182.281	307.721	294.306	275.476	365.567
YDR374C	10.6224	7.2297	5.7185	5.2928	12.2266	10.2913	4.7249	8.744
YDR374W-A	239.401	194.929	182.637	171.961	229.17	240.82	110.914	140.278
YDR375C	35.401	43.0369	48.8927	37.7078	29.8635	27.4538	41.8608	40.9843
YDR376W	32.3239	35.9526	35.6104	30.1649	67.7401	69.4477	44.9942	39.2771
YDR377W	273.226	185.149	197.195	223.905	1363.88	1214.6	342.167	407.294
YDR378C	668.232	519.758	500.005	527.563	498.876	400.803	382.023	380.574
YDR379C-A	153.136	96.8444	90.5651	128.27	546.369	552.276	182.414	221.038
YDR379W	5.351	4.9759	6.9795	4.6679	4.3318	5.1901	5.2791	6.2358
YDR380W	23.734	22.4959	30.6319	23.9399	86.3776	86.1447	6.9158	7.5765
YDR381C-A	104.827	86.4438	92.423	97.849	163.667	168.285	151.614	193.594
YDR381W	263.656	304.024	305.827	220.512	120.2	124.703	193.151	200.578
YDR382W	11707.4	11527.5	12162.9	12062.8	1580.08	1739.55	2996.33	2851.99
YDR383C	83.0673	74.4239	70.1893	74.5876	32.8764	34.069	65.0441	70.6847
YDR384C	92.3461	104.562	147.583	120.018	1932.91	1653.72	129.856	135.658
YDR385W	51.5828	39.137	52.4322	51.0545	168.268	172.314	31.4063	23.3646
YDR386W	7.6683	7.2537	9.2994	6.3851	9.0444	9.9476	6.0082	8.193
YDR387C	23.1591	20.5734	36.3877	27.7202	23.9552	23.3425	33.2498	28.6138
YDR388W	122.41	109.125	152.192	180.533	310.374	336.776	210.113	203.752
YDR389W	8.0109	6.6328	11.2121	5.9746	7.9606	7.5645	9.4611	7.6217
YDR390C	13.6586	17.676	17.2758	15.7931	11.8018	12.7572	24.7911	18.9595
YDR391C	118.417	105.74	129.828	137.621	146.711	165.15	166.833	169.642
YDR392W	43.4505	39.5976	45.9696	55.4169	76.5293	78.4322	48.6105	43.6768
YDR393W	32.0127	33.7942	36.5833	35.1082	48.1217	53.0746	39.3578	40.1658
YDR394W	49.1038	50.532	56.6721	58.5095	105.409	99.3177	52.7402	41.5641
YDR395W	10.9647	10.857	18.1422	14.9685	2.7671	2.7579	12.2681	9.1923
YDR396W	14.9316	18.6577	17.0134	19.9595	19.0255	17.1867	21.2397	17.4752
YDR397C	250.298	225.369	190.09	226.135	311.878	242.386	267.192	278.339
YDR398W	28.8791	52.0193	32.9668	27.2086	11.5995	10.6776	61.9866	41.9299
YDR399W	345.634	439.423	388.293	309.062	243.268	160.497	700.707	700.451
YDR400W	40.7162	47.4478	40.6671	39.0528	17.5105	17.233	32.0731	33.2828
YDR401W	2.4385	0.9516	3.0289	1.1654	3.0172	0.6507	2.348	1.7723
YDR402C	1.9158	2.5101	2.7118	1.2518	5.5566	5.7422	3.1295	2.7878
YDR403W	6.4286	6.7263	8.1706	6.0375	11.791	10.2876	7.9032	7.2411
YDR404C	128.141	125.897	117.975	140.343	145.382	145.13	115.2	108.99
YDR405W	78.5703	65.3795	76.0385	94.0614	214.245	224.689	77.6608	94.3996
YDR406W	11.9003	13.1345	15.0212	11.4552	14.9544	16.5746	17.1175	17.7075
YDR406W-A	14.374	3.2728	4.8874	7.7488	10.1451	11.6366	11.0504	19.7069
YDR407C	5.8203	5.1721	5.7323	5.9542	3.4121	2.9555	7.1706	8.8218
YDR408C	224.114	254.165	230.211	232.95	351.893	387.452	584.029	639.327
YDR409W	13.5238	14.636	13.0669	11.4744	11.3184	10.9844	11.4046	11.9828
YDR410C	108.822	98.2292	110.508	114.711	72.9751	62.3024	178.888	188.358
YDR411C	49.9813	41.937	44.2045	44.7969	94.9816	87.685	63.9518	66.4725
YDR412W	75.3738	86.5254	69.6178	61.6472	32.6145	26.6458	77.3269	65.3578
YDR413C	5.0695	4.2571	3.3723	3.6697	1.5839	1.0246	4.069	3.8052
YDR414C	34.2072	32.5774	29.0369	27.3206	18.717	18.8788	30.7329	26.5746
YDR415C	22.6633	13.326	17.1112	18.7778	14.7763	13.6258	14.5369	14.8138
YDR416W	10.2871	12.4042	12.7687	9.1625	6.4591	6.096	9.4559	9.3159
YDR417C	139.114	177.287	95.4745	123.115	12.6882	12.1138	50.183	53.7624
YDR418W	1853.16	1872.82	1547.67	1690.31	212.288	220.833	646.379	569.687
YDR419W	12.9287	17.4294	18.9194	13.6764	11.7291	13.8688	25.719	19.7776
YDR420W	3.5197	4.519	6.189	3.6499	3.14	3.4583	4.1206	4.0203
YDR421W	7.8865	10.0129	11.2035	10.1656	14.566	16.0843	23.1237	18.0215
YDR422C	4.8382	6.3362	9.9751	5.2557	8.2297	8.9165	10.2721	5.6148
YDR423C	37.2891	35.115	40.6679	35.3725	92.9641	99.2789	36.3736	33.7205
YDR424C	182.773	147.379	143.098	203.006	438.43	486.203	313.563	341.102
YDR425W	5.0975	6.8851	9.0654	6.4837	15.8614	16.0847	45.2361	51.811
YDR426C	2.369	2.7734	2.7793	2.547	2.492	2.276	1.4408	4.2623
YDR427W	54.3142	45.5254	55.7512	58.8139	83.8136	84.0774	49.3708	42.1369
YDR428C	23.8799	24.8602	22.0737	23.0586	16.7341	15.8664	18.1815	17.2731
YDR429C	185.849	186.983	177.163	196.966	142.095	130.701	114.206	109.391
YDR430C	10.2965	11.9456	11.5751	9.2204	13.11	12.09	6.3986	5.4503
YDR431W	1.4692	0.6452	0.6087	0.8426	3.8179	2.8231	1.5638	0.9609
YDR432W	73.2502	77.546	82.575	75.4425	116.927	115.748	42.7694	42.0532
YDR433W	62.8246	43.6165	53.958	55.1652	39.094	40.5574	28.8862	34.0679
YDR434W	21.0615	22.7185	25.9833	15.9331	22.5147	22.0321	23.4897	22.9418
YDR435C	52.3095	45.5012	57.2343	59.2241	186.463	162.715	66.9831	67.3563
YDR436W	6.9803	7.8203	14.7	6.9263	15.4208	18.4892	6.0659	5.6261
YDR437W	7.0605	7.5477	10.578	8.6255	7.6225	6.7666	9.1481	9.5273
YDR438W	25.3317	27.9117	32.861	25.2426	20.9001	22.504	21.5598	20.861
YDR439W	18.0122	20.1219	18.3549	18.0761	16.4558	14.153	11.8659	12.8495
YDR440W	7.1087	10.6949	9.2901	6.8927	3.4206	2.9252	7.2736	7.6004
YDR441C	44.0389	46.6733	43.6496	41.218	61.5995	49.2743	59.0986	57.6389
YDR442W	1	2.2191	1.127	1.6723	1.7318	1.8677	0.7094	0.5084
YDR443C	3.0092	3.2686	4.7334	3.065	4.6622	6.0333	2.6393	2.7233
YDR444W	15.7278	18.9663	23.3285	15.0018	10.1978	11.6849	13.0092	12.1634
YDR445C	2.7287	1.4801	5.4272	2.8995	0.9728	0.3598	1.1958	4.7767
YDR446W	16.8876	14.8579	15.4076	16.9525	2.2842	4.1521	4.6782	8.0488
YDR447C	1423.88	1228.9	967.124	1187.66	120.882	117.877	517.86	511.664
YDR448W	13.4715	22.8369	18.809	17.4452	9.1843	11.4459	19.2411	16.5159
YDR449C	23.1548	34.7658	22.2843	13.2151	3.7126	2.0802	19.4247	14.6024
YDR450W	1253.8	1083.54	925.268	1068.28	165.116	155.308	285.147	293.069
YDR451C	30.8116	22.62	24.8713	18.4316	13.9521	14.455	32.1001	37.4554
YDR452W	49.7559	47.3696	70.6114	43.7651	81.387	102.627	58.1858	49.8647
YDR453C	103.802	90.606	97.3747	109.141	307.808	301.494	184.681	199.613
YDR454C	571.074	620.138	446.205	523.023	274.209	250.963	572.239	501.735
YDR455C	3.3909	2.6052	0.2049	1.0638	19.2773	13.7773	3.6091	4.69
YDR456W	22.4891	26.2882	32.5309	23.3884	82.4068	74.6673	52.1848	36.9144
YDR457W	4.7277	5.7609	9.0784	6.3983	5.2563	4.9471	5.6095	4.9406
YDR458C	16.952	23.4897	31.9225	18.564	30.5259	38.9333	33.6168	29.2106
YDR459C	50.738	57.4559	57.1821	45.6993	32.8684	33.1156	65.1815	58.0658
YDR460W	25.577	26.3107	24.7616	24.3846	56.2161	55.6024	40.3244	39.1618
YDR461C-A	79.3906	58.9709	64.0509	67.6711	578.376	633.958	324.103	408.24
YDR461W	23.3367	15.6127	14.0349	18.88	146.255	133.454	466.919	720.748
YDR462W	67.2145	49.1543	55.6487	64.53	332.319	304.138	82.7028	100.939
YDR463W	15.8063	19.8412	21.3291	21.523	35.7056	41.8359	38.8202	35.7635
YDR464W	11.4416	15.8558	19.5623	10.7723	7.7119	8.7981	14.8497	12.9867
YDR465C	38.9237	62.9773	33.4162	25.5018	4.3543	4.2386	51.3935	31.3594
YDR466W	6.3296	5.6321	9.0387	6.6066	8.0835	9.9161	7.7939	6.9285
YDR467C	14.9597	24.4049	11.8841	18.1269	23.3242	17.7601	19.1071	19.4487
YDR468C	51.3402	53.0574	46.2066	46.116	93.223	87.8283	59.1086	61.4009
YDR469W	89.3539	83.6408	63.6794	65.2982	54.4384	54.3397	69.1411	76.3342
YDR470C	11.7135	9.5883	10.7416	8.7097	12.0622	12.8426	8.6636	9.9352
YDR471W	859.027	760.185	616.757	701.38	89.7687	86.131	377.144	319.485
YDR472W	39.1482	42.2257	43.0798	46.2471	33.6585	28.8203	36.3888	31.6043
YDR473C	20.5189	20.4323	23.4648	19.6875	33.3815	37.2738	34.3064	32.8505
YDR475C	18.5061	15.7148	35.125	20.8554	14.0588	16.1154	25.6139	16.3073
YDR476C	103.763	97.8366	105.597	106.873	303.135	290.457	158.85	157.331
YDR477W	23.414	23.2827	32.729	26.5481	32.7689	33.8572	25.8372	25.3065
YDR478W	34.8177	37.6449	36.1543	35.4261	24.0605	19.9985	41.3698	32.5339
YDR479C	37.6522	35.8751	46.1171	39.5603	78.0652	82.5065	40.6364	41.7118
YDR480W	38.9187	39.9981	36.0796	33.0678	34.5378	30.8466	35.3363	36.0605
YDR481C	26.2388	25.8294	29.3864	21.6625	34.3778	32.3666	109.919	101.907
YDR482C	99.1756	91.1731	86.8112	93.0448	116.172	144.346	167.477	181.22
YDR483W	94.5383	104.274	116.859	118.915	108.417	112.773	142.18	123.181
YDR484W	5.3092	4.95	7.6476	6.1892	6.9112	6.4849	5.7182	5.4103
YDR485C	15.7791	22.9221	27.8988	19.145	27.3551	36.1415	21.0368	19.2309
YDR486C	60.8979	44.6201	52.2228	62.9133	142.558	117.074	69.1258	88.3714
YDR487C	313.93	383.986	341.585	330.187	347.272	357.008	1089.06	1101.37
YDR488C	12.2546	18.8869	28.3746	15.659	7.4588	11.2248	19.4812	15.4072
YDR489W	23.8495	22.9672	22.6493	18.0537	17.7081	18.2545	16.8997	16.1746
YDR490C	9.0361	11.3415	16.9199	9.6962	16.1185	16.9211	18.7586	14.3384
YDR491C	1.8632	0.9545	1.672	2.0039	2.3057	1.0443	1.7	3.8602
YDR492W	60.1251	81.3543	48.7478	44.6469	52.1288	44.9691	82.5846	69.2072
YDR493W	74.4877	60.4984	58.8636	66.4266	72.8318	81.1332	104.431	111.283
YDR494W	34.0361	33.3791	36.9421	35.7789	81.0765	82.8164	34.5644	36.4148
YDR495C	8.9408	11.9639	11.664	9.4301	12.2721	17.5072	8.9859	8.7387
YDR496C	24.6093	42.4654	33.4042	23.7389	7.5561	6.637	46.6607	31.3907
YDR497C	767.428	960.568	1171.35	915.225	463.959	465.914	64.2466	50.9172
YDR498C	75.102	80.7131	93.4083	89.5769	113.496	118.063	34.1128	28.9845
YDR499W	18.8895	20.077	25.4291	15.4336	13.4384	15.9247	9.3573	9.5139
YDR500C	3683.57	3550.8	2728.34	3568.44	430.648	573.041	925.967	898.897
YDR501W	30.2353	21.6119	22.5433	20.5387	4.7559	5.5387	9.4407	11.3456
YDR502C	467.077	459.193	380.927	342.707	74.155	76.3199	106.038	104.919
YDR503C	37.3011	34.2777	30.189	29.0061	35.5231	30.2793	17.2521	19.5251
YDR504C	31.9981	24.9933	30.1219	29.0729	13.0351	12.4924	10.5512	13.249
YDR505C	9.0741	10.3313	17.7087	11.5525	18.5262	21.1831	8.5541	10.249
YDR506C	9.2865	9.158	12.9554	9.1801	14.2859	14.1363	12.6127	11.7945
YDR507C	6.1323	5.8645	9.144	7.8612	2.0263	2.1255	2.5089	2.0696
YDR508C	53.331	63.6081	61.7512	42.707	25.3838	24.0367	15.0279	11.3323
YDR509W	6.2131	4.6444	3.731	3.3703	2.1815	2.4467	1.0723	1.0251
YDR510C-A	191.184	137.872	32.0834	46.5102	97.2237	81.5055	49.1847	35.0464
YDR510W	856.923	977.331	537.605	555.345	1034.69	938.74	480.019	538.8
YDR511W	244.048	188.554	177.305	188.474	398.835	371.036	88.4428	118.878
YDR512C	96.2544	73.2932	61.3371	82.2015	241.505	233.373	101.174	143.946
YDR513W	517.099	306.338	250.656	376.24	2195.78	2042.77	491.235	674.615
YDR514C	14.0484	17.9887	12.8138	9.4536	11.3805	13.0129	8.7073	6.7479
YDR515W	9.2573	8.0351	10.3931	7.8711	8.0188	8.1182	4.6072	5.3317
YDR516C	39.5462	25.0299	61.3265	68.3223	83.6145	77.6896	18.3103	21.3603
YDR517W	109.901	134.319	148.503	124.976	134.553	141.339	163.563	161.619
YDR518W	17.783	18.0939	19.2454	14.6498	6.7059	6.1016	13.1769	12.403
YDR519W	239.646	234.604	153.437	138.867	217.76	187.482	197.67	229.048
YDR520C	5.6214	7.2771	9.2576	5.9233	6.1525	6.6441	10.2254	10.1594
YDR521W	0	1.284	0.4543	1.4153	0.6787	1.756	2.3344	0.7175
YDR522C	4.6002	5.8242	4.9475	3.5276	6.428	5.2046	3.5567	3.3785
YDR523C	0.4889	0.5921	0.5583	0.4461	1.0397	0.7973	0.899	0.7127
YDR524C	23.8069	28.1643	27.6299	19.1952	18.642	17.7614	33.9297	27.3656
YDR524C-A	3626.43	1786.54	1812.34	2625.8	164.266	263.88	4224.65	3950.87
YDR524C-B	24959	16885.9	13496.4	16647.4	1310.78	1435.26	27290.4	30182
YDR524W-C	0.25	0	0	0.2508	0.2164	0.5603	0.7981	1.145
YDR525W	7.4901	7.7496	7.7384	10.5324	47.7042	51.7458	26.21	28.2655
YDR525W-A	157.754	139.588	133.151	155.449	745.615	704.775	397.411	564.378
YDR526C	2.5558	5.1268	2.7777	1.7096	1.7527	0.358	7.3667	5.2005
YDR527W	61.0426	74.6251	82.9985	63.8859	26.74	30.5508	100.524	88.7549
YDR528W	23.4684	24.8099	18.3753	15.6543	15.5809	13.1784	16.4034	14.2289
YDR529C	288.321	208.414	244.734	314.287	1649.02	1779.22	285.802	340.535
YDR530C	97.0123	103.365	120.386	223.056	363.273	383.039	186.593	148.535
YDR531W	40.8893	41.3983	42.3857	35.3195	53.3597	42.4288	101.608	89.8761
YDR532C	24.1692	24.5406	28.063	25.8151	31.8421	42.4062	18.8231	18.8958
YDR533C	141.891	149.699	168.611	189.009	372.433	357.97	883.093	933.03
YDR534C	3.1362	2.8747	4.3458	2.609	5.8619	5.5501	4.1285	4.9444
YDR535C	3.7203	2.0387	5.0151	2.7779	6.1436	9.3083	15.745	14.5246
YDR536W	14.4997	14.3629	20.8977	20.9551	34.6938	33.3758	24.2017	19.7538
YDR537C	4.0688	4.0688	2.8075	2.042	2.2657	2.8231	1.5466	2.8093
YDR538W	31.9141	32.8982	38.6544	35.159	44.5985	38.3733	26.7649	28.7606
YDR539W	12.3556	13.9785	15.3368	13.2224	11.2765	13.2777	16.8116	12.9796
YDR540C	20.6084	24.5695	18.0379	19.6737	17.6013	15.0502	24.0746	27.4558
YDR541C	52.3392	58.109	62.9868	46.9572	16.1524	19.1004	41.1477	40.2427
YDR542W	0.1804	0	0	0.181	0	0	0.384	0
YEL001C	157.98	152.166	140.273	156.798	130.55	122.99	253.898	296.962
YEL002C	81.197	94.7086	101.007	94.5757	89.1282	87.6097	93.8881	75.3584
YEL003W	193.696	169.606	109.71	155.395	77.3913	89.1763	128.616	142.274
YEL004W	31.1504	31.697	39.8899	36.7164	38.2986	40.1855	34.6565	30.1144
YEL005C	33.8002	25.0322	28.9145	27.4905	71.4251	71.9004	26.607	34.0163
YEL006W	68.1703	64.4497	67.3483	62.9722	71.0608	78.3752	108.085	108.692
YEL007W	14.7209	10.0631	14.5948	15.0769	13.3944	12.8296	15.9029	13.3769
YEL008C-A	9.2136	7.987	11.6411	11.5219	9.208	6.355	22.329	20.2303
YEL008W	7.8192	4.8817	10.6233	6.2528	62.864	60.5276	6.2418	7.4597
YEL009C	927.862	759.551	1131.46	977.1	798.65	776.64	619.534	593.713
YEL009C-A	2.4078	3.1243	4.9625	3.8654	3.3365	3.7779	3.4167	3.185
YEL010W	2.239	1.3379	1.2618	2.4342	1.9393	1.2547	5.3618	8.4006
YEL011W	41.2345	30.6539	84.1878	45.1486	226.525	240.032	19.4931	22.3397
YEL012W	61.4138	47.5292	61.8512	65.8557	729.688	611.517	90.0244	135.659
YEL013W	25.8764	26.0636	39.2341	26.227	30.1374	31.3587	22.3615	20.7074
YEL014C	6.0839	8.4317	11.2352	5.7473	4.1844	2.206	3.9992	4.7787
YEL015W	27.0253	30.5476	37.0508	29.5089	28.542	27.4986	29.5681	22.4685
YEL016C	24.68	25.8296	25.83	21.755	8.3666	8.866	22.2219	20.1999
YEL017C-A	1597.71	1701.54	1127.15	1226.47	379.129	319.031	1949.09	2031.92
YEL017W	69.9464	70.1891	73.0708	87.5239	67.0325	57.3865	60.2052	50.3041
YEL018C-A	1.92	1.2384	1.4431	2.2122	0.9851	1.4345	1.1352	0.8682
YEL018W	96.7099	93.8775	90.0826	104.065	70.8646	72.5753	119.274	101.206
YEL019C	3.2982	2.3329	3.4141	2.8367	7.2772	5.2806	2.7582	2.4571
YEL020C	20.2808	21.9851	30.6017	18.428	56.8204	55.1327	18.2497	18.7981
YEL020C-B	60.6782	55.0858	44.1774	59.6358	136.567	144.585	110.877	104.129
YEL020W-A	213.603	179.858	174.57	206.311	327.273	345.31	298.205	304.403
YEL022W	4.9109	5.4854	6.9714	5.4599	2.0091	1.3319	2.8954	2.9283
YEL023C	9.4041	10.0793	14.3644	8.588	7.7685	6.1776	11.6042	9.2801
YEL024W	63.0406	55.271	53.2549	59.0532	497.998	394.763	61.8948	78.0885
YEL025C	8.4648	9.3869	10.3009	7.6403	6.255	5.7269	9.1003	8.8521
YEL026W	1693.75	1903.81	1363.48	1247.98	77.8729	63.4029	992.857	770.584
YEL027W	428.172	415.282	421.01	352.493	674.637	545.377	584.574	663.819
YEL028W	39.3225	39.8216	39.0092	34.029	38.4885	41.04	84.6682	73.3887
YEL029C	32.2648	42.3741	32.5022	27.8748	18.4595	14.6263	102.07	85.9271
YEL030C-A	0.8573	0.1757	0	1.0325	2.227	3.0743	3.8317	2.2246
YEL030W	14.3506	20.0323	20.7117	17.8545	16.1488	17.6661	21.471	17.6838
YEL031W	19.0937	18.8824	24.9105	20.1063	7.8015	8.3964	11.3666	8.536
YEL032C-A	0.5064	0.1729	0.9784	0.6776	0.5851	0.1892	1.2575	0.2577
YEL032W	10.3427	12.7317	19.2519	14.4169	4.2144	4.887	18.9445	13.8413
YEL033W	580.766	457.156	350.641	367.559	418.616	391.286	357.636	402.757
YEL034C-A	11.5354	9.2463	9.4419	10.7608	39.7365	30.2727	11.0516	8.0793
YEL034W	1044.6	1306.43	949.191	949.864	1062.98	1144.7	865.618	1008.64
YEL035C	9.9343	11.1142	11.7443	12.3321	32.9477	35.4547	9.8782	9.3768
YEL036C	39.2061	49.0996	47.0957	32.626	23.5052	25.1358	48.9411	41.9548
YEL037C	69.6105	78.1485	82.0976	78.1023	89.9541	89.979	60.5005	51.0166
YEL038W	137.21	149.256	141.674	140.47	166.843	137.397	266.166	281.468
YEL039C	22.8891	16.2843	18.7971	28.3291	90.5383	104.755	64.56	64.4346
YEL040W	146.463	189.701	165.45	132.091	13.9044	11.5493	28.8688	28.8221
YEL041W	12.2954	16.2917	13.9985	12.5417	32.1249	31.3139	18.4317	19.0972
YEL042W	52.0414	71.4118	78.6923	59.7768	22.7698	26.0439	27.5632	19.9537
YEL043W	7.8641	6.7135	11.2031	8.6057	7.9465	8.4405	7.0222	5.6623
YEL044W	204.534	240.177	186.326	222.67	247.439	268.834	411.012	390.44
YEL045C	9.7592	8.1914	13.5485	9.8359	5.1858	5.3315	14.491	8.9819
YEL046C	190.821	239.532	246.736	171.164	60.7558	56.6339	259.495	234.2
YEL047C	37.0668	45.5421	49.121	42.7832	12.9859	21.0897	57.9546	50.2425
YEL048C	49.4802	66.6975	61.1842	51.1235	20.6867	19.934	53.2735	46.4887
YEL049W	4.6904	2.7727	4.3579	3.8019	12.6584	12.7388	13.8248	17.6218
YEL050C	38.2413	43.7705	43.5624	36.7813	40.0152	43.5644	29.8212	21.8617
YEL050W-A	6.1401	10.4818	9.8859	5.4771	10.0458	6.499	5.0823	6.2479
YEL051W	205.461	260.849	175.598	199.675	345.604	293.6	395.575	522.688
YEL052W	74.8462	89.1845	94.7738	72.9624	88.7543	92.8538	60.4035	55.5434
YEL053C	5.7968	8.4873	9.3429	6.6403	2.9391	3.5179	10.0821	6.8409
YEL053W-A	55.1898	47.0723	37.8144	36.1695	7.4994	6.1374	28.7499	30.3203
YEL054C	1330.63	1323.29	1138.74	1244.08	147.202	110.702	486.343	397.394
YEL055C	10.4709	15.2047	20.9967	14.8948	3.2094	3.4764	12.7838	10.7552
YEL056W	32.0889	32.7391	42.0109	34.5255	34.2616	36.2107	32.5741	28.1533
YEL057C	11.9966	9.9424	13.7323	12.5761	86.3131	100.807	16.4294	17.3785
YEL058W	53.1011	59.4445	68.1331	54.6213	44.5953	52.9699	266.117	240.459
YEL059C-A	178.003	128.542	147.47	171.701	328.746	497.308	226.159	303.885
YEL059W	12.265	9.595	9.6241	16.4128	25.4976	26.4107	77.2213	87.0131
YEL060C	42.5249	31.7325	76.5647	58.5672	118.526	130.107	156.382	175.807
YEL061C	5.0284	6.7926	7.8193	5.9909	3.3488	4.6029	5.6717	5.6109
YEL062W	9.6402	10.3996	10.7424	10.0163	10.3447	11.3462	28.3594	29.8604
YEL063C	31.0596	34.2441	28.3352	26.2904	30.6858	34.6269	312.429	361.293
YEL064C	6.6114	8.0081	7.5123	5.4667	16.7827	17.7092	16.9496	14.7237
YEL065W	10.145	8.1221	8.2332	4.8242	24.0626	24.6299	11.7942	9.2429
YEL066W	107.931	127.879	115.516	135.633	839.56	848.342	916.894	980.744
YEL067C	15.2594	20.1093	21.5952	17.796	36.2908	42.9861	60.3099	43.1162
YEL068C	90.2183	100.577	96.5356	85.6246	65.1238	88.0556	122.708	113.756
YEL069C	0.204	0.3284	0.5913	0.2632	2.1206	1.372	1.0858	1.2232
YEL070W	0.4772	0.2223	0.3774	0.1742	3.9469	5.0101	0.3233	0.6954
YEL071W	133.878	147.256	162.506	103.893	98.8296	105.56	157.717	171.542
YEL072W	28.6208	24.7273	24.6586	20.7818	14.7944	12.7138	127.546	134.825
YEL073C	231.533	242.406	220.449	176.768	56.289	65.3601	16.7964	18.0322
YEL074W	75.1508	73.7183	59.9411	52.0697	20.092	21.6801	8.3746	6.1303
YEL077C	0.427	0.7699	1.4521	0.4799	0.1627	0.4786	0.4363	0.378
YER001W	21.8771	23.6554	31.5085	23.8416	4.9484	6.9371	36.3084	28.668
YER002W	117.886	125.94	99.4313	81.856	54.1987	55.0279	135.132	105.605
YER003C	48.8912	46.7512	35.7733	37.024	17.1177	17.15	11.3005	13.2781
YER004W	166.699	214.527	183.255	162.928	651.054	636.604	217.992	240.929
YER005W	22.8011	28.5742	33.4454	24.3924	17.669	16.1516	28.1877	24.2435
YER006C-A	4.0468	2.1994	1.8349	2.4033	1.9313	1.6661	2.7247	1.7019
YER006W	55.1942	75.1493	51.9454	41.0368	6.7803	9.1305	52.9964	33.8142
YER007C-A	147.799	134.967	96.103	109.489	78.3684	66.6166	101.749	107.115
YER007W	12.6933	14.5648	17.6741	15.333	11.0517	11.1809	18.3427	13.1777
YER008C	10.2312	14.2969	19.0558	13.1224	8.6438	13.1053	11.7091	12.8936
YER009W	934.754	807.042	467.285	587.105	406.645	420.966	633.649	838.455
YER010C	99.1968	125.137	95.8427	95.585	170.696	155.43	104.476	107.595
YER011W	13.0981	10.5575	11.627	12.3435	18.544	19.6727	20.3798	23.2886
YER012W	203.192	176.45	153.36	181.846	436.284	389.606	259.333	312.251
YER013W	3.872	6.7992	8.7641	4.2741	3.7687	5.3934	6.3579	6.051
YER014C-A	1.2152	0.9682	1.7609	0.4064	0.7016	1.1351	0.7186	0.7214
YER014W	12.5692	8.8384	12.8993	11.1959	25.4461	25.3836	16.8219	14.929
YER015W	9.9687	11.3125	14.6449	9.2345	65.9584	61.6824	16.6232	13.5776
YER016W	34.9257	37.3462	39.5432	32.5313	16.3562	12.845	26.3121	30.8613
YER017C	12.6759	14.2593	21.6473	10.9306	14.9591	15.2677	16.6273	14.4801
YER018C	162.379	192.185	174.149	165.565	111.221	121.004	155.122	157.083
YER019C-A	1106.95	926.213	907.339	1248.75	1379.23	1591.95	788.158	814.937
YER019W	86.4002	86.2614	96.2599	95.6104	66.583	71.154	128.189	124.538
YER020W	64.1611	67.0863	106.262	83.6038	107.16	123.953	55.1819	53.192
YER021W	62.7109	71.2304	71.4201	64.2919	110.749	105.653	68.1865	64.3524
YER022W	7.8491	8.5011	12.7061	7.7565	13.1039	16.4193	12.8181	9.3737
YER023C-A	1.5113	0.7741	1.7644	4.8664	20.2905	22.3729	10.7237	10.4766
YER023W	161.448	208.962	165.102	198.418	244.439	237.669	243.971	323.081
YER024W	14.5821	17.6815	22.7447	16.3905	160.319	177.909	25.6659	25.8808
YER025W	68.048	80.9943	86.2208	65.6181	18.8075	21.3873	81.241	61.8694
YER026C	429.541	355.16	303.017	357.933	311.016	274.5	42.1134	58.4467
YER027C	26.6305	27.9615	38.274	37.8079	40.0199	43.7107	26.378	23.4697
YER028C	33.8865	30.6865	52.7549	47.3627	26.9752	35.8286	63.5696	59.7503
YER029C	56.6534	54.9313	44.7372	54.1714	104.18	104.1	58.4023	66.997
YER030W	356.57	376.659	287.113	336.595	1755.54	2190.2	455.114	430.046
YER031C	190.232	186.387	157.003	168.036	259.397	233.759	127.305	144.445
YER032W	2.3797	2.3382	3.3783	2.9974	1.4722	1.5241	2.1193	1.5568
YER033C	3.6317	3.4646	3.9174	2.9311	5.3597	5.8582	3.2724	3.9009
YER034W	73.4345	58.6063	68.97	80.1171	56.866	76.0641	80.8707	82.623
YER035W	135.396	96.6465	119.021	156.129	224.663	240.167	188.196	240.861
YER036C	96.6721	146.174	126.831	116.1	47.7482	44.9102	166.68	103.53
YER037W	69.0422	53.4129	82.086	118.272	59.0937	51.0795	187.164	171.833
YER038C	9.099	11.4649	14.0854	9.1314	9.7801	8.9703	13.5019	11.709
YER038W-A	5.3453	5.8073	6.7287	6.4474	2.759	2.7835	3.6201	3.7495
YER039C	28.5586	23.7816	22.6908	24.8157	77.0674	75.6389	86.4249	84.5429
YER039C-A	19.0566	25.5713	21.2611	26.1275	68.3488	82.7254	97.6992	94.8283
YER040W	7.4324	6.9216	9.5155	7.0938	7.2253	8.0099	29.6789	23.4824
YER041W	7.2211	9.2265	13.4457	6.9036	8.6201	7.1811	9.698	6.7937
YER042W	91.0439	60.0212	54.253	62.0581	187.476	148.255	173.874	228.805
YER043C	400.115	436.827	338.546	297.334	59.8882	52.9327	113.492	112.7
YER044C	152.019	114.233	107.423	133.043	356.778	287.197	191.097	237.428
YER044C-A	4.4821	5.9181	6.5437	5.9972	1.2941	2.0652	3.5513	3.0026
YER045C	9.1326	10.5151	15.3082	12.6903	9.3637	11.2856	34.0619	31.8386
YER046W	77.2243	90.1497	92.7189	89.1804	165.048	163.701	122.097	122.141
YER046W-A	6.3506	7.5224	9.587	6.1736	14.2664	17.1267	9.7167	9.6927
YER047C	3.906	3.4397	6.6206	4.2177	7.835	9.0886	5.2756	5.3691
YER048C	54.0849	60.4994	78.3342	76.4322	140.338	153.354	73.8519	82.9592
YER048W-A	228.126	182.089	139.908	154.155	697.472	704.255	253.224	246.578
YER049W	19.7173	30.8685	27.3505	22.4243	4.4706	3.36	38.7819	27.5714
YER050C	115.64	73.7481	95.7331	108.185	192.168	187.349	104.032	91.8092
YER051W	17.8808	14.3901	18.4493	14.1346	28.5432	24.7645	38.3468	43.1658
YER052C	34.2379	49.6462	40.4012	27.3157	11.2547	7.9091	285.625	200.318
YER053C	112.231	87.9565	181.569	255.586	256.49	238.91	291.067	345.645
YER053C-A	566.281	374.87	588.458	890.812	450.971	385.073	628.423	790.473
YER054C	13.0164	11.9801	17.3571	12.6538	144.226	152.575	9.1996	9.365
YER055C	292.524	338.434	334.212	358.232	386.25	388.892	1601.23	1656.78
YER056C	153.723	246.196	139.988	78.4397	23.0664	22.4576	345.915	266.994
YER056C-A	1515.59	1554.8	1137.37	1365.87	136.551	186.209	403.171	327.33
YER057C	435.639	322.679	393.844	318.065	518.387	502.614	893.905	795.548
YER058W	93.7235	65.2128	49.2611	96.3676	95.5984	100.604	64.0159	73.2779
YER059W	19.3481	17.5824	29.289	24.0694	31.1225	31.1288	21.2572	18.3375
YER060W	34.4394	51.4916	59.9257	37.8579	8.383	8.1556	20.0008	18.4385
YER060W-A	10.5281	9.5008	11.6774	8.811	4.8721	6.5178	4.6522	4.264
YER061C	34.1008	57.024	43.0236	22.5804	25.7283	21.4433	43.2153	32.379
YER062C	327.208	312.394	341.682	288.887	44.5315	53.7464	750.434	618.729
YER063W	239.967	234.456	247.328	307.735	387.006	424.473	349.261	356.841
YER064C	63.7082	78.6267	67.1494	31.559	17.5441	15.9305	26.5877	24.4605
YER065C	40.3148	59.7018	67.1487	44.8012	307.949	288.189	63.9973	55.671
YER066C-A	9.1964	6.1965	15.8621	17.8395	141.163	146.869	5.1241	12.0113
YER066W	36.8419	43.8108	52.0587	37.9504	78.8669	89.8627	43.9636	43.0416
YER067C-A	2.3779	1.6238	3.3502	5.2697	53.0422	66.2932	2.5307	4.1582
YER067W	82.347	37.9139	110.047	200.465	2076.15	2036.29	43.9342	68.4526
YER068C-A	1.055	1.3898	2.0383	1.0589	2.3497	2.1961	8.9838	13.3979
YER068W	13.098	15.7812	18.1942	12.1904	11.462	11.7896	84.7635	75.8724
YER069W	15.5189	16.9673	22.5108	15.253	13.1126	15.3497	263.379	232.281
YER070W	17.9069	16.4551	20.9528	23.6606	3.8777	4.0091	5.4116	6.5413
YER071C	104.47	78.8672	87.7089	92.8691	94.193	98.5622	145.47	173.153
YER072W	778.521	723.14	557.19	629.441	894.394	873.536	1098.68	1188.57
YER073W	73.072	126.508	105.594	73.3741	27.6813	41.1477	690.01	606.86
YER074W	1632.73	1656.14	1244.52	1468.98	147.744	156.942	390.706	337.12
YER074W-A	236.521	218.743	182.9	195.895	279.297	262.536	126.965	129.741
YER075C	9.2104	8.3186	10.261	8.6392	8.1239	6.8259	11.8038	12.5805
YER076C	28.0941	31.275	37.0146	29.516	26.7545	22.767	21.0252	23.3897
YER076W-A	8.6989	4.4563	4.3199	7.6393	9.209	9.4797	3.2151	4.703
YER077C	9.0542	9.6354	11.8336	8.4684	6.0403	6.4697	9.6365	7.402
YER078C	26.1318	27.5391	29.3668	23.3333	21.2326	23.0066	21.2594	20.546
YER078W-A	7.2429	7.3169	4.3736	6.2587	34.2461	32.4719	18.2029	31.5482
YER079C-A	3.9782	2.2991	6.012	3.3783	2.8274	2.8583	1.0857	2.491
YER079W	72.1262	35.3173	56.9832	76.6297	321.664	289.876	130.419	175.7
YER080W	15.4869	15.0876	19.6876	16.0209	38.4895	40.0707	15.3464	16.5811
YER081W	25.2808	41.1525	29.4079	22.9846	75.4534	81.2321	38.1999	35.0406
YER082C	23.2536	32.2456	24.4611	15.9938	17.9772	17.1727	34.8512	25.0721
YER083C	84.1427	81.5165	102.125	88.0184	197.981	197.171	90.5674	94.3019
YER084W	17.2748	17.3755	8.4971	14.3415	231.267	238.33	16.7149	16.5403
YER084W-A	5.1346	3.0766	3.0888	4.6664	79.5556	74.2686	4.846	6.5806
YER085C	1.1132	1.3303	1.7027	1.3031	4.1782	2.911	2.0732	2.1239
YER086W	38.1066	59.8753	53.2003	38.8898	11.8427	11.0764	222.626	153.563
YER087C-A	29.9871	19.2305	9.0684	15.7003	7.1021	5.8043	8.7275	18.2756
YER087C-B	985.829	746.491	643.12	780.241	345.441	417.911	384.14	382.212
YER087W	11.9105	10.9343	14.9897	11.598	10.4998	9.0314	12.2252	12.1636
YER088C	79.8537	84.059	142.47	110.943	60.5749	73.9378	93.9237	82.048
YER088C-A	70.7386	78.6818	101.345	157.627	46.2216	63.2056	81.5364	82.8299
YER088W-B	8.9346	11.7427	13.3949	10.1921	3.8328	4.8178	6.145	5.7565
YER089C	83.0292	91.9099	115.787	92.3291	70.9233	78.5472	141.794	121.231
YER090C-A	0.2377	0.974	0.2298	0.1192	0.5147	0	3.1624	4.988
YER090W	63.6076	73.9554	61.3102	56.7673	26.1007	27.8308	222.487	176.943
YER091C	138.41	183.531	149.116	116.239	39.0948	41.3485	506.502	443.475
YER091C-A	15.3383	9.973	10.8302	13.0252	5.3658	8.2658	4.0815	5.1779
YER092W	159.22	134.93	136.927	162.352	165.432	171.385	434.2	436.111
YER093C	5.9327	6.524	6.6609	6.5116	4.9178	4.9831	12.8215	12.8147
YER093C-A	38.4988	31.417	33.7327	34.7553	70.6199	73.8231	30.6331	30.3196
YER094C	244.289	282.29	257.603	289.145	820.767	719.503	397.243	383.797
YER095W	33.2279	35.8475	43.5992	34.3639	107.533	99.4308	16.7456	15.6394
YER096W	4.8747	3.3752	6.5282	4.6559	40.8258	30.0684	18.9284	13.9064
YER097W	3.3742	4.473	4.2176	3.5848	10.4848	9.5642	2.9573	3.0288
YER098W	5.6733	5.5729	11.263	6.7331	9.8051	11.3526	6.1761	5.1602
YER099C	48.0525	53.5239	54.9725	50.8431	92.1965	86.3496	71.2272	68.818
YER100W	53.295	43.8004	50.3537	54.6698	61.7236	58.3504	50.0839	58.5592
YER101C	11.4471	12.1474	13.3948	12.8604	20.5409	18.2478	9.1741	8.7705
YER102W	423.922	361.061	303.732	376.18	43.2544	47.8234	166.266	123.621
YER103W	121.169	93.6922	158.303	188.532	167.956	182.024	80.4588	78.4285
YER104W	28.96	21.8041	18.7637	26.2321	56.2345	47.7733	19.2281	19.3456
YER105C	9.2461	11.272	14.512	12.1836	8.2387	6.6381	10.0608	7.8788
YER106W	4.1956	3.2647	3.8484	4.8508	1.4261	1.4882	2.3743	2.1483
YER107C	38.3586	40.9391	46.2217	34.4704	21.8634	20.2537	33.0934	28.7699
YER107W-A	2.1443	1.997	5.461	4.4991	2.3637	4.1506	2.9042	4.4619
YER109C	9.3849	12.5934	14.0728	9.1668	4.33	3.6929	6.6269	5.4628
YER110C	12.4389	12.2774	18.4191	16.6633	2.8535	2.9708	13.058	10.0279
YER111C	2.9582	2.7039	5.0144	4.9065	4.4954	5.1422	1.9608	1.8658
YER112W	67.706	45.9693	37.8588	57.787	87.1288	62.4448	55.8947	65.8444
YER113C	8.707	12.4306	14.3784	8.2113	6.9532	7.0943	8.1828	7.2575
YER114C	3.8671	4.6951	6.1578	4.8508	3.5045	2.9898	4.2492	3.5937
YER115C	119.187	113.517	134.122	151.287	72.9246	73.8476	57.6608	57.7479
YER116C	11.2859	12.7528	17.596	12.25	24.418	29.5337	11.5483	11.0905
YER117W	1477.67	1294.2	925.978	1120.17	188.581	121.884	418.217	416.746
YER118C	42.3054	44.0331	49.5716	44.4027	13.723	13.0153	21.701	19.7854
YER119C	54.7592	58.6534	69.8981	77.9917	220.21	220.48	208.055	181.803
YER119C-A	27.4454	28.5034	25.8529	35.2841	86.3143	80.4239	45.9604	44.0411
YER120W	318.787	300.054	293.911	357.191	666.275	609.706	401.016	458.286
YER121W	51.6341	59.2273	56.6297	43.6591	1383.79	1559.75	71.0435	67.8042
YER122C	42.8431	53.7977	49.6849	46.2711	31.7265	32.2159	36.4225	29.9995
YER123W	23.9832	26.0126	35.5819	25.815	19.7376	19.1974	34.9947	29.3422
YER124C	54.2629	57.97	85.1064	66.7122	24.8372	25.3337	24.768	21.4954
YER125W	12.9991	14.3284	20.6323	14.3534	16.6837	17.2706	9.3778	10.3426
YER126C	89.3684	93.779	67.2629	48.9929	14.0743	16.4856	90.8011	77.9311
YER127W	44.3222	64.4761	35.2749	26.4115	11.2296	11.1777	50.3014	40.8013
YER128W	25.6421	21.2981	16.6542	17.8194	48.2448	48.1566	77.909	63.4643
YER129W	12.4151	12.1602	14.5085	11.6622	7.4617	6.7394	14.1594	11.6508
YER130C	57.3325	58.2911	110.239	156.258	17.3178	19.2007	112.172	54.6105
YER131W	1315.65	1107.69	1083.5	1064.02	64.186	63.8334	272.726	202.877
YER132C	19.4744	21.9597	27.2603	24.3509	6.6026	6.549	12.208	10.3034
YER133W	141.944	131.073	133.97	128.075	188.79	172.718	133.844	159.129
YER133W-A	18.9795	15.835	19.6474	25.583	27.3638	22.4911	13.854	12.0021
YER134C	75.0537	68.4388	64.0664	82.8584	98.3044	89.67	48.1948	64.5185
YER135C	6.8781	4.3478	4.5953	6.7552	18.8245	17.4684	5.6853	6.2542
YER136W	48.5383	53.1142	63.844	48.1911	91.5266	91.8958	70.4547	71.7875
YER137C	32.9051	35.9353	31.0594	31.8262	24.271	21.4235	43.6939	43.263
YER137W-A	5.8533	5.0906	6.7218	3.5465	3.4435	2.9707	7.17	7.1632
YER138W-A	896.83	850.125	762.302	699.825	127.4	99.8721	561.069	524.741
YER139C	27.3852	28.0536	32.7003	31.7552	66.9002	49.9482	33.5221	30.8729
YER140W	10.6794	16.1695	14.5906	10.7883	14.1401	13.5252	20.0046	15.7435
YER141W	20.6529	19.4263	27.1899	21.4542	41.4502	40.0437	22.0342	22.0673
[truncated: 4,633 more rows]
