# Supplementary material for: Pervasive and dynamic protein binding sites of the mRNA transcriptome in Saccharomyces cerevisiae
Source: Genome Biol. 2013 Feb 14;14(2):R13. doi: 10.1186/gb-2013-14-2-r13 (PMC4053964; doi:10.1186/gb-2013-14-2-r13)
Supplement: Additional file 7 — Table of Puf3p PAR-CLIP crosslinking sites. Data include Puf3p recognition motif and whether the crosslinking site was identified in gPAR-CLIP libraries. [file gb-2013-14-2-r13-S7.GZ]

Archive with 1 entries (1 files):
- Freeberg_AdditionalDataFile3.xlsx
