# Supplementary material for: Pervasive and dynamic protein binding sites of the mRNA transcriptome in Saccharomyces cerevisiae
Source: Genome Biol. 2013 Feb 14;14(2):R13. doi: 10.1186/gb-2013-14-2-r13 (PMC4053964; doi:10.1186/gb-2013-14-2-r13)
Supplement: Additional file 7 — Table of Puf3p PAR-CLIP crosslinking sites. Data include Puf3p recognition motif and whether the crosslinking site was identified in gPAR-CLIP libraries. [file gb-2013-14-2-r13-S7.GZ › Freeberg_AdditionalDataFile3.xlsx]

## Sheet: Puf3p PAR-CLIP crosslinking sit
ID	chr	strand	start	stop	length (nt)	gene	region	Binding site coverage (RPM)	Identified Puf3p recognition motif	MEME p-value	In gPAR-CLIP?
1	1	+	48269	48295	27	YAL053W	3'UTR	6005.86	TATATAAATATTTAA	8.77e-06	Y
2	1	+	71813	71841	29	YAL038W	CDS	4337.38
3	1	+	72055	72078	24	YAL038W	CDS	130.482
12	1	+	73330	73353	24	YAL038W	3'UTR	70477	TTTTTAAATTTTATA	0.00063	Y
13	1	+	73360	73383	24	YAL038W	3'UTR	7532.41
14	1	+	73393	73419	27	YAL038W	3'UTR	20274.7	TACTTAAATAACATA	0.00206
15	1	+	79497	79514	18	YAL035W	3'UTR	5070.31	ATTGTATATAAAAAT	1.37e-05
16	1	+	93377	93396	20	YAL028W	CDS	2068.11			Y
17	1	+	120790	120808	19	YAL017W	CDS	697.486
21	1	+	142381	142405	25	YAL003W	intron	4974.89			Y
23	1	+	143003	143024	22	YAL003W	CDS	7273.99
24	1	+	143318	143348	31	YAL003W	3'UTR	5633.67
27	1	-	56950	56975	26	YAL046C	3'UTR	4300.49	TGTGTATATTCTTTA	0.00123	Y
29	1	-	74987	75011	25	YAL036C	3'UTR	1674.66
30	1	-	90865	90885	21	YAL029C	CDS	3114.15	TCTGTATAAACTATG	0.000697
33	1	-	106169	106191	23	YAL023C	3'UTR	3590.48	TCTATATAAACCACT	0.00134	Y
35	1	-	139400	139426	27	YAL005C	3'UTR	12751.6	TTTATATATATATAT	3.97e-06	Y
37	1	-	139619	139636	18	YAL005C	CDS	3.2706			Y
40	1	-	141295	141329	35	YAL005C	CDS	12117			Y
41	1	-	150862	150879	18	YAL001C	CDS	1678.11
43	2	+	38855	38877	23	YBL099W	3'UTR	7269.62	ATTATATATTATTAT	0.000205	Y
46	2	+	93432	93450	19	YBL068W	3'UTR	1602.14
47	2	+	111218	111237	20	YBL059W	CDS	6356.07			Y
48	2	+	146905	146924	20	YBL038W	3'UTR	20921.7	CATGTATATAACTAT	2.89e-06
50	2	+	169431	169449	19	YBL027W	3'UTR	2061.39			Y
52	2	+	174599	174628	30	YBL024W	3'UTR	5337.46
54	2	+	236855	236881	27	YBL002W	CDS	4627.08
55	2	+	236919	236949	31	YBL002W	3'UTR	8743.48	TTTTTATATATTGTA	0.000331
56	2	+	237032	237058	27	YBL002W	3'UTR	60681.5	AATGTATATATATAA	2.89e-06	Y
57	2	+	244292	244315	24	YBR003W	3'UTR	12137.5			Y
58	2	+	256843	256866	24	YBR010W	3'UTR	4906.76			Y
59	2	+	256868	256886	19	YBR010W	3'UTR	1560.71	TTAATAAAAAAAAAT	0.00329	Y
60	2	+	260528	260549	22	YBR012W-A	CDS	39.9828
61	2	+	284384	284406	23	YBR022W	3'UTR	183.913
65	2	+	316629	316660	32	YBR039W	3'UTR	3431.08	ATAATAAATACTAAA	0.00123	Y
68	2	+	333906	333928	23	YBR048W	3'UTR	5404.51			Y
69	2	+	349397	349415	19	YBR056W	3'UTR	6.9065	CACATATATACTAAC	0.000569
71	2	+	394873	394897	25	YBR078W	3'UTR	4516.04			Y
72	2	+	409669	409686	18	YBR083W	CDS	1612.69
73	2	+	436734	436769	36	YBR096W	3'UTR	13981	AATATATAAATCTAT	0.000371
74	2	+	452736	452754	19	YBR106W	CDS	716.749	CATGTACATTAGAAT	0.000569	Y
75	2	+	452768	452787	20	YBR106W	CDS	4104.03
76	2	+	453241	453259	19	YBR106W	3'UTR	2541.34			Y
78	2	+	479067	479098	32	YBR118W	3'UTR	22904.5	TTTTTATATACCTCT	0.000331
79	2	+	516330	516347	18	YBR139W	CDS	1936.52
80	2	+	517223	517248	26	YBR139W	3'UTR	4564.36			Y
81	2	+	528803	528826	24	YBR142W	CDS	4073.7	CCTGTAAATTTACCT	0.000232	Y
82	2	+	536228	536246	19	YBR146W	3'UTR	46842.5	CCTGTAAATAAAGTT	2.86e-05	Y
83	2	+	536275	536292	18	YBR146W	3'UTR	1583.25
84	2	+	556345	556382	38	YBR158W	5'UTR	9124.37	ACTGTACAAAAATAA	0.000414
85	2	+	556454	556482	29	YBR158W	5'UTR	5412.51			Y
86	2	+	556506	556528	23	YBR158W	5'UTR	5821.23
87	2	+	557941	557963	23	YBR158W	CDS	3937.4			Y
89	2	+	559599	559617	19	YBR159W	CDS	2006.14	TTTGTAATTACAGAG	0.00206	Y
90	2	+	596063	596081	19	YBR183W	5'UTR	4564.73	TTTGTAAATAAAAGC	0.000232
92	2	+	605534	605561	28	YBR189W	3'UTR	5271.66	ATAATAAATTTTATA	0.00329	Y
94	2	+	608790	608818	29	YBR192W	3'UTR	6471.83
95	2	+	608967	608991	25	YBR192W	3'UTR	5415.59			Y
96	2	+	609004	609029	26	YBR192W	3'UTR	47178.4	CTTGTAAATATTTTT	3.64e-07	Y
97	2	+	623468	623485	18	YBR201W	5'UTR	2152.43
98	2	+	634902	634920	19	YBR206W	CDS	2337.61	TATCTATATACACAT	0.000569
100	2	+	722373	722391	19	YBR251W	3'UTR	1968.16	CCTGTAAATATCTCA	1.67e-05
101	2	+	731520	731549	30	YBR259W	CDS	3031.28
103	2	+	741643	741661	19	YBR268W	3'UTR	26984.1	CTTGTAAATAAATAT	6.09e-07
104	2	+	768683	768705	23	YBR282W	3'UTR	3816.19
105	2	+	768740	768757	18	YBR282W	3'UTR	1468.76			Y
107	2	+	782018	782038	21	YBR289W	CDS	3381.3			Y
109	2	-	10255	10272	18	YBL107C	CDS	3.2706	AATATAATTTCATTT	0.00189	Y
112	2	-	88449	88466	18	YBL072C	3'UTR	1740.26
114	2	-	109991	110020	30	YBL059C-A	3'UTR	5.451	TCTTTAAATATACTT	0.000107
115	2	-	110062	110084	23	YBL059C-A	3'UTR	16816.4	CTTGTAAATAAAAGG	0.000262	Y
117	2	-	110474	110492	19	YBL059C-A	intron	2265.1			Y
118	2	-	134105	134122	18	YBL045C	3'UTR	1449.13	CATGCACATAAAATA	0.00063
119	2	-	164070	164088	19	YBL030C	5'UTR	10.3588	CCTCTATATTATTTA	0.000768	Y
120	2	-	177818	177844	27	YBL022C	3'UTR	11635.6	TCTGTAAATATTTAA	1.45e-06
122	2	-	186800	186819	20	YBL017C	3'UTR	3158.49			Y
123	2	-	187904	187929	26	YBL017C	CDS	6066.93			Y
125	2	-	272727	272751	25	YBR017C	CDS	2594.22
129	2	-	296278	296298	21	YBR029C	3'UTR	3897.41
130	2	-	338696	338713	18	YBR052C	3'UTR	3562.31	ACCGTATATATCTTT	0.000262	Y
133	2	-	370826	370847	22	YBR066C	5'UTR	3542.3	CTTTTATATATTATC	7.1e-05	Y
134	2	-	372042	372062	21	YBR067C	3'UTR	2638.74
136	2	-	376551	376568	18	YBR069C	3'UTR	1475.3			Y
137	2	-	395347	395365	19	YBR079C	3'UTR	4039.89			Y
138	2	-	406518	406535	18	YBR082C	3'UTR	634.606			Y
139	2	-	414116	414154	39	YBR084C-A	3'UTR	21.2628			Y
140	2	-	418609	418634	26	YBR085C-A	3'UTR	4.7242	AATTTAAATAAATAT	6.15e-05	Y
141	2	-	419115	419137	23	YBR085C-A	CDS	4539.3			Y
145	2	-	488806	488837	32	YBR126C	3'UTR	10025.8	ACTTTATATAAAATT	9.38e-05	Y
146	2	-	492194	492231	38	YBR127C	CDS	6.9046			Y
147	2	-	502358	502375	18	YBR133C	CDS	1226.69
149	2	-	531813	531847	35	YBR143C	CDS	11468.2			Y
150	2	-	564469	564495	27	YBR162C	CDS	5839.02
151	2	-	586527	586545	19	YBR179C	3'UTR	6394.77	CTTGTAAATATATGA	3.36e-05	Y
152	2	-	591668	591694	27	YBR181C	3'UTR	5078.49	AATTTTTATACTTTT	0.00063	Y
153	2	-	599026	599057	32	YBR185C	3'UTR	6600.5			Y
154	2	-	612125	612147	23	YBR196C	3'UTR	9014.41	TATTTCTATATTTTT	0.000414	Y
157	2	-	613319	613347	29	YBR196C	CDS	5507.38
158	2	-	617956	617988	33	YBR198C	CDS	4599.81	CATTTATTTATTTTT	0.000262	Y
159	2	-	664948	664968	21	YBR221C	3'UTR	4591.63	AATGTATATATTTTG	2.86e-05
160	2	-	668452	668470	19	YBR222C	5'UTR	2092.46	ACTGTATATAAATAG	2.86e-05
161	2	-	680705	680733	29	LSR1	snRNA	54753
162	2	-	681073	681090	18	LSR1	snRNA	3.2706	ACTATATTTTTTTTC	0.00174
163	2	-	681836	681858	23	LSR1	snRNA	4008.44
166	2	-	729704	729731	28	YBR258C	3'UTR	5217.15	TCTGTATATAATATA	1.1e-05
167	2	-	735666	735690	25	YBR262C	3'UTR	48732.2	CATGTATATAACCTA	4.59e-05
168	2	-	735696	735713	18	YBR262C	3'UTR	1180.89			Y
169	2	-	743584	743606	23	YBR270C	CDS	367.825	TCTGTATATTCCTTT	0.00016	Y
170	2	-	770300	770318	19	YBR283C	CDS	2375.6	ATTGTCTATACTATT	0.000414
171	2	-	784996	785016	21	YBR292C	CDS	2564.6	TATTCAAATATACTA	0.00206	Y
173	3	+	35904	35923	20	YCL051W	CDS	9026.43	CCTGTAAATACTTTG	2.01e-05	Y
175	3	+	52394	52419	26	YCL040W	3'UTR	108.675	TATATATATATATAT	2.89e-06	Y
176	3	+	60743	60765	23	YCL036W	3'UTR	8033.8	CCTGTAAATACAAAC	1.1e-05	Y
177	3	+	60774	60797	24	YCL036W	3'UTR	4.3608	CATATACATATATAT	8.77e-06
178	3	+	119195	119213	19	YCR003W	3'UTR	2506.8	TTTTTAAATAAACTT	0.000205
184	3	+	139085	139105	21	YCR012W	3'UTR	3236.28	TATTTATATACGTAT	0.000205
185	3	+	240050	240072	23	YCR069W	3'UTR	3577.93	AATATATATACATGA	0.000262	Y
187	3	-	23945	23964	20	YCL058C	CDS	3209.19	TATGTATATATTTAC	3.97e-06	Y
191	3	-	120894	120913	20	YCR005C	3'UTR	2729.6	TCTGCATATTTTTCT	0.0016	Y
192	3	-	141436	141455	20	YCR015C	CDS	2300.71
194	3	-	158926	158946	21	YCR023C	CDS	1938.71	CTTGTACATAATCAC	0.000107	Y
195	3	-	159073	159093	21	YCR023C	CDS	3102.71			Y
198	3	-	162862	162912	51	YCR024C-A	3'UTR	9277.57	TTTGTTTATATCCAT	0.000331	Y
200	3	-	163301	163324	24	YCR025C	3'UTR	4.3608			Y
201	3	-	172865	172889	25	YCR028C-A	3'UTR	5047.59	ACTTAAAATATTTAT	0.00242
204	3	-	194381	194403	23	YCR037C	3'UTR	5309.1	CATGTAATTACATTT	9.38e-05	Y
205	3	-	209872	209892	21	YCR046C	3'UTR	30769	CCTGTATATAAGAAA	2.86e-05	Y
208	3	-	250320	250342	23	YCR077C	CDS	4376.29	ATTATTTATAATAAA	0.000414	Y
210	3	-	261100	261126	27	YCR084C	CDS	14.7204
211	4	+	38808	38835	28	YDL232W	3'UTR	6162.16	TTTGTATAATTTAAT	0.000846	Y
213	4	+	45931	45958	28	YDL229W	3'UTR	22032.2	ATTGTATATAAATTT	6.9e-06	Y
214	4	+	45976	46001	26	YDL229W	3'UTR	4611.62			Y
215	4	+	90845	90862	18	YDL206W	CDS	1396.79	CTTGCAAATAATCAT	0.000513
216	4	+	99278	99304	27	YDL202W	3'UTR	5296.74	CATGTACATACATCA	5.32e-05
217	4	+	109547	109569	23	YDL195W	CDS	12.5396			Y
218	4	+	111099	111118	20	YDL195W	3'UTR	3416.56	TATTTATATATTTAT	2.41e-05
221	4	+	118595	118615	21	YDL191W	3'UTR	5769.8			Y
223	4	+	130053	130073	21	YDL185W	3'UTR	6770.22	AATTTATATAGGCGT	0.00577
224	4	+	133480	133507	28	YDL182W	CDS	8491.94	AATGTAAATAATTTC	2.41e-05	Y
227	4	+	185009	185027	19	YDL149W	CDS	3.4523
228	4	+	192365	192383	19	YDL147W	3'UTR	1056.59	CATATATATAACTCA	6.15e-05	Y
232	4	+	233914	233941	28	YDL128W	3'UTR	4452.44	TTTTTTTATATTTTA	0.000371
233	4	+	246045	246065	21	YDL120W	CDS	16130.9	ACTGTAAATACTTTT	1.1e-05	Y
234	4	+	258927	258951	25	YDL112W	CDS	5633.68	TCTGCAAATATTTAC	0.000262
236	4	+	270038	270062	25	YDL107W	3'UTR	13397.3	CTTGTAAATATCTAT	2.07e-06
238	4	+	293332	293353	22	YDL092W	3'UTR	20206.7	AATTTAACTAAACTT	0.00262	Y
240	4	+	309416	309451	36	YDL082W	3'UTR	39.2544			Y
241	4	+	309455	309476	22	YDL082W	3'UTR	4761.72	TTCATAAATAATATA	0.000697	Y
243	4	+	323010	323031	22	YDL075W	3'UTR	7116.6	TATATTAATAAATAT	0.000123	Y
245	4	+	336233	336253	21	YDL066W	3'UTR	2644.73	AATATATATACCTTA	8.17e-05	Y
246	4	+	371901	371920	20	YDL046W	3'UTR	83.596	ACTCTTAATATTTTT	0.00102	Y
247	4	+	372586	372609	24	YDL045W-A	3'UTR	69439.3	CTTGTATATACAAAT	3.97e-06	Y
250	4	+	413025	413046	22	YDL022W	3'UTR	3674.25			Y
251	4	+	413050	413076	27	YDL022W	3'UTR	3871.42	CATATTCATAAATTA	0.000262
252	4	+	428487	428506	20	YDL014W	3'UTR	1621.04
253	4	+	428517	428548	32	YDL014W	3'UTR	4530.2	CATATAAAAAAAAAA	0.000262
254	4	+	439364	439387	24	YDL007W	3'UTR	4160.92	CATTTACATTTTTCT	0.000846	Y
255	4	+	449284	449302	19	YDL001W	3'UTR	2593.13	CATGCAAATATATTA	0.000123	Y
256	4	+	453717	453736	20	YDR002W	3'UTR	19287.2	CATATATATTTTTAT	4.59e-05	Y
257	4	+	453750	453771	22	YDR002W	3'UTR	4277.97	TCTTTAATTATATAA	0.000414
258	4	+	472702	472737	36	YDR012W	CDS	143.932			Y
260	4	+	490940	490963	24	YDR023W	3'UTR	2795.75	TTTTTTAATATATTT	0.000295	Y
261	4	+	503928	503950	23	YDR031W	3'UTR	16210.8
263	4	+	508772	508797	26	YDR033W	CDS	5032.15
264	4	+	509189	509207	19	YDR033W	3'UTR	3063.27			Y
265	4	+	509324	509346	23	YDR033W	3'UTR	8602.09			Y
266	4	+	509495	509513	19	YDR033W	3'UTR	2427.38	TCTATATATATATTT	2.89e-06
268	4	+	540466	540485	20	YDR041W	3'UTR	16224.8	CTTGTAAATAAAATA	6.9e-06	Y
269	4	+	540548	540568	21	YDR041W	3'UTR	1444.22
270	4	+	552992	553020	29	YDR047W	3'UTR	6456.01	TATGTAAATAATATC	2.86e-05	Y
271	4	+	564839	564857	19	YDR055W	CDS	1864.57	CATGTCTATAATGTA	0.000569
272	4	+	576949	576971	23	YDR062W	CDS	4898.76	CATATAACTATTTAG	0.000513
275	4	+	580464	580486	23	YDR064W	3'UTR	6725.5			Y
277	4	+	592898	592923	26	YDR073W	CDS	3789.45
278	4	+	600933	600950	18	YDR077W	CDS	2109.17			Y
279	4	+	602073	602123	51	YDR077W	3'UTR	17625.2			Y
280	4	+	603452	603472	21	YDR079W	3'UTR	11284.1	CTTATATTTATTATT	0.000181	Y
283	4	+	632050	632072	23	YDR093W	CDS	3506.87			Y
284	4	+	632912	632936	25	YDR093W	CDS	8464.16	CCTGTAAATATCAAT	3.97e-06	Y
288	4	+	682219	682243	25	YDR115W	CDS	2112.63
289	4	+	695292	695318	27	YDR122W	CDS	5829.22
290	4	+	704986	705003	18	YDR127W	CDS	7917.32	CTTGTAGATATTAAA	0.000697	Y
291	4	+	705342	705359	18	YDR127W	CDS	1429.5
293	4	+	762782	762803	22	YDR150W	CDS	3354.39
295	4	+	773664	773683	20	YDR159W	CDS	2569.69
298	4	+	840430	840454	25	YDR189W	3'UTR	13.63	TATATATATATATAT	2.89e-06	Y
300	4	+	893962	893984	23	YDR214W	3'UTR	4175.65	TGCGTAAATATTTAC	0.00174
301	4	+	911343	911369	27	YDR222W	3'UTR	9.8118
302	4	+	915971	915994	24	YDR225W	3'UTR	4736.64	ATTGTAACTATATTA	0.000295
303	4	+	916015	916044	30	YDR225W	3'UTR	41622.4	TCTATATATAATTTA	1.37e-05
304	4	+	917204	917222	19	YDR226W	3'UTR	48.3398	AATGAAAATATAATA	0.00147
305	4	+	924908	924929	22	YDR229W	CDS	6812.75	ATTGTAAATAGTAAA	0.000123	Y
306	4	+	927410	927429	20	YDR232W	5'UTR	2653.28
307	4	+	929213	929232	20	YDR232W	3'UTR	2649.64	TTTATTATTATTTCT	0.00206	Y
308	4	+	937572	937590	19	YDR237W	3'UTR	35636.8	CATGTAAATATATAA	2.15e-07
309	4	+	961414	961435	22	YDR251W	CDS	4146.04
315	4	+	1055320	1055348	29	YDR296W	CDS	5633.85
316	4	+	1068396	1068428	33	YDR302W	3'UTR	29188.1	TTTGTATATAAAAAA	1.1e-05
317	4	+	1093857	1093883	27	YDR316W	CDS	4602.53	CTTATAAATATAACA	3.94e-05
318	4	+	1111716	1111735	20	YDR322W	3'UTR	9331.18	CCTGTACATATAAAA	8.77e-06	Y
319	4	+	1132931	1132952	22	YDR332W	CDS	4699.58	TATGTAAATACTAAG	7.1e-05	Y
320	4	+	1137653	1137670	18	YDR334W	CDS	1488.38	CCTCCATATATTCAT	0.00242
322	4	+	1170189	1170207	19	YDR347W	3'UTR	40571.9	TCTGTAAATATATAA	9.71e-07
323	4	+	1190317	1190345	29	YDR358W	CDS	5038.33
324	4	+	1228312	1228336	25	YDR376W	3'UTR	3784.55	ATCGTTAATATATTT	0.00102	Y
325	4	+	1229210	1229238	29	YDR377W	3'UTR	5976.42	CATATATATATATAT	6.09e-07
326	4	+	1231589	1231613	25	YDR379W	CDS	4361.56	CATACAAATATAAGA	0.0016	Y
327	4	+	1234112	1234129	18	YDR380W	5'UTR	1638.86			Y
329	4	+	1235609	1235626	18	YDR380W	CDS	667.318
330	4	+	1239467	1239488	22	YDR382W	5'UTR	3630.26	AATATCTATTAATCA	0.00305	Y
332	4	+	1239852	1239871	20	YDR382W	3'UTR	3874.52			Y
334	4	+	1250658	1250679	22	YDR388W	CDS	3962.12	CATCTAAACACTTAT	0.00355	Y
335	4	+	1251656	1251674	19	YDR388W	3'UTR	1515.82			Y
337	4	+	1278496	1278518	23	YDR405W	3'UTR	3327.14	CTTGTATATACGGAG	0.000569	Y
339	4	+	1360867	1360889	23	YDR450W	3'UTR	4468.23	TTTTAAAATAAATAA	0.00305	Y
341	4	+	1369410	1369433	24	YDR456W	3'UTR	12712.3	AATATAAATATATTA	1.67e-05	Y
342	4	+	1369706	1369728	23	YDR457W	5'UTR	4263.41	AATATCCATAACTAC	0.00174
344	4	+	1385399	1385422	24	YDR461W	3'UTR	22977.4	ATTATATAAAATATT	0.000569
345	4	+	1402636	1402654	19	YDR471W	3'UTR	8770.38	CACATAATTAAAAAT	0.00189
347	4	+	1403016	1403041	26	snR13	snoRNA	3652.45
349	4	+	1436619	1436643	25	YDR493W	3'UTR	20323.6	CATGTAAATACTTTT	2.07e-06
351	4	+	1438040	1438058	19	YDR494W	3'UTR	17879.8	CCTGTAAATATCTAG	1.67e-05	Y
352	4	+	1470449	1470467	19	YDR511W	3'UTR	1930.17			Y
353	4	+	1481002	1481028	27	YDR519W	3'UTR	5181.52	TATATTAATATAAAG	0.000462	Y
355	4	-	67919	67941	23	YDL217C	3'UTR	11116.5
356	4	-	92932	92952	21	YDL205C	CDS	3675.17
361	4	-	130831	130860	30	YDL183C	3'UTR	6002.58	CATGTAAATATACAT	5.31e-06
362	4	-	163396	163429	34	YDL166C	3'UTR	11060.2	TATATACATATATAA	2.86e-05	Y
364	4	-	174184	174202	19	YDL157C	3'UTR	2344.52	TCTGTACATAAAGTG	0.000462	Y
367	4	-	210563	210593	31	YDL140C	5'UTR	5954.79
368	4	-	221566	221588	23	YDL133C-A	3'UTR	7084.09	ACTTTATATTTAATA	0.000569	Y
370	4	-	264380	264397	18	YDL110C	3'UTR	1373.89
371	4	-	264419	264437	19	YDL110C	3'UTR	2427.4	CGTATAAATATTTCA	0.000371	Y
372	4	-	275061	275087	27	YDL103C	3'UTR	5922.45	AATATATATAATAAA	4.59e-05
374	4	-	285371	285388	18	YDL097C	3'UTR	1733.72	CATGTATATATATGT	1.67e-05
375	4	-	296277	296294	18	YDL090C	CDS	1259.4	TTTATAAATACTGCC	0.000768
379	4	-	309732	309762	31	YDL081C	3'UTR	14794	ATTTTTTATAATTTT	0.000569	Y
382	4	-	334035	334067	33	YDL067C	3'UTR	389.816			Y
383	4	-	336466	336483	18	YDL065C	CDS	1864.57	ATTGTAAATATTTAT	3.97e-06
384	4	-	338295	338313	19	YDL063C	CDS	2023.4			Y
386	4	-	340543	340567	25	YDL061C	3'UTR	3130.32			Y
387	4	-	355627	355647	21	YDL055C	3'UTR	2343.25			Y
388	4	-	356763	356795	33	YDL055C	5'UTR	8078.14	AACATATATAATTGA	0.00206	Y
390	4	-	362364	362392	29	YDL053C	5'UTR	6380.06			Y
391	4	-	363513	363543	31	YDL052C	CDS	1797.14
392	4	-	378815	378835	21	YDL040C	3'UTR	2640.39	TATGTATATATTTTT	9.71e-07	Y
393	4	-	404513	404540	28	YDL027C	CDS	6360.6
394	4	-	405285	405302	18	YDL025C	3'UTR	1409.87	ATTGTATATAGAAGA	0.00063	Y
395	4	-	433030	433049	20	YDL009C	CDS	2497			Y
396	4	-	459482	459500	19	YDR006C	CDS	2178.78	AATTTAAATACTTCC	0.000462
397	4	-	460458	460482	25	YDR006C	CDS	5156.64			Y
398	4	-	485344	485361	18	YDR019C	CDS	4356.1	AATGTCTATAATCAA	0.00063
399	4	-	485597	485630	34	YDR020C	3'UTR	6.1778
400	4	-	498181	498206	26	YDR028C	CDS	13329.3	ATTGTAAATAATACT	7.1e-05	Y
402	4	-	541628	541665	38	snR47	snoRNA	8846.32			Y
410	4	-	588026	588046	21	YDR070C	3'UTR	2461.56	CATATCTATATTCCT	0.000697	Y
411	4	-	589995	590019	25	YDR072C	CDS	9009.36	CCTATATATAATACT	3.36e-05
412	4	-	615540	615560	21	YDR085C	CDS	3156.13
415	4	-	662462	662493	32	YDR104C	CDS	69.7856
417	4	-	682667	682687	21	YDR116C	3'UTR	3408	ATTGTATATATATAT	2.07e-06
418	4	-	701908	701926	19	YDR125C	CDS	1346.63
420	4	-	720892	720916	25	YDR133C	3'UTR	3593.74	AATATTAATATAAAG	0.00063
422	4	-	749782	749803	22	YDR146C	CDS	4281.95			Y
427	4	-	793317	793342	26	YDR169C	CDS	5726.73	CCTGTTAATATCAAA	0.000107	Y
430	4	-	813148	813165	18	YDR175C	3'UTR	5480.48	CCTGTATATATTATG	1.37e-05
432	4	-	830444	830461	18	YDR183C-A	CDS	1066.4	CATGTATAAACATTA	0.000107
433	4	-	835290	835329	40	YDR186C	CDS	7356.48	ACTTTACATAGATAT	0.000462	Y
434	4	-	845832	845852	21	YDR194C	3'UTR	3171.39	CGTGTAAATACCTAG	0.00063
435	4	-	845973	845996	24	YDR194C	CDS	3515.41			Y
436	4	-	846580	846598	19	YDR194C	CDS	2182.24			Y
437	4	-	846702	846722	21	YDR194C	CDS	2034.12			Y
441	4	-	926194	926214	21	YDR231C	3'UTR	3182.84
443	4	-	929853	929872	20	YDR233C	CDS	2417.03
445	4	-	969963	969981	19	YDR257C	3'UTR	1750.62
446	4	-	971730	971748	19	YDR258C	3'UTR	24.1699	TTTGTAAATAGAAGA	0.000513	Y
447	4	-	1000332	1000355	24	YDR266C	CDS	4056.25	TCTCTAAATAATAGC	0.00206	Y
448	4	-	1035185	1035206	22	YDR286C	3'UTR	35118.2	ACTGTAAATATTTAT	2.07e-06
449	4	-	1045363	1045400	38	YDR293C	3'UTR	14219.1	CTTTTCAATATTTAC	0.000513
453	4	-	1134160	1134187	28	YDR333C	CDS	4391.36	CTTATATATACTTCT	3.36e-05	Y
456	4	-	1162847	1162867	21	YDR345C	3'UTR	14967.2	TTTATATATATAATT	1.37e-05	Y
459	4	-	1225116	1225134	19	YDR374C	5'UTR	4631.78	CTTGTATATAATAAA	5.31e-06	Y
460	4	-	1233225	1233244	20	YDR379C-A	3'UTR	2031.76			Y
462	4	-	1257882	1257899	18	YDR391C	CDS	1848.2	ATCTTAAATATTCCT	0.00355	Y
463	4	-	1284036	1284057	22	YDR407C	3'UTR	4158.02	CATTTCTATAAACTA	0.00112	Y
464	4	-	1287394	1287416	23	YDR407C	CDS	3807.83	CCTATAAACATGTTA	0.00147
465	4	-	1324415	1324433	19	YDR429C	3'UTR	16911.9	CATATAAAAATTGTA	0.000768
466	4	-	1325475	1325499	25	YDR430C	3'UTR	22182.2	CCTGTAAATATACTG	3.94e-05
467	4	-	1327188	1327208	21	YDR430C	CDS	862.497			Y
469	4	-	1354773	1354790	18	YDR447C	3'UTR	1779.52
470	4	-	1360989	1361006	18	YDR451C	3'UTR	1936.54	AATCTATATAGAGAT	0.00242	Y
472	4	-	1399549	1399577	29	YDR470C	3'UTR	12192.4	CATGTATATTTATAT	1.67e-05	Y
473	4	-	1399596	1399615	20	YDR470C	3'UTR	3954.11	CTTGTCTATATCCAA	0.000414
474	4	-	1404390	1404410	21	YDR473C	3'UTR	3400.37	ATATTAAATATTATT	0.00147
475	4	-	1416879	1416896	18	YDR479C	5'UTR	2508.99	ACTGTATATACGTCT	0.00014	Y
476	4	-	1428286	1428308	23	YDR487C	3'UTR	4359.57	CATGTATATATTTGT	2.01e-05	Y
481	4	-	1460168	1460185	18	YDR506C	CDS	1445.86
482	4	-	1466268	1466299	32	YDR508C	3'UTR	9450.05	TCTTTAAATATTCTA	0.00016
486	4	-	1492853	1492873	21	snR84	snoRNA	3610.28
487	4	-	1496044	1496073	30	YDR529C	3'UTR	5819.95	TCTATATATATATAA	3.97e-06	Y
489	5	+	29248	29280	33	YEL065W	CDS	7058.63	CATTTACATTCATTA	0.000768	Y
491	5	+	73244	73265	22	YEL043W	CDS	3190.47
492	5	+	78710	78739	30	YEL040W	CDS	1444.76
493	5	+	79246	79272	27	YEL040W	CDS	4032.98			Y
494	5	+	85654	85673	20	YEL034W	5'UTR	3.634	CTCATATATACAATG	0.00102	Y
497	5	+	86293	86317	25	YEL033W	CDS	14134.2			Y
499	5	+	107202	107233	32	YEL024W	5'UTR	7920.58	AACATAAATAATATC	0.00112	Y
500	5	+	141735	141763	29	YEL007W	5'UTR	3077.81			Y
501	5	+	154165	154194	30	YER001W	CDS	7463.71
505	5	+	213967	213987	21	YER030W	3'UTR	17071	TATGTATATAAACTA	3.36e-05
506	5	+	232110	232131	22	YER040W	3'UTR	759.638	CTTGTAAAAAAAGAA	0.000569
508	5	+	251247	251269	23	YER048W-A	3'UTR	1935.26
509	5	+	272137	272167	31	YER058W	3'UTR	20863.5	TTTGTATATATGTAA	2.41e-05	Y
510	5	+	301679	301697	19	YER070W	3'UTR	2161.51	AATTTATATTTTCTT	0.00102	Y
512	5	+	303141	303160	20	YER072W	CDS	3838.17	ACTTTATATTAAGAT	0.0016	Y
515	5	+	307241	307259	19	YER074W	3'UTR	10859.4	TCTATATATAAATAT	5.31e-06	Y
516	5	+	363227	363261	35	YER102W	CDS	57.246
517	5	+	366561	366587	27	YER103W	3'UTR	4882.21	ACTTTTTATAAGTAT	0.00112	Y
518	5	+	424337	424353	17	YER131W	3'UTR	1103.84			Y
519	5	+	439787	439806	20	YER136W	CDS	3631			Y
521	5	+	442202	442220	19	SCR1	ncRNA	1308.65			Y
527	5	+	517500	517529	30	YER166W	3'UTR	2994.03	ACTGTATATATAATA	8.77e-06
529	5	+	526941	526962	22	YER170W	3'UTR	9046.61	TCTGTAAATAATAAA	1.1e-05
531	5	+	546513	546529	17	YER177W	3'UTR	4009.36	TATGTATATAACATT	2.41e-05	Y
532	5	+	553267	553292	26	YER182W	3'UTR	4635.25	TATTTATTTATTTAT	0.000371	Y
533	5	+	553307	553329	23	YER182W	3'UTR	16754	CATGTAAATAATACA	2.86e-05	Y
534	5	-	33474	33502	29	YEL063C	5'UTR	1264.85	CCTGTAAAAACAAAA	0.00016	Y
536	5	-	122632	122653	22	YEL017C-A	3'UTR	8841.61
538	5	-	139813	139833	21	YEL009C	5'UTR	2369.96	ATTATTATTACTAAA	0.00329	Y
539	5	-	189544	189563	20	YER017C	CDS	2744.14
540	5	-	191866	191895	30	YER018C	3'UTR	17429.9	TCTATACATAACTTT	8.17e-05	Y
541	5	-	207551	207571	21	YER026C	3'UTR	9956.17
542	5	-	207582	207606	25	YER026C	3'UTR	42507.6	TTTGTACATATAACT	7.1e-05
545	5	-	214698	214715	18	YER031C	CDS	1743.53
547	5	-	235723	235743	21	YER043C	3'UTR	3398.56			Y
548	5	-	236546	236565	20	YER043C	CDS	1482.93			Y
549	5	-	237526	237550	25	YER044C	3'UTR	3233.91	CCTGTAAAAAAAATT	0.000107	Y
550	5	-	246937	246954	18	YER048C	3'UTR	1337.91	CATGTATATTTTTCA	9.38e-05	Y
551	5	-	253887	253905	19	YER050C	3'UTR	4285.05	TCTGTAAATATACAA	1.67e-05	Y
554	5	-	263161	263178	18	YER054C	CDS	3909.04	CCTGTATATAAAAAG	1.67e-05
555	5	-	266972	266998	27	YER056C	CDS	6251.21	ATTGCAAATAATATT	0.00063	Y
556	5	-	267024	267052	29	YER056C	CDS	2777.41
560	5	-	313841	313871	31	YER076C	5'UTR	8168.83	TATGTAAATAATTCT	2.01e-05
563	5	-	342179	342205	27	YER091C	5'UTR	5456.31
564	5	-	347875	347897	23	YER093C-A	3'UTR	9078.22
566	5	-	403772	403794	23	YER122C	CDS	9621.96	AATGTAAATACAGGC	0.00112
567	5	-	431173	431191	19	snR52	snoRNA	1978.52
568	5	-	470254	470271	18	YER151C	CDS	310.761			Y
572	6	+	42586	42604	19	YFL047W	3'UTR	4333.04	TTTGTATATAATTTT	3.97e-06	Y
574	6	+	57858	57877	20	YFL037W	3'UTR	3311.14	AATATATATATGTAT	5.32e-05
576	6	+	59595	59612	18	YFL036W	CDS	2728.15	CCTGTAAATAATATT	2.89e-06	Y
577	6	+	62868	62885	18	YFL036W	3'UTR	1400.06
578	6	+	82651	82669	19	YFL026W	CDS	3.4523
579	6	+	82865	82887	23	YFL026W	CDS	4919.65	ATTTTAAATATTTAC	0.000107	Y
580	6	+	83960	83979	20	YFL026W	3'UTR	2108.08	TCTATAAAAAAAAAT	0.000295	Y
581	6	+	83996	84028	33	YFL026W	3'UTR	14741	CCTTTACATAATAAA	0.00014	Y
582	6	+	97550	97574	25	YFL021W	3'UTR	5524.65	TATATATATACACAT	6.15e-05
583	6	+	107637	107658	22	YFL014W	3'UTR	8739.83
584	6	+	160372	160390	19	YFR007W	3'UTR	9561.09	CTTGTATATATTTTT	2.15e-07	Y
585	6	+	193493	193523	31	YFR020W	3'UTR	850.687	ATTGTTAATAAAAAA	0.000232
587	6	+	234265	234291	27	YFR040W	CDS	3297.34	AATATTAATAAGATC	0.0016
588	6	+	243010	243035	26	YFR045W	3'UTR	3987.92	TCTGTACATAAATTG	7.1e-05	Y
592	6	-	55275	55295	21	YFL038C	3'UTR	3335.51	CATATATACACAATT	0.00102	Y
593	6	-	64209	64230	22	YFL034C-A	3'UTR	13071.8	CATGTATATTAATTT	3.36e-05	Y
594	6	-	80487	80512	26	YFL027C	CDS	4054.06	CATATAAATATAAAT	3.97e-06	Y
595	6	-	209357	209380	24	YFR028C	CDS	4631.97	CATTTATATAATAAA	5.32e-05
597	6	-	224286	224310	25	YFR033C	3'UTR	4897.66	TATATTCATATTTAT	0.000232
600	6	-	253530	253561	32	YFR052C-A	CDS	15870.3			Y
601	6	-	253773	253790	18	YFR053C	CDS	1472.03	TCTGTCTATAACAAA	0.000371	Y
604	7	+	22139	22159	21	YGL255W	3'UTR	3694.23
606	7	+	32345	32367	23	YGL250W	CDS	4865.33	ACTATATTTAAAATC	0.000697	Y
609	7	+	69433	69451	19	YGL228W	3'UTR	2437.76	TTTATATATAAACAT	5.32e-05
610	7	+	77980	78003	24	YGL225W	3'UTR	4379.01	TTTATATACAATTAT	0.000931	Y
614	7	+	219768	219790	23	YGL151W	CDS	4848.59			Y
616	7	+	252801	252819	19	YGL137W	3'UTR	2285.81	CATATATATATACAG	7.1e-05	Y
621	7	+	278439	278463	25	YGL123W	3'UTR	44622.9
622	7	+	285564	285582	19	YGL119W	CDS	583.539
623	7	+	308617	308634	18	YGL105W	3'UTR	3.2706	CACATATATAATTCA	0.000513	Y
624	7	+	311977	312003	27	YGL103W	3'UTR	4950.91
625	7	+	312908	312929	22	YGL101W	3'UTR	3766.21	CATTTATAATAACAT	0.00329
626	7	+	314296	314316	21	YGL100W	3'UTR	2366.14	TATGTATACATAACA	0.00134
629	7	+	360150	360167	18	YGL079W	3'UTR	1095.84	AATTTAAATAATATT	0.00014	Y
630	7	+	373018	373038	21	YGL071W	CDS	2908.08	TCTGTAAATAACACC	0.00014	Y
631	7	+	375741	375763	23	YGL068W	3'UTR	18100.7	CATGTAAATATGTTT	8.77e-06
632	7	+	377467	377493	27	YGL066W	5'UTR	6766.41	TTTCTAAATTACTAT	0.00174	Y
633	7	+	394685	394706	22	YGL058W	3'UTR	1935.08	CATATAAATAATATA	2.01e-05	Y
634	7	+	406670	406692	23	YGL050W	3'UTR	16.7187
635	7	+	418588	418606	19	YGL043W	3'UTR	2240.93	TACATATATACATAT	0.000295	Y
636	7	+	439686	439711	26	YGL030W	3'UTR	17315.4	AATATATAAATCTTA	0.000513	Y
639	7	+	514863	514883	21	YGR013W	CDS	3159.95			Y
641	7	+	520947	520964	18	YGR014W	3'UTR	1334.64			Y
642	7	+	523997	524030	34	YGR017W	CDS	10936.6			Y
643	7	+	528538	528563	26	YGR021W	3'UTR	53572.1	CCTGTATATACTAAA	5.31e-06	Y
644	7	+	543396	543416	21	YGR028W	3'UTR	5550.63	CCTGTACATAACTTC	4.59e-05	Y
645	7	+	543999	544023	25	YGR029W	CDS	3184.84			Y
647	7	+	556696	556723	28	YGR034W	3'UTR	5424.32	ACAATAAATAAATCC	0.00147
649	7	+	577649	577666	18	YGR041W	CDS	961.724			Y
650	7	+	594807	594826	20	YGR052W	3'UTR	2489.73			Y
651	7	+	601204	601228	25	YGR055W	3'UTR	2962.22	TTTATACAAAATATA	0.00112	Y
652	7	+	617820	617841	22	YGR064W	CDS	3738.22
653	7	+	644632	644652	21	YGR082W	3'UTR	21753.1	TCTGTATATAGCCCT	0.000462
656	7	+	697359	697378	20	YGR103W	3'UTR	2504.26	CCTGTACATTAAAAG	0.000462
657	7	+	705144	705166	23	YGR108W	3'UTR	4372.09	CTCATATATATTATC	0.000414	Y
658	7	+	717067	717093	27	YGR111W	3'UTR	5181.54	CATATCATTATTTAC	0.00147	Y
659	7	+	718657	718679	23	YGR112W	3'UTR	11498.5	CTTGTACATAACTAA	3.36e-05
660	7	+	723346	723368	23	YGR116W	CDS	4238.35			Y
662	7	+	724785	724806	22	YGR116W	3'UTR	3990.1	ATTGTTATTATTAAT	0.00123	Y
663	7	+	727801	727821	21	YGR118W	3'UTR	3682.78
664	7	+	740001	740025	25	YGR124W	CDS	4.5425			Y
665	7	+	741741	741759	19	YGR124W	3'UTR	2164.97	TATGTATATAATAAA	1.1e-05	Y
666	7	+	757541	757563	23	YGR133W	3'UTR	4493.31	AATACAAATACTTTA	0.000931
667	7	+	757580	757614	35	YGR133W	3'UTR	13605.3	TTTGTATATACATAT	3.97e-06
668	7	+	775665	775698	34	YGR143W	CDS	10800.7			Y
669	7	+	777839	777858	20	YGR143W	3'UTR	1875.47	AACATAAATATCTTC	0.000931
670	7	+	790380	790399	20	YGR149W	3'UTR	3027.65	ACTATATATATATAT	5.31e-06	Y
672	7	+	810717	810747	31	YGR161W-C	3'UTR	6856.2	ACTGTAAATACGCAC	0.000371
674	7	+	830224	830247	24	YGR165W	3'UTR	25995.4	CTTGTACATAAAATA	2.86e-05	Y
676	7	+	896043	896061	19	YGR198W	CDS	987.529	CTTGTATCTAATAAT	0.000205	Y
677	7	+	905782	905801	20	YGR203W	3'UTR	2555.14			Y
680	7	+	929246	929264	19	YGR217W	CDS	1888.74			Y
681	7	+	934347	934368	22	YGR218W	CDS	3494.33	AATGTAAATATCATT	2.86e-05
682	7	+	940769	940786	18	YGR222W	CDS	1557.08			Y
684	7	+	954563	954580	18	YGR232W	CDS	3438	CTTGTAGATAATAAA	0.000931	Y
685	7	+	961117	961136	20	YGR234W	3'UTR	3158.49
686	7	+	986797	986818	22	YGR248W	3'UTR	4134.02	CATAATAATAAATAA	0.00381
690	7	+	1002283	1002303	21	YGR254W	3'UTR	3720.95
691	7	+	1014149	1014168	20	YGR260W	3'UTR	4804.98	CTTTTATATTTGTAT	0.000513	Y
692	7	+	1053909	1053927	19	YGR281W	CDS	2240.93
693	7	+	1056031	1056048	18	YGR281W	CDS	1884.19	TTTGTTTACAATAAT	0.00329
695	7	-	55595	55615	21	YGL236C	CDS	3369.86			Y
696	7	-	149433	149467	35	YGL188C	CDS	10412.3	CTTATTAATATTAGT	0.000697
697	7	-	175578	175606	29	YGL173C	CDS	89.5926
699	7	-	227661	227683	23	YGL147C	3'UTR	30502.9	CTAACATATAATATA	0.0044	Y
700	7	-	234645	234670	26	YGL143C	3'UTR	4469.88
702	7	-	268825	268845	21	YGL129C	CDS	3465.25			Y
703	7	-	304272	304292	21	YGL107C	3'UTR	5276.94	CTTGTAAATAAACAT	1.37e-05	Y
704	7	-	330981	331010	30	YGL094C	3'UTR	6520.53	ATTATATATACTGTA	0.000331	Y
708	7	-	364294	364313	20	YGL076C	3'UTR	2827.75	CATATAACTACTTAT	0.000295
709	7	-	365162	365181	20	YGL076C	intron	3387.48			Y
711	7	-	381485	381515	31	YGL064C	3'UTR	35271.3	CTTGTAAATATTATA	3.97e-06
712	7	-	394825	394852	28	YGL057C	3'UTR	5353.08	TAAGTAAATATATTC	0.000262	Y
713	7	-	395948	395970	23	YGL056C	3'UTR	4484.94
714	7	-	396271	396294	24	YGL056C	CDS	5430.15	AATGTAAATATAAAT	6.9e-06
715	7	-	401205	401223	19	YGL054C	CDS	2075.19			Y
716	7	-	407696	407727	32	YGL049C	CDS	3419.45
718	7	-	427214	427245	32	YGL037C	3'UTR	23686.2	TCTATATATATGTAT	2.86e-05	Y
720	7	-	437538	437571	34	YGL031C	CDS	2199.68
723	7	-	479426	479452	27	YGL008C	3'UTR	20386.3	AATATATATAATGCA	0.000513	Y
724	7	-	479470	479495	26	YGL008C	3'UTR	8618.64
725	7	-	479631	479665	35	YGL008C	3'UTR	7308.34
728	7	-	480816	480837	22	YGL008C	CDS	1663.21			Y
731	7	-	482629	482656	28	YGL008C	CDS	5.0876
733	7	-	482798	482815	18	YGL008C	5'UTR	595.352	ATCGTTAATAATTAA	0.0016	Y
734	7	-	492342	492367	26	YGL003C	3'UTR	4.7242
735	7	-	492423	492441	19	YGL003C	3'UTR	8010.53	TCTGTAAAAAAAAGT	0.000931
736	7	-	496129	496155	27	YGL001C	CDS	6167.8	CTTGTATATACTTCC	3.36e-05
737	7	-	534097	534118	22	YGR027C	3'UTR	4078.07	TATATAATTTTAAAT	0.00123
738	7	-	534346	534374	29	YGR027C	CDS	5.2693
739	7	-	559618	559648	31	YGR037C	3'UTR	9120.92	TATGTACATTTATAA	0.00014
740	7	-	559654	559679	26	YGR037C	3'UTR	14828.4	TCTATTATTATATTT	0.000846	Y
743	7	-	617483	617500	18	YGR063C	3'UTR	997.706	CATGTATAATAGTAA	0.00147	Y
744	7	-	637013	637033	21	YGR076C	3'UTR	20118.6	CATGTAAATAATTTT	9.71e-07	Y
746	7	-	647080	647102	23	YGR084C	3'UTR	3966.65	TATATAAATAAACAT	5.32e-05	Y
747	7	-	649360	649394	35	YGR086C	3'UTR	7728.14	ATTATCAATATCTCT	0.00102	Y
749	7	-	650667	650692	26	YGR086C	5'UTR	3888.7	CATTTATTTACCTAT	0.000697
750	7	-	755352	755372	21	YGR132C	3'UTR	3285.88
751	7	-	755474	755496	23	YGR132C	3'UTR	15242.4			Y
752	7	-	755533	755551	19	YGR132C	3'UTR	7967.85			Y
753	7	-	785996	786017	22	YGR147C	3'UTR	3346.4			Y
754	7	-	787187	787211	25	YGR148C	3'UTR	5083.94			Y
755	7	-	787383	787416	34	YGR148C	CDS	6.1778
756	7	-	841674	841692	19	YGR171C	CDS	2244.39	ATTGTTAATACCATA	0.00063	Y
757	7	-	850947	850969	23	YGR178C	3'UTR	4994.89
759	7	-	851959	851979	21	YGR178C	CDS	3686.6
760	7	-	858742	858766	25	YGR182C	CDS	31706	TATGTATATACATAT	2.89e-06
761	7	-	866291	866311	21	YGR185C	3'UTR	3106.53	ATAATAAATAAGAAA	0.00242
762	7	-	882727	882789	63	YGR192C	3'UTR	42724.2	CATTTAAATAAATTT	2.41e-05
766	7	-	883182	883204	23	YGR192C	CDS	3757.67
772	7	-	887028	887046	19	YGR194C	CDS	1957.79	TCTGTAAATATTTTA	2.07e-06	Y
773	7	-	939492	939521	30	snR7-L	snRNA	5299.31			Y
774	7	-	939585	939613	29	snR7-L	snRNA	5106.85			Y
776	7	-	952470	952496	27	YGR231C	3'UTR	13697.3			Y
777	7	-	956479	956501	23	YGR233C	CDS	4618.71
778	7	-	966644	966663	20	YGR238C	CDS	3089.44	CTTGTAAATAATATG	3.94e-05
779	7	-	970581	970600	20	YGR240C	3'UTR	2584.23	TCTTTATATAATTTT	3.94e-05	Y
780	7	-	974746	974773	28	YGR240C-A	CDS	6213.05	CATGTAAATTTTACG	0.000462
781	7	-	978866	978885	20	YGR244C	CDS	2667.82	TATTTATCTATTCTA	0.00189	Y
782	7	-	1002530	1002547	18	YGR255C	CDS	1458.94			Y
783	7	-	1009742	1009759	18	YGR258C	CDS	1776.25
784	7	-	1016430	1016453	24	YGR261C	CDS	2464.28	CCTGTATTTACTTAG	0.000262
786	7	-	1020941	1020960	20	YGR264C	CDS	3143.95			Y
787	7	-	1040077	1040106	30	YGR274C	CDS	6029.85			Y
788	7	-	1048623	1048659	37	YGR279C	3'UTR	1055.68			Y
789	7	-	1048694	1048712	19	YGR279C	3'UTR	1833.49
790	7	-	1048719	1048747	29	YGR279C	3'UTR	6013.32
791	7	-	1048764	1048789	26	YGR279C	3'UTR	11753.1	ATTGTAAAAAAAAAC	0.000513	Y
795	8	+	41044	41062	19	YHL030W	CDS	2075.19	CCTGTCCATATTAAA	0.000232	Y
796	8	+	41521	41546	26	YHL030W	CDS	2882.26	AATCTAAATTAAAAT	0.00174	Y
797	8	+	45725	45742	18	YHL030W	3'UTR	1929.99	ACAGTTAATAAAACT	0.00329	Y
798	8	+	55873	55901	29	YHL025W	3'UTR	5913.18	CTTTTACATATTTAG	0.000205	Y
799	8	+	58960	58987	28	YHL024W	3'UTR	707.3			Y
800	8	+	75483	75500	18	YHL015W	CDS	1315.01			Y
801	8	+	75828	75847	20	YHL015W	3'UTR	7021.03
802	8	+	75987	76015	29	YHL015W	3'UTR	308.219	TATATATATATATAT	2.89e-06
803	8	+	100450	100477	28	YHL004W	3'UTR	15903.2	AATATATATATATAG	4.59e-05
805	8	+	105164	105186	23	YHL001W	3'UTR	5325.1	TATATATATTAATCT	0.000295	Y
807	8	+	108244	108267	24	YHR001W-A	3'UTR	18952.8	TCTATACATATTTTT	2.41e-05
809	8	+	127374	127411	38	YHR010W	CDS	6.9046
810	8	+	160885	160911	27	YHR026W	CDS	4259.07
811	8	+	181994	182011	18	YHR037W	CDS	1377.16	AATCTATATACTTCA	0.000846	Y
812	8	+	184790	184811	22	YHR038W	3'UTR	35825.8	CTTGTACATAAAAAG	8.17e-05	Y
814	8	+	191858	191885	28	YHR042W	CDS	249.334			Y
815	8	+	212056	212076	21	YHR052W	3'UTR	4159.65	TATGTATATATCTAT	3.97e-06
816	8	+	220558	220585	28	YHR059W	3'UTR	16820	CTTGTAAATATATAA	3.64e-07
818	8	+	239666	239689	24	YHR072W	CDS	5207.7			Y
820	8	+	241962	241981	20	YHR072W-A	3'UTR	8614.07
823	8	+	275233	275251	19	YHR084W	CDS	1919.81	CTTCTTAATAGATAC	0.00262	Y
824	8	+	276290	276309	20	YHR084W	3'UTR	2318.89
825	8	+	280829	280848	20	YHR087W	CDS	3180.29
827	8	+	312168	312200	33	YHR099W	CDS	8222.08
829	8	+	342301	342323	23	YHR116W	3'UTR	17012.4	TTTGTATATATCTCT	2.86e-05	Y
830	8	+	352459	352486	28	YHR120W	3'UTR	6355.51	ATTGTATATAATTTG	5.32e-05
833	8	+	376028	376050	23	YHR137W	CDS	4179.82
834	8	+	381545	381571	27	snR32	snoRNA	5721.27			Y
837	8	+	386620	386640	21	YHR143W	3'UTR	3236.28			Y
838	8	+	386694	386717	24	YHR143W	3'UTR	1958.34	ACTATAACTTAATTT	0.00206	Y
839	8	+	410166	410191	26	YHR155W	CDS	5641.68			Y
840	8	+	442057	442076	20	YHR169W	5'UTR	3420.19	ATTGTAAATAGTAAA	0.000123
845	8	+	467505	467522	18	YHR181W	CDS	1341.18			Y
847	8	+	472449	472469	21	YHR183W	3'UTR	3885.05			Y
849	8	+	494032	494057	26	YHR197W	CDS	4843.16			Y
852	8	-	34976	34996	21	YHL033C	3'UTR	3320.24			Y
853	8	-	35156	35174	19	YHL033C	3'UTR	3830.17	ACCTTAAATAACCTT	0.00329	Y
854	8	-	36513	36547	35	YHL032C	CDS	4675.03
856	8	-	76069	76091	23	YHL014C	3'UTR	7885.33	CTTGTAAATATGAAT	2.01e-05
858	8	-	100508	100529	22	YHL003C	3'UTR	2340.34	TCTGTAAAAAAAAAA	0.000205	Y
859	8	-	115505	115525	21	YHR005C-A	3'UTR	361737	CCTGTATATACAAGT	6.15e-05	Y
860	8	-	119869	119894	26	YHR007C	3'UTR	17547.6	TTTATAAATATTTAT	6.9e-06
863	8	-	124051	124070	20	YHR009C	3'UTR	8428.69	TTTGTACATATAAGA	0.000262	Y
864	8	-	136965	136983	19	YHR016C	CDS	2644.92			Y
865	8	-	140326	140347	22	YHR018C	CDS	11048.4	ACTGTAAATAAGGAA	0.000371
866	8	-	142038	142056	19	YHR019C	CDS	1432.95
867	8	-	147822	147855	34	YHR021C	3'UTR	37.0736	CTTTTATCTAAATAT	0.000513	Y
868	8	-	148076	148094	19	YHR021C	CDS	1536.54			Y
869	8	-	164899	164928	30	YHR028C	3'UTR	158.106	TATGTATATATAAAA	3.97e-06
870	8	-	169382	169401	20	YHR030C	CDS	2264.37			Y
871	8	-	192936	192968	33	YHR043C	CDS	269.871
873	8	-	219443	219478	36	YHR058C	CDS	130.846			Y
875	8	-	259877	259894	18	YHR079C	CDS	2060.84
876	8	-	282527	282549	23	YHR089C	3'UTR	13279.3	TATATATATATATAT	2.89e-06	Y
877	8	-	344700	344732	33	YHR118C	CDS	143.933			Y
878	8	-	392539	392559	21	YHR147C	3'UTR	44992.4	CTTGTAAATATCCTA	3.94e-05
879	8	-	392563	392583	21	YHR147C	3'UTR	8481.97	CATGTATCTTTTCTT	0.00147
880	8	-	392608	392636	29	YHR147C	3'UTR	47.4324
881	8	-	392946	392971	26	YHR147C	CDS	5173.9	CTTATAAATAATCAC	8.17e-05	Y
883	8	-	504403	504427	25	YHR203C	3'UTR	5977.51	AATATAAATAAATTC	4.59e-05
885	9	+	51042	51059	18	YIL156W	CDS	1864.57			Y
886	9	+	98351	98376	26	YIL134W	3'UTR	4460.41	CTTGTAAATATCAAA	1.1e-05	Y
888	9	+	119622	119644	23	YIL126W	CDS	4765	CTATTATATACAAAG	0.00223
889	9	+	127117	127137	21	YIL124W	3'UTR	3541.58	CCTATATTTATATAC	0.000123	Y
890	9	+	144089	144108	20	YIL116W	3'UTR	2994.93	AATTTAAACAGTATA	0.00793
891	9	+	144115	144145	31	YIL116W	3'UTR	191.182	TATATATATATATAT	2.89e-06
893	9	+	260936	260958	23	YIL049W	3'UTR	3243.55	CATATACATATATAT	8.77e-06
896	9	+	312483	312506	24	YIL022W	3'UTR	3091.07			Y
899	9	+	317979	318001	23	YIL018W	3'UTR	8547.73	ATATTATATAATTTA	0.00147
902	9	+	324133	324153	21	YIL015W	3'UTR	23301.5	CATATAAATATCAAA	2.41e-05
905	9	+	342802	342826	25	YIL008W	CDS	3502.87			Y
906	9	+	364578	364596	19	YIR004W	3'UTR	2517.17
907	9	+	398379	398397	19	YIR021W-A	5'UTR	2044.12
908	9	+	399300	399321	22	YIR022W	3'UTR	2978.59	CTTGTTTAATTATAT	0.0016	Y
909	9	+	417164	417184	21	YIR033W	CDS	3511.04
910	9	-	46894	46924	31	YIL157C	3'UTR	21468.9	TCTGTAAATATCCTT	3.94e-05
911	9	-	62994	63024	31	YIL149C	3'UTR	7368.86	AATGTAATTATATAA	0.00014
912	9	-	148728	148747	20	YIL115C	5'UTR	3740.04	CACATAAATATATAT	0.000107
914	9	-	187930	187952	23	YIL093C	3'UTR	25796.3	CCTGTATATAATTAA	6.09e-07
915	9	-	199905	199925	21	YIL087C	CDS	3537.77
917	9	-	214947	214964	18	YIL077C	3'UTR	1432.77	TTTGTATATAGGTAT	0.000123
918	9	-	230179	230206	28	YIL070C	3'UTR	5599.87	TTTATATATATAATA	2.01e-05	Y
919	9	-	231460	231482	23	YIL069C	3'UTR	3477.6
921	9	-	296741	296758	18	YIL030C	CDS	1759.89	CCTGTTAATAATATC	0.00014
922	9	-	296855	296872	18	YIL030C	CDS	1553.81
924	9	-	402799	402821	23	YIR024C	3'UTR	5074.32	CATGTAAATATAACG	5.32e-05
925	10	+	40028	40049	22	YJL209W	3'UTR	9760.07	TCTGTAAATATATAC	2.89e-06	Y
926	10	+	76517	76543	27	YJL189W	3'UTR	6712.99	TCAATATATATGTAA	0.000768
927	10	+	76563	76593	31	YJL189W	3'UTR	2007.22	TATATATATATATAT	2.89e-06	Y
929	10	+	91431	91469	39	YJL177W	CDS	14976			Y
930	10	+	91697	91719	23	YJL177W	3'UTR	3168.31	CTACTATATACTAAT	0.00242	Y
933	10	+	106772	106791	20	YJL166W	3'UTR	12235.3	CTTACATATATATTC	0.000331
934	10	+	121911	121936	26	YJL159W	3'UTR	4072.96	CCCTTATATACTCTT	0.00134
935	10	+	146071	146101	31	YJL145W	3'UTR	10180	CTTATATAAACCCTA	0.00123	Y
936	10	+	146808	146831	24	YJL144W	3'UTR	5068.13
937	10	+	147548	147567	20	YJL143W	CDS	1879.1			Y
938	10	+	147726	147753	28	YJL143W	3'UTR	31838.6	CATGTACATATTATA	1.67e-05	Y
939	10	+	147760	147777	18	YJL143W	3'UTR	1256.13
941	10	+	161653	161677	25	YJL133W	3'UTR	4.5425	TTTATATATACAAAT	2.86e-05	Y
942	10	+	190277	190311	35	YJL122W	3'UTR	6.3595	TATGTATATTAGGAG	0.00262	Y
946	10	+	227875	227896	22	YJL104W	3'UTR	5433.23	CTTGTATTTAGTTAA	0.000331	Y
947	10	+	232537	232557	21	YJL102W	CDS	5255.14	CCTGTAAATATTTTA	3.64e-07	Y
948	10	+	232774	232794	21	YJL102W	CDS	2747.79			Y
949	10	+	247015	247035	21	YJL096W	3'UTR	107082	CATGTAAATAACAAT	1.1e-05	Y
950	10	+	273601	273621	21	YJL085W	CDS	3381.3
951	10	+	306408	306428	21	YJL071W	CDS	4739.75	CATGTAAATATACAG	3.94e-05	Y
952	10	+	317040	317066	27	YJL062W-A	3'UTR	6185.78	TTTGTAAATAGTTTA	5.32e-05
953	10	+	317113	317130	18	YJL062W-A	3'UTR	1017.33	TATATACATACATTC	0.000107	Y
955	10	+	323449	323475	27	YJL060W	CDS	5657.49			Y
956	10	+	335824	335852	29	YJL054W	3'UTR	5513.38	TCTGTAAATATAATA	5.31e-06
958	10	+	338667	338690	24	YJL052W	CDS	4348.47			Y
961	10	+	353623	353649	27	YJL046W	3'UTR	6339.52	CTTGTAAATAACGTA	0.000123	Y
962	10	+	355923	355953	31	YJL045W	5'UTR	4236.52	CTTATATATACTTTC	2.41e-05	Y
963	10	+	379777	379815	39	YJL036W	CDS	49.6119			Y
965	10	+	383262	383295	34	YJL034W	CDS	98.8618
966	10	+	393665	393695	31	YJL026W	3'UTR	5042.15	TATATATATATATAT	2.89e-06
968	10	+	405869	405892	24	YJL016W	CDS	4693.03	CATATAATTATCACA	0.000846
969	10	+	427637	427654	18	YJL005W	CDS	1527.64	CAAATATATTCCTAC	0.00305	Y
970	10	+	433034	433063	30	YJL003W	3'UTR	6684.1			Y
971	10	+	433134	433159	26	YJL003W	3'UTR	5400.7	CTTATCTATAAAACT	0.000513	Y
973	10	+	446487	446507	21	YJR005W	CDS	3801.1	ACTTTATATTCCATT	0.00134	Y
974	10	+	461614	461645	32	YJR013W	3'UTR	4338.29
975	10	+	464341	464370	30	YJR015W	3'UTR	6191.22	TATATATATATATAT	2.89e-06	Y
976	10	+	499377	499397	21	YJR035W	CDS	3759.12
978	10	+	608894	608911	18	YJR094W-A	3'UTR	1504.74
979	10	+	608929	608952	24	YJR094W-A	3'UTR	2158.97	AATTTACATAAAACC	0.00102
980	10	+	619104	619126	23	YJR101W	3'UTR	6924.33			Y
982	10	+	628361	628380	20	YJR107W	3'UTR	2300.72	CTAGCATATATAATA	0.00223	Y
983	10	+	633503	633526	24	YJR110W	5'UTR	4479.31
984	10	+	633884	633901	18	YJR110W	CDS	1665.03	TTTGTAAATATCAAG	8.17e-05	Y
987	10	+	651282	651300	19	YJR122W	3'UTR	4872.58	CTTGTAAATACTACT	3.36e-05	Y
989	10	+	652531	652560	30	YJR123W	CDS	183.728
990	10	+	652629	652646	18	YJR123W	3'UTR	7659.45
991	10	+	652673	652693	21	YJR123W	3'UTR	2967.49
994	10	+	673680	673707	28	YJR133W	3'UTR	18705.8			Y
995	10	+	677270	677294	25	YJR135W-A	3'UTR	40968.7	TCTGTAAATAAGCAA	0.00014
996	10	+	685182	685202	21	YJR138W	CDS	3278.25			Y
997	10	+	689392	689416	25	YJR138W	3'UTR	5547.36	TTTATATATAAATAT	8.77e-06	Y
999	10	+	698210	698232	23	YJR142W	3'UTR	4025.18	CATATATACACATCT	0.00134	Y
1001	10	-	40161	40184	24	YJL208C	3'UTR	5054.88	ACTGTAAATATAAAT	5.31e-06
1002	10	-	50071	50094	24	YJL205C	3'UTR	10780.9	TATGTAAATACCATA	5.32e-05
1003	10	-	74784	74802	19	YJL190C	3'UTR	7717.24	AATACTAATATATTT	0.00189
1005	10	-	74856	74879	24	YJL190C	3'UTR	18507.2
1007	10	-	122223	122250	28	YJL158C	3'UTR	2566.41			Y
1008	10	-	133251	133270	20	YJL154C	CDS	2667.82
1010	10	-	134241	134258	18	YJL153C	3'UTR	722.929	TCCATCAATACATAT	0.00206
1011	10	-	139657	139689	33	snR128	snoRNA	8725.83
1013	10	-	149714	149733	20	YJL141C	CDS	2889.54	AATTCAAATACTAAT	0.00206	Y
1014	10	-	153360	153380	21	YJL138C	3'UTR	4522.39	ATAATAAATATTTGA	0.00223	Y
1015	10	-	153458	153482	25	YJL138C	3'UTR	5138.46	TCCATAACTATATTA	0.00242
1016	10	-	156445	156472	28	YJL136C	3'UTR	7025.55	TCTATATATAACTTA	3.36e-05	Y
1017	10	-	172828	172857	30	YJL130C	5'UTR	25079.9	CTTATAAATACTTCT	3.94e-05
1019	10	-	211007	211031	25	YJL110C	CDS	2117.17	CATGCACATAATCTG	0.00242	Y
1021	10	-	228285	228303	19	snR37	snoRNA	55.2463
1022	10	-	228862	228887	26	YJL103C	3'UTR	5414.87	AATATTTATATTTAT	0.000123	Y
1024	10	-	270225	270247	23	YJL087C	CDS	2227.84
1025	10	-	286977	286995	19	YJL080C	CDS	1094.57
1026	10	-	308781	308805	25	YJL070C	CDS	2680.53	ATTATATTTATAAAA	0.000414
1027	10	-	314072	314100	29	YJL066C	3'UTR	5791.96
1028	10	-	315720	315739	20	YJL063C	3'UTR	24267.5	CTTGTAAATATATAG	6.9e-06	Y
1029	10	-	347337	347356	20	YJL048C	3'UTR	3.634	CATATATATTTATTT	4.59e-05
1030	10	-	348696	348727	32	YJL048C	5'UTR	7990.38	CATATATATAATTAT	2.89e-06	Y
1031	10	-	349159	349183	25	snR60	snoRNA	6428.76			Y
1032	10	-	369021	369042	22	YJL039C	CDS	1275.39
1033	10	-	398825	398847	23	YJL020C	3'UTR	4652.15	AGTGTATATTTTCAT	0.00189
1036	10	-	453588	453605	18	YJR009C	3'UTR	2888.44	CACGTTTATAAAACT	0.0016
1041	10	-	519510	519531	22	YJR045C	3'UTR	13993.7	CATTTATATACATAA	3.36e-05
1042	10	-	519558	519583	26	YJR045C	3'UTR	9535.27	CATAATAATAACTAA	0.00577	Y
1043	10	-	519602	519626	25	YJR045C	3'UTR	151196	CCTGTTAATAAATTA	4.59e-05
1045	10	-	521610	521631	22	YJR045C	5'UTR	5831.03			Y
1046	10	-	521680	521701	22	YJR045C	5'UTR	139.207			Y
1048	10	-	577029	577053	25	YJR077C	3'UTR	235.889	TATATATATATATAT	2.89e-06	Y
1049	10	-	577133	577155	23	YJR077C	3'UTR	4819.34	TCTGTTTAAATGTAC	0.00189	Y
1050	10	-	577206	577231	26	YJR077C	3'UTR	34603.9	CATGCATATATATTC	0.00016
1053	10	-	638189	638211	23	YJR113C	3'UTR	7970.74	CCTGTACATAAACAC	7.1e-05	Y
1054	10	-	658893	658910	18	YJR127C	3'UTR	2011.77	TTTACAAATATATAA	0.000371
1055	10	-	665997	666014	18	YJR130C	CDS	2125.9			Y
1056	10	-	701994	702014	21	YJR145C	3'UTR	12401.4			Y
1057	11	+	7531	7549	19	YKL221W	3'UTR	1384.61
1059	11	+	42266	42288	23	YKL210W	3'UTR	4535.12	TAAATATATACATTA	0.000513	Y
1061	11	+	55341	55359	19	YKL204W	CDS	2071.73
1062	11	+	64301	64319	19	YKL202W	CDS	797.62			Y
1063	11	+	64325	64343	19	YKL202W	CDS	3.4523
1064	11	+	81886	81905	20	YKL191W	CDS	2260.75
1066	11	+	100520	100538	19	YKL182W	5'UTR	3.4523			Y
1067	11	+	101618	101638	21	YKL182W	CDS	2999.65
1069	11	+	105099	105116	18	YKL182W	CDS	1082.76			Y
1070	11	+	105270	105287	18	YKL182W	CDS	1871.12
1071	11	+	105397	105418	22	YKL182W	CDS	483.769			Y
1074	11	+	110204	110228	25	YKL180W	3'UTR	5610.95			Y
1076	11	+	128240	128257	18	YKL171W	CDS	2024.86
1077	11	+	131130	131155	26	YKL170W	3'UTR	38393	CCTGTATATATTGCT	5.32e-05	Y
1078	11	+	145678	145695	18	YKL163W	3'UTR	834.149	CATACTTATAGCTAT	0.0041
1080	11	+	180284	180308	25	YKL141W	3'UTR	4934.01	CAAATATATATATAG	0.000414	Y
1081	11	+	182879	182898	20	YKL139W	5'UTR	1481.47	TTTGTAAATAAAACT	3.94e-05
1083	11	+	183708	183730	23	YKL139W	CDS	4058.6	ACTGTATATATGATA	6.15e-05
1084	11	+	186340	186363	24	YKL137W	3'UTR	12787.7	CTTGTACATAAATTA	1.37e-05
1087	11	+	221099	221121	23	YKL117W	3'UTR	7079.17	AATAAAAATATTTTT	0.00147	Y
1089	11	+	250144	250161	18	YKL101W	CDS	1481.84	ATTGTAACTTTACAT	0.00262	Y
1090	11	+	253366	253384	19	YKL101W	CDS	69.0574	ACTGTAAAAAAAAGA	0.00147
1092	11	+	280445	280463	19	YKL085W	3'UTR	1415.69	TCTTTAAATATACAT	9.38e-05	Y
1093	11	+	280976	281002	27	YKL083W	CDS	5431.77	TATATATATATCTAT	1.37e-05	Y
1094	11	+	282950	282968	19	YKL081W	CDS	2265.11
1096	11	+	284611	284634	24	YKL081W	3'UTR	25138.8	TATATATATATATAT	2.89e-06	Y
1097	11	+	330719	330741	23	YKL058W	3'UTR	4317.39	CATGTAATAATAATT	0.000846	Y
1098	11	+	356650	356677	28	YKL044W	3'UTR	2305.08
1100	11	+	387478	387497	20	YKL028W	3'UTR	3478.34	TTTATATATATTTAA	8.77e-06	Y
1101	11	+	388713	388744	32	YKL027W	CDS	6856.37			Y
1102	11	+	436843	436867	25	YKL004W	3'UTR	1004.07			Y
1103	11	+	438341	438366	26	YKL002W	CDS	779.628	ATTGTAAATAAAGTT	0.000107
1104	11	+	454118	454145	28	YKR008W	3'UTR	5551.53	CATGTATCTATATAC	0.000123
1105	11	+	518105	518130	26	YKR041W	5'UTR	18.3542			Y
1107	11	+	520810	520828	19	YKR042W	3'UTR	2565.51	ATATTATATAACATA	0.00305	Y
1108	11	+	551377	551394	18	YKR056W	3'UTR	1269.21	CATATAAAATATCTA	0.00262
1110	11	+	552316	552337	22	YKR057W	3'UTR	4026.09
1111	11	+	556199	556218	20	YKR059W	3'UTR	10.904
1112	11	+	556254	556271	18	YKR059W	3'UTR	1246.31	TTTGTATTTAATTTG	0.000462	Y
1114	11	+	569201	569222	22	YKR067W	CDS	4221.98			Y
1115	11	+	569548	569567	20	YKR067W	CDS	2435.2	TTTGTCTATTTTTAT	0.000569	Y
1116	11	+	570189	570208	20	YKR067W	3'UTR	3180.31	TTTGTAAATAATATA	2.01e-05	Y
1117	11	+	591438	591457	20	YKR080W	3'UTR	2566.05	CATACATATAGAATT	0.00102
1118	11	+	616007	616029	23	YKR093W	CDS	4551.84			Y
1119	11	+	630426	630465	40	YKR096W	3'UTR	8977.55	AATTTTAATATATAC	0.000569
1120	11	-	4885	4908	24	YKL222C	CDS	4937.28
1121	11	-	63881	63899	19	YKL201C	3'UTR	1336.27
1122	11	-	68145	68170	26	YKL198C	3'UTR	4942.37			Y
1123	11	-	77123	77147	25	YKL194C	3'UTR	5670.04	CATGTATATTTCACA	0.000295
1124	11	-	80051	80072	22	YKL192C	3'UTR	4705.76	TATATATATATATCT	2.01e-05
1125	11	-	115398	115418	21	YKL178C	5'UTR	34.3476	TCTATTCATTTTTTA	0.00147
1126	11	-	116168	116186	19	YKL176C	CDS	1981.97	CATATAAATTTCCAC	0.00063	Y
1127	11	-	133637	133657	21	YKL167C	3'UTR	3343.14	TATGTAAATTCAAAA	0.000181	Y
1128	11	-	133676	133699	24	YKL167C	3'UTR	31942.2	CATGTATATATCAAA	6.9e-06	Y
1129	11	-	137892	137914	23	YKL165C	3'UTR	4476.59	TATGTATATATTTTC	5.31e-06
1130	11	-	141674	141692	19	YKL164C	3'UTR	2541.34
1131	11	-	141710	141744	35	YKL164C	3'UTR	12619.4	TCTGTACATTAGTCA	0.00134
1132	11	-	159462	159483	22	YKL155C	CDS	3850.16	CATGTAAATAGAAAA	3.36e-05
1133	11	-	163588	163616	29	YKL152C	3'UTR	3483.62
1134	11	-	169044	169066	23	YKL148C	3'UTR	13664.2	CTTATACATACTCTA	0.000205	Y
1135	11	-	185238	185258	21	YKL138C	3'UTR	3495.79
1136	11	-	243045	243080	36	YKL104C	3'UTR	14929.6	TATATAAATAAAAAA	2.86e-05
1137	11	-	243151	243175	25	YKL104C	3'UTR	4397.9			Y
1138	11	-	269408	269426	19	YKL092C	CDS	1667.75
1145	11	-	327286	327325	40	YKL060C	CDS	87.232
1149	11	-	339128	339148	21	YKL053C-A	3'UTR	136082	CATGTAAATACTAAT	5.31e-06
1151	11	-	430634	430652	19	YKL006C-A	5'UTR	2158.06	AATATATAATCATCA	0.00355
1152	11	-	437032	437054	23	YKL003C	3'UTR	9175.82	CATGTAAATACATAC	5.31e-06
1153	11	-	450356	450386	31	YKR006C	3'UTR	83452	CCTGTACATATATAT	1.45e-06
1154	11	-	544024	544041	18	YKR054C	CDS	3.2706	TCTGTAAATAAAATC	2.01e-05
1155	11	-	559231	559248	18	snR42	snoRNA	2174.42	TTTTTAAATTTTTCT	0.000697
1156	11	-	599070	599089	20	YKR085C	3'UTR	9871.66	TATATAAATATAATA	2.01e-05
1160	12	+	91393	91421	29	YLL026W	3'UTR	5411.41	AATATATATAATTAA	2.41e-05	Y
1164	12	+	150277	150298	22	YLL001W	3'UTR	2090.82	CTTGTTAATAAAAAT	7.1e-05
1165	12	+	194590	194628	39	YLR025W	CDS	807.979
1166	12	+	198985	199010	26	snR30	snoRNA	8254.62			Y
1167	12	+	243477	243501	25	YLR048W	3'UTR	3939.04	CATATATATTTGCTT	0.00063	Y
1169	12	+	263985	264013	29	YLR061W	3'UTR	6498.18	TTTGTATAATTAAAA	0.000931	Y
1170	12	+	265423	265443	21	YLR064W	5'UTR	3125.59	ATTGTAAAAAAAAAT	0.000295	Y
1172	12	+	283514	283549	36	YLR075W	CDS	6.5412			Y
1173	12	+	283663	283683	21	YLR075W	3'UTR	14812.4	ACAGTAAATATATTT	0.000181	Y
1175	12	+	321915	321937	23	YLR090W	CDS	5082.67	ACTGTAAATACTGAA	0.00014
1176	12	+	322101	322124	24	YLR090W	3'UTR	47.976			Y
1178	12	+	369339	369363	25	YLR109W	3'UTR	426451	CATGTTTATATAAAA	4.59e-05	Y
1179	12	+	371198	371224	27	YLR111W	3'UTR	4023.55	CCTGTATATAATTAA	6.09e-07	Y
1180	12	+	380670	380693	24	YLR115W	3'UTR	4352.84	TCTGTATATAACATT	2.01e-05
1181	12	+	434084	434121	38	YLR146W-A	3'UTR	10786.8	AATATATATATATAT	6.9e-06
1182	12	+	441345	441371	27	YLR150W	3'UTR	5367.98	ACTATTATTATTTTA	0.00147
1183	12	+	441373	441391	19	YLR150W	3'UTR	2638.02			Y
1185	12	+	499043	499075	33	YLR167W	CDS	1967.06
1187	12	+	507603	507620	18	YLR175W	3'UTR	1079.49	CCTATATATTTAACA	0.000232	Y
1188	12	+	511653	511678	26	YLR177W	CDS	49449.9	CCTGTATATATTAAC	2.89e-06
1190	12	+	515934	515963	30	YLR180W	CDS	5081.2			Y
1193	12	+	524407	524429	23	YLR186W	3'UTR	5007.43	TTTGTATAATAAACA	0.00242
1194	12	+	547674	547693	20	YLR197W	3'UTR	3514.68	CATATATATATATAT	6.09e-07
1195	12	+	552672	552694	23	YLR204W	3'UTR	43368.1	CATGTATATATTATG	1.67e-05	Y
1196	12	+	556424	556442	19	YLR206W	3'UTR	6581.24	CCTATATATACTTTT	5.31e-06
1197	12	+	622056	622077	22	YLR241W	CDS	4861.67	CTTTTATATTTTTGT	0.000931	Y
1202	12	+	638549	638570	22	YLR249W	CDS	3263.36			Y
1203	12	+	638599	638618	20	YLR249W	CDS	12700.1	TATATTATTAACTAC	0.00283
1204	12	+	639502	639520	19	YLR249W	CDS	1847.85
1205	12	+	639972	639990	19	YLR249W	3'UTR	9051.68	TATGTATATTTTAAT	7.1e-05
1207	12	+	641983	642005	23	YLR251W	CDS	4739.92	CTTATAAAAACTCAA	0.000768
1208	12	+	644347	644369	23	YLR253W	3'UTR	37326.7	CTTGTAAATATATAC	1.45e-06
1209	12	+	659619	659638	20	YLR257W	CDS	2682.36			Y
1210	12	+	662854	662877	24	YLR258W	3'UTR	3916.67
1211	12	+	673337	673358	22	YLR264W	3'UTR	1779.15	TATATTAAAAAATTT	0.00123
1212	12	+	705438	705460	23	YLR283W	CDS	4221.62
1213	12	+	729032	729050	19	YLR300W	CDS	1798.96
1214	12	+	729228	729245	18	YLR300W	CDS	1478.57	TCTGTCAATATTTAG	0.000262	Y
1216	12	+	766111	766134	24	YLR317W	3'UTR	5787.79	CATATACATACTCTA	0.000181
1217	12	+	813761	813778	18	YLR342W	CDS	1707.55			Y
1218	12	+	814171	814191	21	YLR342W	CDS	3159.95			Y
1219	12	+	814418	814438	21	YLR342W	CDS	2881.36			Y
1220	12	+	815575	815593	19	YLR342W	CDS	1981.96			Y
1222	12	+	842537	842563	27	YLR357W	CDS	17178.6	ATTGTAAATAATATA	3.36e-05	Y
1226	12	+	861472	861490	19	YLR369W	CDS	2682.91
1227	12	+	868441	868466	26	YLR372W	3'UTR	4890.39	TCTTTATATTAAATA	0.000569	Y
1228	12	+	888641	888658	18	YLR383W	3'UTR	2270.2	CATGTAATTATTCAA	0.000232
1230	12	+	903426	903450	25	YLR390W	3'UTR	4420.08	CCTGTATATAGCATC	0.000107
1231	12	+	904474	904504	31	YLR390W-A	3'UTR	11994.3	CTTTTATATTTCTTA	0.000414	Y
1233	12	+	908818	908836	19	YLR394W	CDS	2061.37
1235	12	+	953283	953303	21	YLR413W	3'UTR	4190.37	ACAATATATTTTAAT	0.00206	Y
1236	12	+	962760	962781	22	YLR419W	3'UTR	1543.26	CCTGTATAATAATTA	0.000513	Y
1237	12	+	1007002	1007019	18	YLR435W	3'UTR	2005.22	TCTGTATATTATAAT	9.38e-05	Y
1238	12	+	1013839	1013857	19	YLR438W	3'UTR	1733.36	ATTTTTAATATACTA	0.00134
1239	12	+	1015478	1015498	21	YLR439W	3'UTR	10009.2	CCTGTAAATATATAT	2.19e-08
1240	12	+	1023352	1023370	19	YLR443W	CDS	1539.99	CTTGTTCATATCAAC	0.000462	Y
1243	12	+	1045605	1045625	21	YLR454W	CDS	3927.03			Y
1244	12	+	1054469	1054489	21	YLR455W	CDS	3930.86
1245	12	-	39735	39754	20	YLL050C	3'UTR	3383.83	TCTATATATAAAATC	3.94e-05	Y
1246	12	-	41214	41247	34	YLL048C	3'UTR	6.1778	TATATATATATATAT	2.89e-06	Y
1248	12	-	79257	79277	21	YLL031C	CDS	3514.86			Y
1249	12	-	95671	95692	22	YLL024C	CDS	6192.86	CATGTCTAAATTGTA	0.00262	Y
1250	12	-	121890	121912	23	YLL013C	3'UTR	3824
1251	12	-	124920	124937	18	YLL013C	5'UTR	5171.73	ACTGTAAATAGTATA	0.000107	Y
1252	12	-	131119	131138	20	YLL009C	3'UTR	107145	CCTGTAAATATGTGC	0.000181	Y
1253	12	-	131162	131182	21	YLL009C	3'UTR	25726.3	CTTGTATATATAAGA	5.32e-05
1255	12	-	196509	196529	21	YLR026C	5'UTR	13199.2	ACTGTATATATTTTA	3.97e-06
1258	12	-	202235	202275	41	YLR029C	CDS	81.959
1259	12	-	212142	212161	20	YLR035C	3'UTR	5003.08	ACTGTATATATCTCA	4.59e-05
1260	12	-	216809	216830	22	YLR035C-A	CDS	7.997
1266	12	-	233494	233527	34	YLR044C	CDS	17653
1272	12	-	238026	238043	18	YLR046C	CDS	1485.11
1273	12	-	260012	260030	19	YLR059C	CDS	1287.93
1274	12	-	271578	271603	26	YLR069C	3'UTR	1874.74	CTTGTAAATAACAAA	2.01e-05	Y
1278	12	-	338916	338935	20	YLR098C	CDS	2068.48	CTTGTCTATAATAAA	0.00016
1279	12	-	339674	339697	24	YLR099C	3'UTR	3955.94	CATATATATATATAT	6.09e-07
1284	12	-	387118	387136	19	YLR120C	CDS	2282.37			Y
1285	12	-	402882	402908	27	YLR130C	CDS	5804.69
1287	12	-	421521	421539	19	YLR139C	3'UTR	5511.74			Y
1288	12	-	422311	422341	31	YLR139C	CDS	7639.27	CTTGTCTAAAAATAT	0.000697	Y
1291	12	-	491793	491818	26	YLR163C	3'UTR	8050.87	CTTGTATAAAGTTCT	0.00063	Y
1292	12	-	539907	539926	20	YLR193C	3'UTR	10227.9	ATTGTAAATAAGCGC	0.00174	Y
1293	12	-	550524	550551	28	YLR202C	intron	12243.1
1295	12	-	550610	550632	23	YLR202C	CDS	23038.5	CTTATAAATATATGC	0.000107
1296	12	-	573428	573445	18	YLR218C	3'UTR	18117	CTTGTATATAATAGA	9.38e-05
1297	12	-	604863	604881	19	YLR229C	5'UTR	2106.27
1298	12	-	625139	625159	21	YLR244C	3'UTR	14346.8	CTTATACATATAGAA	0.00016
1299	12	-	663222	663241	20	YLR259C	3'UTR	36816.4			Y
1300	12	-	663255	663276	22	YLR259C	3'UTR	14364.4
1301	12	-	664320	664345	26	YLR259C	CDS	4611.62			Y
1302	12	-	664665	664694	30	YLR259C	CDS	730.56			Y
1304	12	-	695987	696005	19	YLR276C	CDS	3.4523			Y
1305	12	-	698608	698629	22	YLR277C	CDS	3950.12	TATGTAAATATGATG	0.00016	Y
1306	12	-	701248	701272	25	YLR278C	CDS	4797.73
1307	12	-	702194	702211	18	YLR278C	CDS	1759.89
1309	12	-	709839	709874	36	YLR286C	CDS	45.7956
1312	12	-	710293	710310	18	YLR286C	5'UTR	1586.52
1313	12	-	712404	712423	20	YLR287C-A	3'UTR	7330.86	ACTTTAAATATAAAG	0.000232	Y
1314	12	-	720697	720720	24	YLR293C	3'UTR	5076.85	TATTTACATTCATCT	0.00174
1315	12	-	720727	720748	22	YLR293C	3'UTR	1701.73
1316	12	-	721793	721812	20	YLR294C	CDS	3427.28	ATTGTACATAGACAC	0.000697	Y
1320	12	-	735645	735662	18	YLR304C	CDS	15207.7	AATGTATATACTGGT	0.000697	Y
1323	12	-	748933	748952	20	YLR309C	3'UTR	4106.77	TCTATATATAAAATA	2.41e-05	Y
1325	12	-	781001	781020	20	YLR325C	3'UTR	1984.51			Y
1326	12	-	794498	794516	19	snR61	snoRNA	2095.92
1327	12	-	795496	795519	24	YLR333C	3'UTR	19893.1	CATATAATAATTAAA	0.0016	Y
1329	12	-	837874	837899	26	YLR355C	3'UTR	22923.8	AATATATATATTTTT	1.1e-05	Y
1331	12	-	869512	869541	30	YLR373C	CDS	6564.16			Y
1333	12	-	875599	875617	19	YLR378C	3'UTR	2399.76	ACTATATATATGTAT	4.59e-05	Y
1334	12	-	876013	876033	21	YLR378C	CDS	3392.74
1336	12	-	909652	909670	19	YLR395C	3'UTR	984.077
1337	12	-	965528	965548	21	YLR421C	CDS	3003.47	ACTGTAATTAAATTC	0.000295
1338	12	-	1017972	1017993	22	YLR441C	3'UTR	13525.5	TCTATAACTATACTA	0.000846
1339	12	-	1018063	1018086	24	YLR441C	3'UTR	4383.36			Y
1340	12	-	1039323	1039345	23	YLR452C	CDS	4660.51
1341	13	+	46944	46969	26	YML111W	CDS	5112.48
1342	13	+	48120	48144	25	YML111W	CDS	131.755	ATTGTAAATACTCTG	0.000295	Y
1343	13	+	57475	57494	20	YML106W	3'UTR	3009.47
1344	13	+	57559	57581	23	YML106W	3'UTR	3586.3	CATATATATAGAGCG	0.00134
1345	13	+	71396	71426	31	YML100W	CDS	5650.58
1346	13	+	72875	72905	31	YML100W	CDS	6890			Y
1347	13	+	73988	74018	31	YML100W	3'UTR	5994.22	TCTATAAATTTTTTT	9.38e-05	Y
1348	13	+	111618	111635	18	YML078W	3'UTR	9702.29	TCTGTTTATAGTGTT	0.00112
1349	13	+	111663	111691	29	YML078W	3'UTR	11438.6			Y
1350	13	+	137200	137222	23	YML069W	3'UTR	4497.5	TGTGTAAAAACTAAC	0.00305
1352	13	+	147251	147271	21	YML063W	3'UTR	7770.1	AAAATAAATATAAAT	0.000513	Y
1353	13	+	147282	147300	19	YML063W	3'UTR	2013.03	TTTATTAATATGTTT	0.000414	Y
1355	13	+	162006	162030	25	YML057W	3'UTR	2630.58	ACTGTACATACTTCA	0.00014	Y
1358	13	+	216199	216220	22	YML031W	3'UTR	3582.3			Y
1359	13	+	217081	217105	25	YML030W	3'UTR	4433.16
1361	13	+	220753	220774	22	YML028W	3'UTR	4237.79	CTTATTTAAAATTCA	0.00206
1362	13	+	220791	220817	27	YML028W	3'UTR	36805.5	TCTATATATAAAACC	0.000107	Y
1363	13	+	226746	226765	20	YML024W	3'UTR	3449.27			Y
1366	13	+	255934	255962	29	YML007W	3'UTR	5.2693	ACTTTAAATATATTT	3.94e-05
1367	13	+	272865	272901	37	YMR002W	3'UTR	30513.8	TATGTAAATAACTTT	1.37e-05
1370	13	+	277214	277245	32	YMR005W	3'UTR	3826.53	ACTGTCTATAATATT	0.000262
1372	13	+	295019	295038	20	YMR012W	3'UTR	20307.8	CTTGTATATACTACG	0.000123	Y
1378	13	+	323091	323114	24	YMR024W	3'UTR	6283.18	CTTGTACATATATAT	2.89e-06
1379	13	+	323186	323206	21	YMR025W	5'UTR	3507.24			Y
1380	13	+	384848	384865	18	YMR054W	CDS	1841.67	TCTGTATATACTGGG	0.00123
1381	13	+	385023	385047	25	YMR054W	CDS	4911.3			Y
1382	13	+	385991	386013	23	YMR054W	3'UTR	7534.75	ACTGTAAATTTTCTC	0.000462
1383	13	+	400163	400184	22	YMR065W	CDS	4150.02	TTTCTAAATATCACT	0.000931	Y
1384	13	+	426146	426171	26	YMR079W	3'UTR	3657.16			Y
1388	13	+	486198	486216	19	YMR108W	3'UTR	4910.38	TTTATTATTATTTAA	0.00123
1390	13	+	499235	499267	33	YMR115W	3'UTR	11916.3	ACTGTACATATGTAT	7.1e-05
1391	13	+	511584	511614	31	YMR122W-A	3'UTR	10258.9
1392	13	+	511637	511665	29	YMR122W-A	3'UTR	827.425	AAATTACATAAAAAT	0.00262	Y
1393	13	+	511730	511750	21	YMR122W-A	3'UTR	3740.03
1394	13	+	520545	520562	18	YMR125W	3'UTR	2096.82	TATATAAATATATTA	8.77e-06
1395	13	+	529179	529204	26	YMR129W	CDS	5372.34	CCTGTTAATATTAAT	3.94e-05
1398	13	+	572772	572794	23	YMR158W	3'UTR	34636.2	CATGTAAATAATAAT	2.89e-06	Y
1404	13	+	634493	634513	21	YMR186W	3'UTR	11978.5	TTTATATATTATATA	0.000331	Y
1405	13	+	634515	634534	20	YMR186W	3'UTR	2620.58	CTTATTTTTACTATT	0.0016	Y
1406	13	+	637517	637541	25	YMR189W	CDS	6133.44			Y
1408	13	+	640651	640679	29	YMR189W	3'UTR	6656.27	TATGTAGATAATATA	0.00134	Y
1410	13	+	650859	650879	21	YMR193W	3'UTR	20318	CCTGTATATAAAAAA	2.07e-06
1411	13	+	652460	652484	25	snR11	snoRNA	4670.49
1412	13	+	669784	669807	24	YMR203W	3'UTR	24584.8	AATATAAATAATTAT	2.01e-05	Y
1413	13	+	669825	669846	22	YMR203W	3'UTR	4253.96	CTTGTTTATAGTTAT	0.00016
1414	13	+	695352	695371	20	YMR214W	CDS	1711.91	ATTATATATACATTT	2.86e-05	Y
1415	13	+	696798	696821	24	YMR215W	CDS	4426.98			Y
1416	13	+	697723	697757	35	YMR215W	CDS	19.082			Y
1418	13	+	703384	703409	26	YMR217W	3'UTR	3997.36	TATATATATATATAT	2.89e-06	Y
1419	13	+	725659	725692	34	YMR228W	3'UTR	12765.6	TTATTTAATAAATAT	0.00329
1420	13	+	733160	733184	25	YMR230W	3'UTR	4847.68
1421	13	+	743520	743538	19	YMR236W	3'UTR	2289.27
1422	13	+	751894	751913	20	YMR241W	5'UTR	2780.5	TTTTTATATAAGTCT	0.000462
1425	13	+	775089	775113	25	YMR251W-A	3'UTR	4784.1
1426	13	+	842250	842267	18	YMR286W	3'UTR	1560.35	TATGTATATAGTATT	5.32e-05
1428	13	+	858162	858179	18	YMR294W	3'UTR	199.541			Y
1429	13	+	862320	862353	34	YMR297W	CDS	1699.19			Y
1433	13	+	888623	888652	30	YMR307W	CDS	6629.58			Y
1434	13	+	888773	888796	24	YMR307W	3'UTR	4309.22	ATAGTATATATTTTT	0.000232
1436	13	-	14376	14400	25	YML129C	3'UTR	178909	CCTGTATATAATAAT	1.45e-06
1438	13	-	21957	21987	31	YML124C	3'UTR	10349.1	CATATATATATATAT	6.09e-07
1440	13	-	24002	24021	20	YML123C	3'UTR	2660.54
1441	13	-	49801	49825	25	YML110C	3'UTR	31179.8	ACTGTACATAATATA	7.1e-05
1442	13	-	49999	50020	22	YML110C	3'UTR	5797.24			Y
1443	13	-	50650	50670	21	YML110C	CDS	3201.93	TTTATCAATAAACTA	0.000931
1445	13	-	87301	87318	18	YML091C	CDS	1508.01	ACTATTTATATAAAC	0.000295
1446	13	-	95384	95402	19	YML087C	5'UTR	2700.16	TTTGTAAAAAGCAAC	0.00174
1447	13	-	95684	95705	22	YML087C	5'UTR	6738.79	CATGTACATTCTAAT	0.000232	Y
1448	13	-	97864	97887	24	YML085C	3'UTR	1478.57	ATTGTAAAAAAAAAA	0.000371	Y
1450	13	-	123187	123208	22	YML073C	3'UTR	3594.29	TCTATAATAATATAT	0.00112	Y
1456	13	-	224323	224341	19	YML025C	3'UTR	2461.93	TATTTAAAAAATAAT	0.000846	Y
1457	13	-	251213	251235	23	YML009C	3'UTR	78589.5	CCTGTAAATAAGTAA	1.67e-05
1458	13	-	256027	256049	23	YML006C	3'UTR	71.0562	ATTATAATTATAATC	0.000697	Y
1459	13	-	258290	258308	19	YML006C	CDS	2420.49
1461	13	-	300750	300768	19	YMR015C	3'UTR	1968.15	AATATAACTATTATA	0.000768
1462	13	-	348542	348564	23	YMR039C	3'UTR	4585.27	AAAATATATACTTTT	0.00063
1463	13	-	391839	391857	19	YMR060C	CDS	2251.29
1464	13	-	411274	411291	18	YMR071C	5'UTR	1982.32			Y
1465	13	-	412968	412985	18	YMR073C	5'UTR	1458.94			Y
1466	13	-	445432	445449	18	YMR089C	3'UTR	1648.67	CCTATATCTATATAT	0.000107	Y
1467	13	-	445484	445504	21	YMR089C	3'UTR	11142.9	CACGTATTTACCATA	0.00283	Y
1468	13	-	452413	452437	25	YMR092C	CDS	5329.28
1469	13	-	460740	460763	24	YMR098C	3'UTR	25820.8	CCTGTATATAATATC	8.77e-06	Y
1470	13	-	461913	461931	19	YMR098C	CDS	1615.96	TTTGTAAATATTTTG	2.41e-05
1471	13	-	500048	500071	24	snR24	snoRNA	6032.04
1475	13	-	571156	571177	22	YMR156C	5'UTR	8135.76			Y
1476	13	-	571228	571247	20	YMR157C	3'UTR	2591.49	CTTGTTAATAGCTTA	0.000462
1477	13	-	578891	578917	27	YMR162C	3'UTR	5014.69	TATATATATACCTTT	3.94e-05
1478	13	-	588382	588416	35	YMR164C	CDS	11042	TCTTTCAATATCAAT	0.000931	Y
1479	13	-	593207	593229	23	YMR166C	3'UTR	6771.33	CTTGTACTTATCATT	0.000462
1481	13	-	636218	636244	27	YMR188C	3'UTR	50445.4	TCTGTAAATATATAC	2.89e-06
1482	13	-	671788	671814	27	YMR205C	3'UTR	4313.03	TGTGTCTATAATTCT	0.00223
1483	13	-	720856	720873	18	YMR225C	3'UTR	5610.24	CCTGTAAATAATATA	5.31e-06	Y
1484	13	-	753183	753200	18	YMR242C	3'UTR	824.335			Y
1487	13	-	789305	789335	31	YMR260C	3'UTR	5690.03	TTTATTTATAATTAT	0.00014
1490	13	-	833303	833333	31	YMR282C	3'UTR	12036.5
1491	13	-	833593	833623	31	YMR282C	CDS	7763.22
1492	13	-	842354	842379	26	YMR287C	3'UTR	10002.1	CTTGTAAATATATAC	1.45e-06
1493	13	-	864358	864375	18	YMR299C	3'UTR	1799.14	TCTCTTTATATGTAT	0.0016
1494	13	-	878898	878923	26	YMR304C-A	CDS	2164.06	AAAGTATATATTCTA	0.000768
1495	13	-	892933	892958	26	YMR309C	3'UTR	5221.15
1496	13	-	893236	893256	21	YMR309C	CDS	3327.86
1498	13	-	912050	912067	18	YMR318C	CDS	2185.15			Y
1501	14	+	58855	58882	28	YNL306W	3'UTR	5.0876	AATATATATATATTC	2.41e-05	Y
1502	14	+	65747	65767	21	YNL300W	CDS	2785.95			Y
1506	14	+	89287	89305	19	snR40	snoRNA	4253.97
1508	14	+	151468	151491	24	YNL262W	CDS	3964.67	AATGTAAATATATTA	5.31e-06	Y
1509	14	+	155182	155200	19	YNL261W	CDS	1971.61			Y
1512	14	+	190993	191013	21	YNL243W	3'UTR	14230.7	AATATAAATATATTT	1.1e-05	Y
1513	14	+	192458	192478	21	YNL242W	CDS	7911.31	AATGTATATACTTAA	1.37e-05	Y
1515	14	+	253927	253951	25	YNL209W	3'UTR	29408	CATATATATATTTTT	1.45e-06
1516	14	+	255063	255091	29	YNL208W	3'UTR	31130.6	TCTATATATACATAT	8.77e-06	Y
1519	14	+	283458	283484	27	YNL190W	3'UTR	4263.96
1520	14	+	290716	290740	25	YNL186W	CDS	4770.46			Y
1523	14	+	299619	299641	23	YNL181W	3'UTR	7561.83	TATGTAATTATTTAT	8.17e-05	Y
1524	14	+	302816	302847	32	YNL178W	CDS	5.8144
1525	14	+	303078	303110	33	YNL178W	CDS	1673.2			Y
1526	14	+	311935	311958	24	YNL172W	CDS	139.57
1527	14	+	332206	332234	29	YNL162W	3'UTR	5739.26	TAATTACATATTATT	0.00189	Y
1528	14	+	333005	333043	39	YNL161W	CDS	13282.1			Y
1530	14	+	343236	343253	18	YNL155W	CDS	1828.58			Y
1531	14	+	352557	352581	25	YNL145W	3'UTR	8652.24
1532	14	+	352637	352659	23	YNL145W	3'UTR	3632.27	CTTTTTCATACTTTT	0.000768
1534	14	+	379508	379538	31	YNL131W	3'UTR	98395.2	CTTGTACATATTTCA	3.36e-05
1536	14	+	448699	448726	28	YNL094W	CDS	5651.85			Y
1537	14	+	453145	453173	29	YNL091W	CDS	4722.11
1538	14	+	458671	458690	20	YNL088W	CDS	3.634	ATTGTAAAAAAAATT	0.000331	Y
1539	14	+	490156	490175	20	YNL073W	3'UTR	47232	ACTGTAAATAATTAG	3.94e-05
1540	14	+	493657	493683	27	YNL070W	3'UTR	59784.1	TATATATATAATAAA	2.86e-05	Y
1542	14	+	500303	500325	23	YNL067W	3'UTR	2917.51	TTTTTATTTAGTATT	0.00223	Y
1543	14	+	505552	505574	23	YNL065W	3'UTR	18738.9	CATGTAAATTTTTCC	0.00016	Y
1545	14	+	512431	512454	24	YNL061W	3'UTR	2974.58			Y
1546	14	+	528132	528155	24	YNL054W	CDS	3689.88			Y
1547	14	+	545923	545947	25	YNL044W	3'UTR	4688.68			Y
1548	14	+	549332	549350	19	YNL042W	3'UTR	3.4523	CCCATATATTATATA	0.0016	Y
1549	14	+	554226	554248	23	YNL040W	CDS	4096.24	TCTGTTAATAAAATT	0.000107
1550	14	+	574409	574429	21	YNL032W	5'UTR	3175.21
1551	14	+	576923	576953	31	YNL030W	CDS	1380.25			Y
1552	14	+	577168	577188	21	YNL030W	3'UTR	144148	ACTATATATATTAAA	2.41e-05
1553	14	+	581646	581673	28	YNL027W	3'UTR	1689.38	TTTCTATATAATAAA	0.000371	Y
1554	14	+	582114	582137	24	YNL026W	CDS	5028.88
1556	14	+	582903	582930	28	YNL026W	CDS	5353.08
1559	14	+	613612	613629	18	YNL010W	5'UTR	2015.04	CATTTATATATATAC	2.41e-05
1562	14	+	643487	643504	18	YNR009W	3'UTR	1328.09	TGTGTATATAATAAT	0.000205
1563	14	+	644217	644242	26	YNR010W	3'UTR	4.7242	TCTATATATATATAT	2.07e-06	Y
1564	14	+	653223	653244	22	YNR014W	3'UTR	3870.15	TTTATATATTCATTA	0.000232	Y
1565	14	+	662785	662810	26	YNR017W	5'UTR	4488.78
1567	14	+	672161	672182	22	YNR023W	3'UTR	10178.2	TTTGTATATAAACTC	6.15e-05	Y
1568	14	+	680461	680487	27	YNR030W	3'UTR	5480.85			Y
1570	14	+	703191	703212	22	YNR043W	3'UTR	10259.1	TTTATAAATATCTTA	3.36e-05
1571	14	-	43274	43300	27	YNL315C	3'UTR	13661	TATATATATATATAT	2.89e-06
1572	14	-	45903	45931	29	YNL313C	CDS	437.427			Y
1573	14	-	56192	56208	17	YNL307C	3'UTR	1526.55			Y
1575	14	-	74653	74671	19	YNL297C	CDS	1899.1			Y
1576	14	-	78605	78639	35	YNL294C	3'UTR	10100.6	CATATTTATATATTC	9.38e-05
1577	14	-	99228	99250	23	YNL284C-B	CDS	25.0792
1578	14	-	103083	103105	23	YNL284C	3'UTR	14219.6	CTTGTACATACCTTA	5.32e-05	Y
1579	14	-	129405	129424	20	YNL271C	3'UTR	726.926	CATATATATATATAA	1.45e-06	Y
1580	14	-	146561	146589	29	YNL264C	CDS	3425.64
1582	14	-	171463	171480	18	YNL252C	CDS	1570.16			Y
1583	14	-	172563	172585	23	YNL251C	3'UTR	4296.86
1584	14	-	180364	180398	35	YNL249C	CDS	2149.89	ATTATAAATTTACCA	0.00123
1587	14	-	220053	220075	23	YNL229C	CDS	4317.77	AATAATAATAATAAT	0.00745	Y
1590	14	-	231754	231776	23	YNL221C	CDS	1191.25
1592	14	-	267649	267673	25	YNL197C	CDS	1076.76	AATGTAAATATGCTT	0.00014
1593	14	-	292094	292114	21	YNL185C	3'UTR	12903.5	TCTGTAAATATGTAT	1.37e-05	Y
1594	14	-	303535	303554	20	YNL177C	3'UTR	14776.8	TCTGTAAATAACAAC	4.59e-05
1596	14	-	341406	341425	20	YNL156C	CDS	1824.58
1597	14	-	368519	368540	22	YNL137C	3'UTR	39834.7	ACTGTAAATATTTAA	3.97e-06	Y
1600	14	-	397926	397947	22	YNL122C	3'UTR	18521.4	CATGTATATAAATAA	6.09e-07	Y
1601	14	-	416730	416761	32	YNL111C	3'UTR	1872.56	TATGTATATACTTAT	3.97e-06	Y
1604	14	-	439514	439535	22	YNL098C	3'UTR	6112.73	TTTATAAATATATAC	1.67e-05	Y
1606	14	-	443366	443388	23	YNL096C	3'UTR	4309.4			Y
1607	14	-	493839	493862	24	YNL069C	3'UTR	9311.57	ATTTTAAATAATATC	0.000295	Y
1608	14	-	493910	493932	23	YNL069C	3'UTR	1090.93
1611	14	-	507233	507251	19	YNL064C	5'UTR	5000.17	CCCATATATATTAGG	0.00223	Y
1612	14	-	508698	508726	29	YNL062C	3'UTR	84.3233	AATATATATATTTAC	2.41e-05	Y
1613	14	-	516866	516883	18	YNL058C	5'UTR	9.8136	TTTGTAAAAAAAAAA	0.000262
1615	14	-	621243	621262	20	YNL005C	3'UTR	16267.9	CCTGTAAATATTACT	8.77e-06	Y
1616	14	-	649548	649570	23	YNR013C	CDS	4083.69	ATTATACCTATAGTA	0.00355
1618	14	-	655397	655415	19	YNR016C	CDS	1909.46	ATTATCTATATCCCA	0.00262
1623	14	-	661752	661771	20	YNR016C	5'UTR	4688.68	TCTATATATATATAT	2.07e-06	Y
1627	14	-	687191	687216	26	YNR032C-A	3'UTR	4257.25	ACAATACATACATTT	0.00112	Y
1629	14	-	694231	694267	37	YNR036C	3'UTR	1947.97	CATATATATATATAT	6.09e-07	Y
1630	14	-	694285	694308	24	YNR036C	3'UTR	3620.1
1631	14	-	695005	695023	19	YNR037C	3'UTR	13250.4	CATGTAAATAAGATC	7.1e-05
1632	14	-	713511	713530	20	YNR049C	CDS	3514.69	ACTGTAAATACTACA	9.38e-05
1633	14	-	717425	717461	37	YNR051C	CDS	9023.72			Y
1634	15	+	8156	8195	40	YOL164W	3'UTR	4964.9	ATATTATATAATTTT	0.00123
1635	15	+	34960	34994	35	YOL154W	CDS	1125.83			Y
1636	15	+	76336	76358	23	YOL130W	CDS	3749.3	CAAATAAATATTGCT	0.00174	Y
1637	15	+	87573	87602	30	YOL123W	5'UTR	4596
1639	15	+	110726	110751	26	YOL109W	3'UTR	4746.47	CTTTTACATAAATTT	8.17e-05	Y
1641	15	+	185680	185710	31	YOL077W-A	3'UTR	7368.86	TTTGTACATACAATA	7.1e-05	Y
1643	15	+	218605	218636	32	YOL059W	3'UTR	9438.4	TCTATATATACATAA	1.37e-05	Y
1644	15	+	223523	223545	23	YOL056W	CDS	4292.68	TATGTAATTACTACG	0.0016	Y
1645	15	+	238865	238888	24	YOL049W	CDS	5172.8	TATTTACATAAAACA	0.000569
1647	15	+	240019	240040	22	YOL049W	CDS	3278.44			Y
1649	15	+	256465	256484	20	YOL036W	5'UTR	2068.11			Y
1651	15	+	280201	280222	22	YOL023W	3'UTR	3674.25	TATGTAAATACTGTA	0.000123	Y
1652	15	+	289907	289926	20	YOL019W	CDS	567.002			Y
1653	15	+	300069	300095	27	YOL014W	3'UTR	5735.98			Y
1655	15	+	321203	321220	18	YOL004W	CDS	6.543
1657	15	+	382832	382852	21	YOR027W	3'UTR	3316.43	AATATAACTTTATTA	0.00206	Y
1658	15	+	414068	414088	21	YOR045W	3'UTR	30127.5	CCTGTATATATATTG	3.97e-06
1662	15	+	455798	455819	22	YOR069W	3'UTR	5177.52	TCTGTATACAATAAC	0.00112
1664	15	+	476842	476860	19	YOR080W	3'UTR	3.4523
1665	15	+	503469	503491	23	YOR094W	3'UTR	3465.08			Y
1666	15	+	521111	521136	26	YOR107W	5'UTR	4408.46			Y
1667	15	+	524870	524900	31	YOR108W	3'UTR	7475.9	TATATATATATGTAT	3.36e-05
1668	15	+	551622	551640	19	YOR120W	CDS	5407.23	TCTATAAATAACCTG	0.000414
1669	15	+	577740	577768	29	YOR133W	3'UTR	15687.3	CTTATATATTATTTT	9.38e-05	Y
1670	15	+	580853	580872	20	YOR136W	CDS	3122.15
1671	15	+	592983	593003	21	YOR142W	5'UTR	3144.69	ACTCTATATACGTTC	0.00134	Y
1673	15	+	612537	612560	24	YOR150W	3'UTR	94639.8	CATGTATATATTTAT	6.18e-08
1674	15	+	619737	619759	23	YOR153W	5'UTR	9067.12	ATTATAAATAAATTG	0.000107	Y
1675	15	+	621314	621333	20	YOR153W	CDS	2257.11			Y
1676	15	+	656541	656558	18	YOR172W	CDS	3732.41	ATTATAAATATTTAT	1.37e-05	Y
1677	15	+	663615	663634	20	YOR176W	3'UTR	3100.34	CTTATTTATTAATTG	0.00147	Y
1679	15	+	684120	684143	24	YOR187W	CDS	10471.4			Y
1680	15	+	684151	684169	19	YOR187W	CDS	8112.87
1681	15	+	685364	685381	18	YOR187W	3'UTR	4890.39	TATATTTCTATATAT	0.00112	Y
1683	15	+	688682	688702	21	YOR188W	CDS	3533.96	CCTGTAAATACTTAC	5.31e-06	Y
1685	15	+	724700	724717	18	YOR204W	CDS	1553.81			Y
1687	15	+	725005	725022	18	YOR204W	3'UTR	1373.89
1689	15	+	763044	763064	21	YOR227W	CDS	5216.99			Y
1690	15	+	768488	768505	18	YOR229W	CDS	1537.45			Y
1691	15	+	772140	772159	20	YOR230W	3'UTR	2860.46	TATTTATATATTTAA	3.36e-05	Y
1692	15	+	775345	775364	20	YOR232W	3'UTR	23893.4	CTTGTATATATTTGT	2.41e-05	Y
1693	15	+	784145	784163	19	YOR238W	CDS	7648.17	TCTATATATAGATTT	4.59e-05	Y
1694	15	+	787132	787150	19	YOR241W	CDS	2330.71	CGTGTATATAAAATT	0.000123
1695	15	+	788353	788379	27	YOR241W	CDS	5274.75			Y
1696	15	+	797610	797646	37	YOR247W	5'UTR	14853.5	TACATAATTAAAAAT	0.00262
1697	15	+	798383	798410	28	YOR248W	3'UTR	4686.49			Y
1700	15	+	842493	842523	31	snR5	snoRNA	6642.1
1701	15	+	842546	842564	19	snR5	snoRNA	3.4523			Y
1704	15	+	867127	867148	22	YOR293W	CDS	4445.88
1705	15	+	867960	867979	20	YOR293W	3'UTR	9907.1	TATGTATATTTTTTA	6.15e-05	Y
1706	15	+	870067	870087	21	YOR295W	3'UTR	2083.73	TTTGTATATATATAC	3.97e-06
1707	15	+	889400	889423	24	YOR305W	CDS	5212.05			Y
1708	15	+	946046	946068	23	YOR334W	3'UTR	6997.93	CCTGTATATATACAT	2.89e-06	Y
1712	15	+	1011112	1011130	19	YOR359W	5'UTR	8880.86	ACTGTATATACTATA	2.86e-05
1713	15	+	1012802	1012821	20	YOR359W	3'UTR	1057.68			Y
1714	15	+	1026277	1026305	29	YOR367W	CDS	6450.75
1715	15	+	1052249	1052273	25	YOR380W	CDS	4902.22			Y
1716	15	+	1060036	1060056	21	YOR382W	3'UTR	3762.94	CATATTTATAACTTA	0.000205
1717	15	-	54547	54565	19	YOL143C	3'UTR	5627.5	TATGTATATATACTC	3.36e-05	Y
1718	15	-	81618	81642	25	YOL126C	3'UTR	30279	CATATATATATATTC	5.31e-06	Y
1722	15	-	115731	115753	23	YOL105C	CDS	1818.23			Y
1723	15	-	159507	159525	19	YOL086C	3'UTR	2720.88	TTTATTATTAAATAA	0.00147	Y
1725	15	-	209801	209821	21	YOL063C	CDS	3759.12	CTTTTCAATACACAA	0.00147
1727	15	-	215525	215546	22	YOL060C	CDS	3522.32			Y
1728	15	-	253097	253115	19	YOL040C	3'UTR	43072.1	TTTTTATATATAATG	0.000205	Y
1729	15	-	271855	271878	24	YOL027C	3'UTR	1229.96
1730	15	-	273273	273291	19	YOL027C	CDS	1681.56
1731	15	-	283647	283682	36	YOL021C	CDS	6.5412
1734	15	-	339982	340006	25	YOR007C	5'UTR	4615.99	CTTATTAATACAAAT	0.000181
1735	15	-	370476	370499	24	YOR020C	3'UTR	113926	TATATACATACTCTA	0.000295
1736	15	-	372685	372705	21	YOR021C	3'UTR	3278.26	ATTGTATATAGTTCA	0.000181	Y
1737	15	-	397227	397247	21	YOR034C	5'UTR	3064.53			Y
1739	15	-	426620	426645	26	YOR052C	3'UTR	28075	CATGTATAAATTACT	0.000205	Y
1743	15	-	502418	502447	30	YOR093C	CDS	6155.24
1744	15	-	507083	507100	18	YOR097C	CDS	1884.2
1745	15	-	544258	544277	20	YOR116C	5'UTR	2387.96
1746	15	-	552176	552215	40	YOR122C	3'UTR	2049.93
1747	15	-	552254	552273	20	YOR122C	3'UTR	6010.05			Y
1749	15	-	558931	558950	20	YOR125C	3'UTR	3580.84			Y
1750	15	-	570624	570642	19	YOR130C	CDS	2299.63	CTTGTATAAAATTTA	0.000107	Y
1751	15	-	572123	572142	20	YOR131C	3'UTR	3100.34
1752	15	-	602056	602083	28	YOR143C	CDS	6055.3
1753	15	-	609934	609957	24	YOR149C	CDS	4291.76			Y
1755	15	-	633183	633206	24	YOR159C	3'UTR	1709.73
1756	15	-	644334	644351	18	YOR164C	5'UTR	1455.67
1757	15	-	648929	648968	40	YOR167C	CDS	5924.44			Y
1758	15	-	678162	678189	28	YOR182C	3'UTR	24983.3
1759	15	-	681625	681645	21	YOR185C	CDS	3201.93
1760	15	-	718503	718520	18	YOR198C	3'UTR	1455.67	TCCCTATATATCTTT	0.00189	Y
1762	15	-	720434	720452	19	YOR201C	3'UTR	2199.5	AACATACATAATAAG	0.00283	Y
1763	15	-	720467	720487	21	YOR198C	5'UTR	19590.1	CTTGTAAATAACCGT	0.000331
1765	15	-	756995	757015	21	YOR221C	CDS	45.7968
1766	15	-	778521	778548	28	YOR234C	3'UTR	5622.78	ATTATAATTATTGTT	0.00134	Y
1770	15	-	824251	824275	25	YOR267C	CDS	4447.89	AATATTAATATATAT	0.000123	Y
1771	15	-	824448	824474	27	YOR267C	CDS	25460.4	TCTGTAAATAAAAAA	8.77e-06	Y
1772	15	-	829547	829571	25	YOR270C	CDS	5683.67			Y
1775	15	-	1001050	1001069	20	YOR354C	3'UTR	26930.6	CTTGTATATAACTTC	1.67e-05
1776	15	-	1013174	1013206	33	YOR360C	3'UTR	7016.64	CATATAAATATATAC	5.31e-06
1777	15	-	1018028	1018063	36	YOR362C	CDS	2793.58
1779	15	-	1023049	1023077	29	YOR363C	CDS	5591.69	TTTGTATATATGATG	0.00016	Y
1781	15	-	1028539	1028574	36	YOR369C	CDS	1157.99
1783	16	+	24666	24687	22	YPL274W	CDS	4170.01
1784	16	+	26086	26108	23	YPL273W	3'UTR	13362.9	ATTATATATATGCTA	0.000331	Y
1785	16	+	51064	51084	21	YPL260W	3'UTR	6281.75	TATGTATATAACAAA	2.86e-05	Y
1787	16	+	68946	68963	18	YPL255W	3'UTR	2093.54			Y
1788	16	+	89521	89544	24	YPL243W	CDS	4370.29	ACATTAAATATAATA	0.00134
1791	16	+	104145	104162	18	YPL235W	CDS	1972.51	TTTATAAATAGGGCT	0.00242
1795	16	+	112712	112736	25	YPL231W	CDS	2339.79
1796	16	+	136479	136497	19	YPL220W	3'UTR	2558.6			Y
1797	16	+	167446	167484	39	YPL203W	3'UTR	10723.5
1799	16	+	174738	174762	25	YPL198W	3'UTR	5043.06	TCTCTTCATATATAT	0.00123
1800	16	+	199446	199474	29	YPL183W-A	3'UTR	89448.2	CATATCTATAATATT	0.000232
1801	16	+	212824	212849	26	YPL178W	3'UTR	4486.05	TATATATATATATAT	2.89e-06	Y
1803	16	+	297531	297551	21	YPL135W	5'UTR	3904.14
1804	16	+	298348	298369	22	YPL135W	3'UTR	4301.59	TATATAAATATTCTT	4.59e-05	Y
1805	16	+	302633	302654	22	YPL132W	3'UTR	2614.39	AATGTACATAAATAC	5.32e-05
1809	16	+	326583	326611	29	YPL118W	5'UTR	7014.66			Y
1812	16	+	357740	357761	22	YPL104W	3'UTR	36550.6	CTTGTAAATATTATA	3.97e-06	Y
1815	16	+	367170	367187	18	YPL096W	CDS	3.2706	CTAATATATAAAAAT	0.000331	Y
1816	16	+	389257	389282	26	YPL085W	CDS	5112.47			Y
1824	16	+	434176	434196	21	YPL061W	3'UTR	5898.65	CATATAAATTAAAAA	0.00016
1825	16	+	444610	444627	18	YPL059W	CDS	1220.15
1826	16	+	444636	444654	19	YPL059W	CDS	2803.57			Y
1828	16	+	484757	484778	22	YPL036W	CDS	3.9974			Y
1830	16	+	499324	499347	24	YPL028W	3'UTR	5220.78	TACATAAATATATAA	0.000232
1831	16	+	509574	509594	21	YPL022W	CDS	6472.55	ACTGTAAATATAATC	2.01e-05	Y
1832	16	+	520948	520985	38	YPL016W	5'UTR	13424.9	CTTATAATAATAATA	0.00174
1833	16	+	522757	522774	18	YPL016W	CDS	1553.81	AACGTAAATAATAAC	0.00063
1834	16	+	533475	533502	28	YPL012W	3'UTR	6899.99	ACTGTATATTAAAAA	0.00016
1835	16	+	540984	541002	19	YPL008W	CDS	1477.84			Y
1836	16	+	575143	575163	21	YPR008W	3'UTR	3186.65	CACATATATATATAT	9.38e-05	Y
1841	16	+	650023	650053	31	YPR041W	3'UTR	15290.2	TATGTAAATATTTAT	9.71e-07
1842	16	+	654886	654918	33	YPR043W	3'UTR	13361.6	TATATAATTAATTAT	0.000232
1843	16	+	658981	659004	24	YPR047W	3'UTR	17905.1	CTTGTAAATACTTTG	2.86e-05	Y
1845	16	+	680190	680207	18	YPR065W	CDS	1231.77			Y
1846	16	+	682785	682804	20	YPR067W	3'UTR	3343.86	CCTGTATATAGCATG	0.000205	Y
1847	16	+	691308	691329	22	YPR072W	CDS	3338.4	CATGTCTATACACCA	0.000768	Y
1848	16	+	701997	702027	31	YPR080W	3'UTR	11804.9	CTTTTATATTTAAAT	0.000232	Y
1849	16	+	702040	702059	20	YPR080W	3'UTR	61571.2	CTTATATATAGTCTG	0.000513
1850	16	+	702065	702085	21	YPR080W	3'UTR	3268.62			Y
1851	16	+	715254	715289	36	YPR089W	CDS	14458.6
1852	16	+	753792	753813	22	YPR114W	CDS	4276.88			Y
1854	16	+	773391	773415	25	YPR119W	3'UTR	4879.49
1856	16	+	785431	785450	20	YPR122W	CDS	1984.51	TTTTTACTTATTTTC	0.0016
1857	16	+	788266	788286	21	YPR125W	CDS	3.8157			Y
1858	16	+	797835	797857	23	YPR133W-A	3'UTR	228377	CGTGTAAATATTTTT	6.15e-05
1859	16	+	815544	815567	24	YPR140W	3'UTR	4697.39	CGTGTAAATACTAGC	0.0016	Y
1860	16	+	821744	821772	29	snR45	snoRNA	6556.15			Y
1861	16	+	821804	821835	32	snR45	snoRNA	7304.16			Y
1862	16	+	821880	821903	24	snR45	snoRNA	18184.2	CTTTTATAAAATTCT	0.000846	Y
1863	16	+	830291	830308	18	YPR149W	CDS	1171.08			Y
1864	16	+	830447	830465	19	YPR149W	3'UTR	1640.13			Y
1865	16	+	859511	859534	24	YPR159W	CDS	3912.33			Y
1869	16	+	876040	876070	31	YPR165W	3'UTR	28.1697
1870	16	+	883320	883343	24	YPR169W-A	CDS	4688.67			Y
1871	16	-	73279	73318	40	YPL252C	3'UTR	10602.4	TCTATATATATATAT	2.07e-06
1872	16	-	86967	86985	19	YPL244C	3'UTR	2030.3	AATATTTATAAAATT	0.000295
1874	16	-	96447	96469	23	YPL240C	3'UTR	4700.85			Y
1876	16	-	162571	162600	30	YPL206C	3'UTR	3134.87	TCTATATATATTTAT	2.89e-06
1878	16	-	224275	224305	31	YPL172C	3'UTR	77030.4	CTTGTAAATAAATAT	6.09e-07	Y
1880	16	-	242497	242520	24	YPL163C	CDS	4178.36
1881	16	-	256843	256869	27	YPL156C	5'UTR	83.4165	CTTATATATATGTTC	5.32e-05	Y
1882	16	-	260834	260851	18	YPL154C	CDS	1694.47			Y
1884	16	-	278214	278232	19	YPL145C	3'UTR	2168.43			Y
1885	16	-	279031	279048	18	YPL145C	CDS	1514.55			Y
1886	16	-	285627	285662	36	YPL141C	CDS	15335.3	TCTATAAATATATTC	1.37e-05
1887	16	-	308630	308654	25	YPL127C	3'UTR	9441.67			Y
1888	16	-	364270	364290	21	YPL099C	5'UTR	5655.86	CCTGTTTATAACTCT	0.000181	Y
1890	16	-	377216	377233	18	YPL090C	3'UTR	1929.98			Y
1891	16	-	377623	377661	39	YPL090C	CDS	644.966
1892	16	-	379856	379874	19	YPL089C	CDS	1805.87			Y
1893	16	-	407812	407835	24	YPL078C	3'UTR	8723.84	ACTACAAATATTCTT	0.00112	Y
1895	16	-	462444	462466	23	YPL049C	3'UTR	4401.35			Y
1896	16	-	476623	476650	28	YPL040C	CDS	4544.01
1898	16	-	515679	515709	31	YPL019C	CDS	10057.4	CATGTACATTAGAGA	0.00283	Y
1899	16	-	550609	550628	20	YPL004C	3'UTR	3380.2	CTAATAATTAATATA	0.00329
1900	16	-	564167	564188	22	YPR004C	CDS	1923.08	TTTGTATATAGCCAT	0.000232
1901	16	-	600611	600630	20	YPR021C	3'UTR	2849.56	TCTGTACATATATAT	5.31e-06
1903	16	-	677663	677685	23	YPR063C	3'UTR	4321.94	AATATATAAAATTAA	0.000371
1904	16	-	716119	716146	28	YPR091C	3'UTR	4192.92	AAAATAAATAAATAT	0.000462	Y
1905	16	-	719163	719186	24	snR41	snoRNA	7655.79
1906	16	-	719204	719240	37	snR41	snoRNA	13717.1			Y
1907	16	-	719877	719914	38	YPR093C	CDS	6719.36			Y
1909	16	-	791393	791414	22	YPR128C	CDS	3866.15	CTTGTACAAAAATGA	0.00123
1910	16	-	813107	813127	21	YPR139C	3'UTR	8514.11	TATTTATATATATAT	2.01e-05	Y
1912	16	-	864422	864439	18	YPR161C	3'UTR	1089.3
1913	16	-	876218	876235	18	YPR166C	3'UTR	1475.3	CTTGTAAATAAATAC	3.97e-06	Y
1915	16	-	898179	898199	21	YPR181C	CDS	3148.51			Y
