# Supplementary material for: Pervasive and dynamic protein binding sites of the mRNA transcriptome in Saccharomyces cerevisiae
Source: Genome Biol. 2013 Feb 14;14(2):R13. doi: 10.1186/gb-2013-14-2-r13 (PMC4053964; doi:10.1186/gb-2013-14-2-r13)
Supplement: Additional file 9 — Table of putative Puf3p targets. Data include identification of the Puf3p recognition motif. [file gb-2013-14-2-r13-S9.GZ › Freeberg_AdditionalDataFile4.xlsx]

## Sheet: Puf3p targets
gene	ID	chr	strand	start	stop	length (nt)	Binding site coverage (RPM)	MEME p-value	Upstream	Motif sequence	Downstream
YFR007W	584	6	+	160372	160390	19	9561.09	2.15e-07	GGCGGAAC	CTTGTATATATTTTT	GTAAAA
YJL102W	947	10	+	232537	232557	21	5255.14	3.64e-07	ATCACAA	CCTGTAAATATTTTA	ACTGCGGGC
YLR111W	1179	12	+	371198	371224	27	4023.55	6.09e-07	CTTTGC	CCTGTATATAATTAA	ACACCTCAAA
YLR197W	1194	12	+	547674	547693	20	3514.68	6.09e-07	TAAAGTTTTT	CATATATATATATAT	TATCT
YLR099C	1279	12	-	339674	339697	24	3955.94	6.09e-07	CCACG	CATATATATATATAT	ATATATAAAT
YML124C	1438	13	-	21957	21987	31	10349.1	6.09e-07	TATGTATATA	CATATATATATATAT	ATATATATAC
YDR377W	325	4	+	1229210	1229238	29	5976.42	6.09e-07	TACACACACA	CATATATATATATAT	GTATAT
YPR041W	1841	16	+	650023	650053	31	15290.2	9.71e-07	.	TATGTAAATATTTAT	AAATATAATA
YDL040C	392	4	-	378815	378835	21	2640.39	9.71e-07	ACTTAATT	TATGTATATATTTTT	TATGTATA
YBL022C	120	2	-	177818	177844	27	11635.6	1.45e-06	GTTTAAACAT	TCTGTAAATATTTAA	ACATAAAC
YML129C	1436	13	-	14376	14400	25	178909	1.45e-06	ACGAA	CCTGTATATAATAAT	TAAATCATAA
YNL209W	1515	14	+	253927	253951	25	29408	1.45e-06	TACA	CATATATATATTTTT	CATTTTTAAT
YNL271C	1579	14	-	129405	129424	20	726.926	1.45e-06	CA	CATATATATATATAA	TTTTAATGTT
YNR010W	1563	14	+	644217	644242	26	4.7242	2.07e-06	TAG	TCTATATATATATAT	ATATATACAT
YNR016C	1623	14	-	661752	661771	20	4688.68	2.07e-06	ATTTGCA	TCTATATATATATAT	TTGTTGTG
YDR493W	349	4	+	1436619	1436643	25	20323.6	2.07e-06	AAGCTATATA	CATGTAAATACTTTT	TTAGTACCT
YDR286C	448	4	-	1035185	1035206	22	35118.2	2.07e-06	GAGTTACAAC	ACTGTAAATATTTAT	AAGCTAT
YGR194C	772	7	-	887028	887046	19	1957.79	2.07e-06	GTACCA	TCTGTAAATATTTTA	TTGAGAAG
YJL048C	1030	10	-	348696	348727	32	7990.38	2.89e-06	ATATGCA	CATATATATAATTAT	ATACTTATAC
YJR077C	1048	10	-	577029	577053	25	235.889	2.89e-06	CTATTATAAA	TATATATATATATAT	ATATT
YKL081W	1096	11	+	284611	284634	24	25138.8	2.89e-06	ATGTAATCAT	TATATATATATATAT	TGTAATAA
YLR177W	1188	12	+	511653	511678	26	49449.9	2.89e-06	AA	CCTGTATATATTAAC	AACAACCCAT
YLL048C	1246	12	-	41214	41247	34	6.1778	2.89e-06	A	TATATATATATATAT	ATATATATAT
YMR024W	1378	13	+	323091	323114	24	6283.18	2.89e-06	AGAATACATT	CTTGTACATATATAT	ATACACGT
YMR217W	1418	13	+	703384	703409	26	3997.36	2.89e-06	TAACATTTTC	TATATATATATATAT	ATAAGCCTAG
YOR334W	1708	15	+	946046	946068	23	6997.93	2.89e-06	TTAGCATAAA	CCTGTATATATACAT	ATGTAAGA
YCL040W	175	3	+	52394	52419	26	108.675	2.89e-06	TTCTCTCCTT	TATATATATATATAT	ATATGTATAT
YPL178W	1801	16	+	212824	212849	26	4486.05	2.89e-06	ACAGA	TATATATATATATAT	ATATATTATT
YPL206C	1876	16	-	162571	162600	30	3134.87	2.89e-06	CTCTTTTACT	TCTATATATATTTAT	GT
YDR033W	266	4	+	509495	509513	19	2427.38	2.89e-06	CATCGTCA	TCTATATATATATTT	GTATCA
YDR189W	298	4	+	840430	840454	25	13.63	2.89e-06	.	TATATATATATATAT	ATATCTATAT
YBL038W	48	2	+	146905	146924	20	20921.7	2.89e-06	CATGTATA	CATGTATATAACTAT	TGAAAAA
YBL002W	56	2	+	237032	237058	27	60681.5	2.89e-06	A	AATGTATATATATAA	CTTTATAAAC
YFL036W	576	6	+	59595	59612	18	2728.15	2.89e-06	TCCTACA	CCTGTAAATAATATT	GAAAAT
YGR182C	760	7	-	858742	858766	25	31706	2.89e-06	ACTCATTT	TATGTATATACATAT	ATTTTGTACA
YHL015W	802	8	+	75987	76015	29	308.219	2.89e-06	A	TATATATATATATAT	ATATATCTCA
YHR089C	876	8	-	282527	282549	23	13279.3	2.89e-06	TTCTGTATAC	TATATATATATATAT	TTGTTTGA
YIL116W	891	9	+	144115	144145	31	191.182	2.89e-06	ACAGTTT	TATATATATATATAT	ATATATATAC
YJL209W	925	10	+	40028	40049	22	9760.07	2.89e-06	ATT	TCTGTAAATATATAC	TAAATCCAAG
YJL189W	927	10	+	76563	76593	31	2007.22	2.89e-06	TTTGA	TATATATATATATAT	ATATATAATA
YJL026W	966	10	+	393665	393695	31	5042.15	2.89e-06	ACCTCTTATT	TATATATATATATAT	ACACTGAATC
YJR015W	975	10	+	464341	464370	30	6191.22	2.89e-06	AATAAATATT	TATATATATATATAT	ATGAAA
YNL111C	1601	14	-	416730	416761	32	1872.56	3.97e-06	TATAAATTAA	TATGTATATACTTAT	CTTTGT
YOR295W	1706	15	+	870067	870087	21	2083.73	3.97e-06	TAGAGA	TTTGTATATATATAC	CTACGTAGAA
YCL058C	187	3	-	23945	23964	20	3209.19	3.97e-06	TTCCGCTCTA	TATGTATATATTTAC	GTAAC
YPR166C	1913	16	-	876218	876235	18	1475.3	3.97e-06	ATACGCA	CTTGTAAATAAATAC	ATGATA
YDL045W-A	247	4	+	372586	372609	24	69439.3	3.97e-06	TCATGGC	CTTGTATATACAAAT	TAAATAGTCT
YDR093W	284	4	+	632912	632936	25	8464.16	3.97e-06	GAG	CCTGTAAATATCAAT	AACTTATTAT
YAL005C	35	1	-	139400	139426	27	12751.6	3.97e-06	ACGTTTTTAC	TTTATATATATATAT	ACATGTAACA
YDL065C	383	4	-	336466	336483	18	1864.57	3.97e-06	AGACGAA	ATTGTAAATATTTAT	GAATTG
YDR529C	487	4	-	1496044	1496073	30	5819.95	3.97e-06	TTATTATCTC	TCTATATATATATAA	GCG
YFL047W	572	6	+	42586	42604	19	4333.04	3.97e-06	.	TTTGTATATAATTTT	ATATAAAAGG
YFL027C	594	6	-	80487	80512	26	4054.06	3.97e-06	AGACTTATCA	CATATAAATATAAAT	TTGCACCA
YGR133W	667	7	+	757580	757614	35	13605.3	3.97e-06	TATTGACACA	TTTGTATATACATAT	ACATATATTA
YGL064C	711	7	-	381485	381515	31	35271.3	3.97e-06	AATGTATATT	CTTGTAAATATTATA	ACATATATAC
YHR052W	815	8	+	212056	212076	21	4159.65	3.97e-06	GGTGCA	TATGTATATATCTAT	ATATGTTTGA
YHR028C	869	8	-	164899	164928	30	158.106	3.97e-06	ATTTACATAC	TATGTATATATAAAA	TTGGTAAT
YJL208C	1001	10	-	40161	40184	24	5054.88	5.31e-06	TACTGAAAA	ACTGTAAATATAAAT	TAATTCATAA
YKL165C	1129	11	-	137892	137914	23	4476.59	5.31e-06	CACCGC	TATGTATATATTTTC	CTATATGTAT
YLR206W	1196	12	+	556424	556442	19	6581.24	5.31e-06	TACTGT	CCTATATATACTTTT	TTGTCATG
YNL262W	1508	14	+	151468	151491	24	3964.67	5.31e-06	AAAGGTCTAC	AATGTAAATATATTA	TTAGTTCAA
YOR188W	1683	15	+	688682	688702	21	3533.96	5.31e-06	ACCAGCAC	CCTGTAAATACTTAC	AAGGTAAC
YOL126C	1718	15	-	81618	81642	25	30279	5.31e-06	CACACA	CATATATATATATTC	TACCCCATAT
YOR360C	1776	15	-	1013174	1013206	33	7016.64	5.31e-06	ATTGTATAAA	CATATAAATATATAC	ATTTACTACT
YPR021C	1901	16	-	600611	600630	20	2849.56	5.31e-06	GTCAGTTTC	TCTGTACATATATAT	GTATAT
YDL183C	361	4	-	130831	130860	30	6002.58	5.31e-06	TCCACTATCT	CATGTAAATATACAT	AACAGGTATT
YDR374C	459	4	-	1225116	1225134	19	4631.78	5.31e-06	A	CTTGTATATAATAAA	AATTCAGAAG
YER074W	515	5	+	307241	307259	19	10859.4	5.31e-06	TTTAGTTT	TCTATATATAAATAT	GTGTAT
YGR149W	670	7	+	790380	790399	20	3027.65	5.31e-06	AGGCGCTTT	ACTATATATATATAT	GTGCAT
YJL054W	956	10	+	335824	335852	29	5513.38	5.31e-06	ATATATAAAA	TCTGTAAATATAATA	AAATGTGT
YLR146W-A	1181	12	+	434084	434121	38	10786.8	6.9e-06	AAACAATATT	AATATATATATATAT	TCCCCCTACA
YDL229W	213	4	+	45931	45958	28	22032.2	6.9e-06	TATTACTTAT	ATTGTATATAAATTT	TGTTTTC
YGL056C	714	7	-	396271	396294	24	5430.15	6.9e-06	CAATAAAATA	AATGTAAATATAAAT	TTGAGTGG
YHR007C	860	8	-	119869	119894	26	17547.6	6.9e-06	CACTTCTTTA	TTTATAAATATTTAT	ACTACG
YAL053W	1	1	+	48269	48295	27	6005.86	8.77e-06	AACAACTTAT	TATATAAATATTTAA	GGGCAA
YKL028W	1100	11	+	387478	387497	20	3478.34	8.77e-06	TTTAG	TTTATATATATTTAA	TAAAGAACCT
YMR125W	1394	13	+	520545	520562	18	2096.82	8.77e-06	ATCAGCTT	TATATAAATATATTA	TTGAA
YNL208W	1516	14	+	255063	255091	29	31130.6	8.77e-06	CTTGATTTA	TCTATATATACATAT	ATACTACTCG
YOR267C	1771	15	-	824448	824474	27	25460.4	8.77e-06	TTCAGACCT	TCTGTAAATAAAAAA	CTATCTATGT
YDR322W	318	4	+	1111716	1111735	20	9331.18	8.77e-06	ATAGTAT	CCTGTACATATAAAA	TAACGTGT
YER166W	527	5	+	517500	517529	30	2994.03	8.77e-06	TTTC	ACTGTATATATAATA	TTACATAATA
YIL049W	893	9	+	260936	260958	23	3243.55	8.77e-06	TAGGGCATT	CATATACATATATAT	ATAGACGCG
YJR138W	997	10	+	689392	689416	25	5547.36	8.77e-06	ATGTTATCTA	TTTATATATAAATAT	ACCTATGT
YLR355C	1329	12	-	837874	837899	26	22923.8	1.1e-05	CA	AATATATATATTTTT	TACATATTTA
YNL243W	1512	14	+	190993	191013	21	14230.7	1.1e-05	AACGTT	AATATAAATATATTT	ATTTGAAGAC
YBR258C	166	2	-	729704	729731	28	5217.15	1.1e-05	TCTTACTAAT	TCTGTATATAATATA	GCATA
YDL120W	233	4	+	246045	246065	21	16130.9	1.1e-05	AGAATCAT	ACTGTAAATACTTTT	CAGAAGAG
YDR302W	316	4	+	1068396	1068428	33	29188.1	1.1e-05	AATTTAAAAA	TTTGTATATAAAAAA	ATATAAGTAT
YER170W	529	5	+	526941	526962	22	9046.61	1.1e-05	.	TCTGTAAATAATAAA	TAAATATATA
YGR124W	665	7	+	741741	741759	19	2164.97	1.1e-05	ATAGATA	TATGTATATAATAAA	AGTTTTC
YKL083W	1093	11	+	280976	281002	27	5431.77	1.37e-05	TGTTCATACA	TATATATATATCTAT	TATTGTTGTT
YMR002W	1367	13	+	272865	272901	37	30513.8	1.37e-05	G	TATGTAAATAACTTT	TATAAATCAA
YAL035W	15	1	+	79497	79514	18	5070.31	1.37e-05	ATAGGTA	ATTGTATATAAAAAT	GTGAAC
YNL242W	1513	14	+	192458	192478	21	7911.31	1.37e-05	TATCA	AATGTATATACTTAA	ACTTAGGCCA
YOL059W	1643	15	+	218605	218636	32	9438.4	1.37e-05	AACGTTAATT	TCTATATATACATAA	CTACCATTAT
YOR172W	1676	15	+	656541	656558	18	3732.41	1.37e-05	GCCAG	ATTATAAATATTTAT	TTGATACG
YPL141C	1886	16	-	285627	285662	36	15335.3	1.37e-05	GGGGGAGAAT	TCTATAAATATATTC	AAAAAAAAAG
YDR225W	303	4	+	916015	916044	30	41622.4	1.37e-05	TTTTTATTTT	TCTATATATAATTTA	TTGG
YDR345C	456	4	-	1162847	1162867	21	14967.2	1.37e-05	TTATGAC	TTTATATATATAATT	CTCTGATAC
YLR204W	1195	12	+	552672	552694	23	43368.1	1.67e-05	GATATTATTT	CATGTATATATTATG	TTTGT
YNL098C	1604	14	-	439514	439535	22	6112.73	1.67e-05	TACACACA	TTTATAAATATATAC	AAAAGTAAA
YOR354C	1775	15	-	1001050	1001069	20	26930.6	1.67e-05	TAATGATTT	CTTGTATATAACTTC	CGTATA
YDR456W	341	4	+	1369410	1369433	24	12712.3	1.67e-05	CCTTGTTTCT	AATATAAATATATTA	ATTAAGTCT
YDR494W	351	4	+	1438040	1438058	19	17879.8	1.67e-05	TCTTACATA	CCTGTAAATATCTAG	TACGT
YDL097C	374	4	-	285371	285388	18	1733.72	1.67e-05	TTAGGTTTA	CATGTATATATATGT	ATGT
YDR470C	472	4	-	1399549	1399577	29	12192.4	1.67e-05	AATAAATACA	CATGTATATTTATAT	AATTATGGT
YER050C	551	5	-	253887	253905	19	4285.05	1.67e-05	TTCTG	TCTGTAAATATACAA	TATGTAAAA
YER054C	554	5	-	263161	263178	18	3909.04	1.67e-05	TTGCGCCA	CCTGTATATAAAAAG	TCAGG
YKR067W	1116	11	+	570189	570208	20	3180.31	2.01e-05	CAATG	TTTGTAAATAATATA	ATATGAAAGT
YKL192C	1124	11	-	80051	80072	22	4705.76	2.01e-05	ACCCG	TATATATATATATCT	ATATAACCAG
YKR054C	1154	11	-	544024	544041	18	3.2706	2.01e-05	CATGCTTACC	TCTGTAAATAAAATC	TTG
YLR115W	1180	12	+	380670	380693	24	4352.84	2.01e-05	.	TCTGTATATAACATT	CTAACTCACT
YMR203W	1412	13	+	669784	669807	24	24584.8	2.01e-05	TTTGTTTT	AATATAAATAATTAT	GTATATACGT
YCL051W	173	3	+	35904	35923	20	9026.43	2.01e-05	AGAGCCAAAT	CCTGTAAATACTTTG	TCTAC
YPL022W	1831	16	+	509574	509594	21	6472.55	2.01e-05	CCTGCAA	ACTGTAAATATAATC	CTAGAGTTG
YPR139C	1910	16	-	813107	813127	21	8514.11	2.01e-05	CATGCATACA	TATTTATATATATAT	GTCTT
YDR487C	476	4	-	1428286	1428308	23	4359.57	2.01e-05	CACATATATA	CATGTATATATTTGT	AACT
YER076C	560	5	-	313841	313871	31	8168.83	2.01e-05	CTCTAAACAA	TATGTAAATAATTCT	AAAGAACAA
YGL058W	633	7	+	394685	394706	22	1935.08	2.01e-05	ATTG	CATATAAATAATATA	CTAAAAAGAA
YLL026W	1160	12	+	91393	91421	29	5411.41	2.41e-05	TCAGTAATAT	AATATATATAATTAA	TAAAACTAAT
YLR309C	1323	12	-	748933	748952	20	4106.77	2.41e-05	GCATG	TCTATATATAAAATA	CTAAAGCAAT
YNL030W	1552	14	+	577168	577188	21	144148	2.41e-05	CATGT	ACTATATATATTAAA	AATAAGTCTC
YNL010W	1559	14	+	613612	613629	18	2015.04	2.41e-05	CATAG	CATTTATATATATAC	AAGGGAAA
YNL062C	1612	14	-	508698	508726	29	84.3233	2.41e-05	CTGAG	AATATATATATTTAC	ATTTATATAC
YOR232W	1692	15	+	775345	775364	20	23893.4	2.41e-05	TACGTTTA	CTTGTATATATTTGT	AAACTAA
YDL195W	218	4	+	111099	111118	20	3416.56	2.41e-05	ATAGTATTA	TATTTATATATTTAT	GTACTT
YDL182W	224	4	+	133480	133507	28	8491.94	2.41e-05	CTATCTTTCT	AATGTAAATAATTTC	CAGTTAAT
YER177W	531	5	+	546513	546529	17	4009.36	2.41e-05	TATATCTATA	TATGTATATAACATT	A
YGR192C	762	7	-	882727	882789	63	42724.2	2.41e-05	TCTTG	CATTTAAATAAATTT	TCTTTTTATA
YHR001W-A	807	8	+	108244	108267	24	18952.8	2.41e-05	CTCGATTA	TCTATACATATTTTT	AAACTGGATC
YIL015W	902	9	+	324133	324153	21	23301.5	2.41e-05	ATAG	CATATAAATATCAAA	TATATAGTCA
YJL045W	962	10	+	355923	355953	31	4236.52	2.41e-05	CTAAGTT	CTTATATATACTTTC	TAAATAATTA
YKL104C	1136	11	-	243045	243080	36	14929.6	2.86e-05	TTGTATTCTC	TATATAAATAAAAAA	TTATATTTTA
YMR214W	1414	13	+	695352	695371	20	1711.91	2.86e-05	TGATTCCAAA	ATTATATATACATTT	GA
YNL070W	1540	14	+	493657	493683	27	59784.1	2.86e-05	.	TATATATATAATAAA	ATATAAAATT
YBR221C	159	2	-	664948	664968	21	4591.63	2.86e-05	ACATACATAC	AATGTATATATTTTG	TTTT
YBR222C	160	2	-	668452	668470	19	2092.46	2.86e-05	TCAAGATTA	ACTGTATATAAATAG	AGATG
YOR359W	1712	15	+	1011112	1011130	19	8880.86	2.86e-05	TCTAGATC	ACTGTATATACTATA	GATATT
YPL260W	1785	16	+	51064	51084	21	6281.75	2.86e-05	TATGTC	TATGTATATAACAAA	CCCTGAATGA
YDR047W	270	4	+	552992	553020	29	6456.01	2.86e-05	ATACGTT	TATGTAAATAATATC	TTTTTCACAA
YDL166C	362	4	-	163396	163429	34	11060.2	2.86e-05	TGTATCTACA	TATATACATATATAA	TTGTAAATTA
YER182W	533	5	+	553307	553329	23	16754	2.86e-05	GCTGTAC	CATGTAAATAATACA	TATATGAAAT
YGR218W	681	7	+	934347	934368	22	3494.33	2.86e-05	ATTGTTCAAA	AATGTAAATATCATT	TTGTTA
YGL037C	718	7	-	427214	427245	32	23686.2	2.86e-05	TATAACAATA	TCTATATATATGTAT	GT
YJL133W	941	10	+	161653	161677	25	4.5425	2.86e-05	ATGTACA	TTTATATATACAAAT	TTAATTTGAT
YJL136C	1016	10	-	156445	156472	28	7025.55	3.36e-05	CAATATTTAA	TCTATATATAACTTA	CGTAC
YKL155C	1132	11	-	159462	159483	22	3850.16	3.36e-05	TTTTTTACAA	CATGTAAATAGAAAA	T
YLR357W	1222	12	+	842537	842563	27	17178.6	3.36e-05	TGAAGTC	ATTGTAAATAATATA	TCATACCACG
YNL131W	1534	14	+	379508	379538	31	98395.2	3.36e-05	GTATAAA	CTTGTACATATTTCA	AATAAAAAAC
YNR043W	1570	14	+	703191	703212	22	10259.1	3.36e-05	AA	TTTATAAATATCTTA	ATTTTAACAG
YOR108W	1667	15	+	524870	524900	31	7475.9	3.36e-05	TCATGT	TATATATATATGTAT	TTTTATTTAT
YOR230W	1691	15	+	772140	772159	20	2860.46	3.36e-05	CAAGGCCA	TATTTATATATTTAA	TGCTTTT
YOL143C	1717	15	-	54547	54565	19	5627.5	3.36e-05	ATA	TATGTATATATACTC	ACTATAGAAG
YDR072C	411	4	-	589995	590019	25	9009.36	3.36e-05	CTGGGCTAT	CCTATATATAATACT	ACAATGGTGG
YDR333C	453	4	-	1134160	1134187	28	4391.36	3.36e-05	TGTCAACTAC	CTTATATATACTTCT	TCAACAGACA
YER030W	505	5	+	213967	213987	21	17071	3.36e-05	CGTTCTA	TATGTATATAAACTA	TATGTCAGC
YFL034C-A	593	6	-	64209	64230	22	13071.8	3.36e-05	ACTCA	CATGTATATTAATTT	ATAAAATGCT
YGL001C	736	7	-	496129	496155	27	6167.8	3.36e-05	CGTTAATATA	CTTGTATATACTTCC	TCTGCTGGT
YJL130C	1017	10	-	172828	172857	30	25079.9	3.94e-05	GCCAAAAAAA	CTTATAAATACTTCT	ACTCTTTTGT
YKL139W	1081	11	+	182879	182898	20	1481.47	3.94e-05	TA	TTTGTAAATAAAACT	AATTCTAGCA
YLL050C	1245	12	-	39735	39754	20	3383.83	3.94e-05	AAATGTATA	TCTATATATAAAATC	GTCATA
YML007W	1366	13	+	255934	255962	29	5.2693	3.94e-05	CACAACCTAT	ACTTTAAATATATTT	AGACTAT
YMR129W	1395	13	+	529179	529204	26	5372.34	3.94e-05	AAGAAACCAA	CCTGTTAATATTAAT	TTAGACTCT
YMR162C	1477	13	-	578891	578917	27	5014.69	3.94e-05	AGAACATTTT	TATATATATACCTTT	TATTGGAAA
YGR238C	778	7	-	966644	966663	20	3089.44	3.94e-05	GAACGAAATA	CTTGTAAATAATATG	CAAAA
YGR240C	779	7	-	970581	970600	20	2584.23	3.94e-05	TTATTATT	TCTTTATATAATTTT	TGTACGA
YIL157C	910	9	-	46894	46924	31	21468.9	3.94e-05	TTG	TCTGTAAATATCCTT	TATTATTATT
YJL071W	951	10	+	306408	306428	21	4739.75	3.94e-05	GTCGCCAACT	CATGTAAATATACAG	GCAGAG
YJL048C	1029	10	-	347337	347356	20	3.634	4.59e-05	TTATA	CATATATATTTATTT	ATTAGTCACT
YLR109W	1178	12	+	369339	369363	25	426451	4.59e-05	C	CATGTTTATATAAAA	AAAATTCAAA
YLR035C	1259	12	-	212142	212161	20	5003.08	4.59e-05	TAT	ACTGTATATATCTCA	TTCATCTGAT
YLR378C	1333	12	-	875599	875617	19	2399.76	4.59e-05	GAGCTAAATA	ACTATATATATGTAT	GC
YOR238W	1693	15	+	784145	784163	19	7648.17	4.59e-05	TTTAATTTAT	TCTATATATAGATTT	G
YPL135W	1804	16	+	298348	298369	22	4301.59	4.59e-05	GCATCATTAT	TATATAAATATTCTT	TAGT
YDR002W	256	4	+	453717	453736	20	19287.2	4.59e-05	CGTG	CATATATATTTTTAT	CTACTGTGAG
YDL103C	372	4	-	275061	275087	27	5922.45	4.59e-05	TTGTGATTC	AATATATATAATAAA	ATATTTCGTA
YHR203C	883	8	-	504403	504427	25	5977.51	4.59e-05	T	AATATAAATAAATTC	TAAATCAACT
YJL205C	1002	10	-	50071	50094	24	10780.9	5.32e-05	A	TATGTAAATACCATA	ATAATTAATC
YMR286W	1426	13	+	842250	842267	18	1560.35	5.32e-05	CTGACTTATA	TATGTATATAGTATT	A
YPL156C	1881	16	-	256843	256869	27	83.4165	5.32e-05	CTCTTAAATA	CTTATATATATGTTC	TT
YFL037W	574	6	+	57858	57877	20	3311.14	5.32e-05	TGTAATTCAA	AATATATATATGTAT	AT
YFR028C	595	6	-	209357	209380	24	4631.97	5.32e-05	GTTGAATTCT	CATTTATATAATAAA	AAGCATTT
YGL228W	609	7	+	69433	69451	19	2437.76	5.32e-05	TTTACC	TTTATATATAAACAT	ATATAGCC
YHR120W	830	8	+	352459	352486	28	6355.51	5.32e-05	ACAACTATTA	ATTGTATATAATTTG	ACATG
YJL062W-A	952	10	+	317040	317066	27	6185.78	5.32e-05	TCTCTCCTCT	TTTGTAAATAGTTTA	CCTACTTG
YKL139W	1083	11	+	183708	183730	23	4058.6	6.15e-05	ATCTCAAAAA	ACTGTATATATGATA	TT
YBR085C-A	140	2	-	418609	418634	26	4.7242	6.15e-05	TTTTAAAAAA	AATTTAAATAAATAT	TCTAA
YNR023W	1567	14	+	672161	672182	22	10178.2	6.15e-05	GTAGTTTTC	TTTGTATATAAACTC	TAGATAGG
YOR293W	1705	15	+	867960	867979	20	9907.1	6.15e-05	.	TATGTATATTTTTTA	ATTAATAAAG
YPR133W-A	1858	16	+	797835	797857	23	228377	6.15e-05	AGA	CGTGTAAATATTTTT	TAAAAAATTG
YDL147W	228	4	+	192365	192383	19	1056.59	6.15e-05	CTATG	CATATATATAACTCA	AATGGAAAA
YFL021W	582	6	+	97550	97574	25	5524.65	6.15e-05	.	TATATATATACACAT	ACTAATCAAA
YJR113C	1053	10	-	638189	638211	23	7970.74	7.1e-05	ACTTG	CCTGTACATAAACAC	ATTTATATGA
YLL001W	1164	12	+	150277	150298	22	2090.82	7.1e-05	TTCTTTTT	CTTGTTAATAAAAAT	CCATAACTA
YLR249W	1205	12	+	639972	639990	19	9051.68	7.1e-05	TT	TATGTATATTTTAAT	TTCTATGTTT
YBR066C	133	2	-	370826	370847	22	3542.3	7.1e-05	AATCGTTTAT	CTTTTATATATTATC	TGGCCTA
YMR115W	1390	13	+	499235	499267	33	11916.3	7.1e-05	AAATATTTCA	ACTGTACATATGTAT	TT
YML110C	1441	13	-	49801	49825	25	31179.8	7.1e-05	AGTG	ACTGTACATAATATA	ATAATATTAA
YOL077W-A	1641	15	+	185680	185710	31	7368.86	7.1e-05	T	TTTGTACATACAATA	AATATTCTTT
YDR332W	319	4	+	1132931	1132952	22	4699.58	7.1e-05	TGTTACTACT	TATGTAAATACTAAG	ATGAC
YDR028C	400	4	-	498181	498206	26	13329.3	7.1e-05	TTTAGA	ATTGTAAATAATACT	CCTTCACCAG
YER026C	542	5	-	207582	207606	25	42507.6	7.1e-05	A	TTTGTACATATAACT	TTTTATTCTA
YFR045W	588	6	+	243010	243035	26	3987.92	7.1e-05	TTTACTCTTT	TCTGTACATAAATTG	CC
YGL137W	616	7	+	252801	252819	19	2285.81	7.1e-05	GATGGTAAA	CATATATATATACAG	ATGTA
YNL181W	1523	14	+	299619	299641	23	7561.83	8.17e-05	A	TATGTAATTATTTAT	TTACTTTTTC
YOL109W	1639	15	+	110726	110751	26	4746.47	8.17e-05	TCTGAC	CTTTTACATAAATTT	TTCTTAATTG
YDL066W	245	4	+	336233	336253	21	2644.73	8.17e-05	TTATCATA	AATATATATACCTTA	TTGTTGTT
YER018C	540	5	-	191866	191895	30	17429.9	8.17e-05	GTTCTTACTG	TCTATACATAACTTT	TACAAGGACC
YJR110W	984	10	+	633884	633901	18	1665.03	8.17e-05	TATGGTCT	TTTGTAAATATCAAG	GTAAT
YKL085W	1092	11	+	280445	280463	19	1415.69	9.38e-05	AGTT	TCTTTAAATATACAT	ATATGATATA
YLR435W	1237	12	+	1007002	1007019	18	2005.22	9.38e-05	TCTTCAAAA	TCTGTATATTATAAT	TGAT
YML100W	1347	13	+	73988	74018	31	5994.22	9.38e-05	ATATCAAT	TCTATAAATTTTTTT	CTTCTCTCTA
YBR126C	145	2	-	488806	488837	32	10025.8	9.38e-05	CTTTTTTTAT	ACTTTATATAAAATT	ATATAAATGA
YNL294C	1576	14	-	78605	78639	35	10100.6	9.38e-05	AACAAACCTA	CATATTTATATATTC	CATGCATGC
YNR049C	1632	14	-	713511	713530	20	3514.69	9.38e-05	TGGTGAT	ACTGTAAATACTACA	TTGGTCCA
YOR133W	1669	15	+	577740	577768	29	15687.3	9.38e-05	ATAGA	CTTATATATTATTTT	CTTACACATT
YPR008W	1836	16	+	575143	575163	21	3186.65	9.38e-05	TTCCTCCTCC	CACATATATATATAT	A
YCR037C	204	3	-	194381	194403	23	5309.1	9.38e-05	CCCT	CATGTAATTACATTT	CTTATTACTG
YER048C	550	5	-	246937	246954	18	1337.91	9.38e-05	T	CATGTATATTTTTCA	TATATAGCGC
YKL002W	1103	11	+	438341	438366	26	779.628	0.000107	TGACGAA	ATTGTAAATAAAGTT	CTTGATGAGA
YBL059C-A	114	2	-	109991	110020	30	5.451	0.000107	TATATTTATA	TCTTTAAATATACTT	AGAACTG
YLR390W	1230	12	+	903426	903450	25	4420.08	0.000107	ACTTTCTTTT	CCTGTATATAGCATC	A
YLL013C	1251	12	-	124920	124937	18	5171.73	0.000107	TTGAATATCT	ACTGTAAATAGTATA	A
YLR202C	1295	12	-	550610	550632	23	23038.5	0.000107	CAACTTTCAT	CTTATAAATATATGC	G
YML028W	1362	13	+	220791	220817	27	36805.5	0.000107	CCTATCTA	TCTATATATAAAACC	CATAAACTTA
YMR089C	1466	13	-	445432	445449	18	1648.67	0.000107	AAATGCA	CCTATATCTATATAT	GATCAA
YNL040W	1549	14	+	554226	554248	23	4096.24	0.000107	TGCAAAA	TCTGTTAATAAAATT	TTACTGGATT
YOR153W	1674	15	+	619737	619759	23	9067.12	0.000107	TGTTATTCTA	ATTATAAATAAATTG	GCAACT
YOR130C	1750	15	-	570624	570642	19	2299.63	0.000107	T	CTTGTATAAAATTTA	CTTACCAAAA
YCR023C	194	3	-	158926	158946	21	1938.71	0.000107	TGTCGTCTA	CTTGTACATAATCAC	AGGGATA
YDR169C	427	4	-	793317	793342	26	5726.73	0.000107	CACCACCATT	CCTGTTAATATCAAA	CGCAGCA
YDR183C-A	432	4	-	830444	830461	18	1066.4	0.000107	T	CATGTATAAACATTA	CTATACGCAT
YER044C	549	5	-	237526	237550	25	3233.91	0.000107	GCAAGCATAT	CCTGTAAAAAAAATT	ATATAGAGAT
YFL026W	579	6	+	82865	82887	23	4919.65	0.000107	TCTGCACTCT	ATTTTAAATATTTAC	TGTCTAA
YIL115C	912	9	-	148728	148747	20	3740.04	0.000107	AACG	CACATAAATATATAT	ATATTGATTA
YJL062W-A	953	10	+	317113	317130	18	1017.33	0.000107	TACGGA	TATATACATACATTC	TGTTTGT
YJL103C	1022	10	-	228862	228887	26	5414.87	0.000123	TATCAACAAT	AATATTTATATTTAT	GTACAG
YKR008W	1104	11	+	454118	454145	28	5551.53	0.000123	G	CATGTATCTATATAC	AACCTATATA
YMR012W	1372	13	+	295019	295038	20	20307.8	0.000123	ATAGCCCATA	CTTGTATATACTACG	TGTAA
YOR241W	1694	15	+	787132	787150	19	2330.71	0.000123	T	CGTGTATATAAAATT	TCTCTTCGAC
YOR267C	1770	15	-	824251	824275	25	4447.89	0.000123	TTTGTCCAAT	AATATTAATATATAT	CACGATGAT
YDL075W	243	4	+	323010	323031	22	7116.6	0.000123	ATACTCATTT	TATATTAATAAATAT	AAAGTA
YDL001W	255	4	+	449284	449302	19	2593.13	0.000123	TTTTGAT	CATGCAAATATATTA	CGGTATT
YDR229W	305	4	+	924908	924929	22	6812.75	0.000123	ATTTTACCCA	ATTGTAAATAGTAAA	A
YHR169W	840	8	+	442057	442076	20	3420.19	0.000123	G	ATTGTAAATAGTAAA	TATAAACTGG
YIL124W	889	9	+	127117	127137	21	3541.58	0.000123	AATAGCTA	CCTATATTTATATAC	AAGATTCC
YIL077C	917	9	-	214947	214964	18	1432.77	0.000123	TGGTCACTAA	TTTGTATATAGGTAT	A
YML057W	1355	13	+	162006	162030	25	2630.58	0.00014	TCCTATTTCC	ACTGTACATACTTCA	ATAAGTAAGT
YMR260C	1487	13	-	789305	789335	31	5690.03	0.00014	CTATTCATAA	TTTATTTATAATTAT	ATTTTTTAGT
YNL197C	1592	14	-	267649	267673	25	1076.76	0.00014	CCCAAATCCT	AATGTAAATATGCTT	TC
YDR479C	475	4	-	1416879	1416896	18	2508.99	0.00014	TCAGTCTCCT	ACTGTATATACGTCT	AG
YFL026W	581	6	+	83996	84028	33	14741	0.00014	TATTTAAACT	CCTTTACATAATAAA	CATCTCGTA
YGL079W	629	7	+	360150	360167	18	1095.84	0.00014	AGAGTC	AATTTAAATAATATT	AATGATA
YGL071W	630	7	+	373018	373038	21	2908.08	0.00014	ATGCTTACCC	TCTGTAAATAACACC	GGTA
YGR037C	739	7	-	559618	559648	31	9120.92	0.00014	AAACGTGACT	TATGTACATTTATAA	ATGCCCAT
YIL149C	911	9	-	62994	63024	31	7368.86	0.00014	AATATTAAAC	AATGTAATTATATAA	ATATGAAACA
YIL030C	921	9	-	296741	296758	18	1759.89	0.00014	C	CCTGTTAATAATATC	AATAATGTGG
YJR135W-A	995	10	+	677270	677294	25	40968.7	0.00014	CCTTAATATA	TCTGTAAATAAGCAA	A
YJR077C	1050	10	-	577206	577231	26	34603.9	0.00016	A	CATGCATATATATTC	TCTCCTCATC
YLR098C	1278	12	-	338916	338935	20	2068.48	0.00016	CAAATTC	CTTGTCTATAATAAA	AAAGAAGA
YLR244C	1298	12	-	625139	625159	21	14346.8	0.00016	GTATTTTTAT	CTTATACATATAGAA	AC
YLR277C	1305	12	-	698608	698629	22	3950.12	0.00016	TTTTCAAACC	TATGTAAATATGATG	A
YMR203W	1413	13	+	669825	669846	22	4253.96	0.00016	GGGGGAATTC	CTTGTTTATAGTTAT	G
YNL065W	1543	14	+	505552	505574	23	18738.9	0.00016	CTTT	CATGTAAATTTTTCC	TAATTAATGT
YBR270C	169	2	-	743584	743606	23	367.825	0.00016	TCTGGAAAA	TCTGTATATTCCTTT	AACCCTAGC
YOR363C	1779	15	-	1023049	1023077	29	5591.69	0.00016	CAAAACCTCT	TTTGTATATATGATG	TC
YPL061W	1824	16	+	434176	434196	21	5898.65	0.00016	TGTATA	CATATAAATTAAAAA	ATTTGGTTTT
YPL012W	1834	16	+	533475	533502	28	6899.99	0.00016	ATATTATAAT	ACTGTATATTAAAAA	TGATTAA
YDR508C	482	4	-	1466268	1466299	32	9450.05	0.00016	ACTATTTAAC	TCTTTAAATATTCTA	TGTACTT
YEL063C	534	5	-	33474	33502	29	1264.85	0.00016	TTCTTAACT	CCTGTAAAAACAAAA	AAAAAAAAAG
YLR075W	1173	12	+	283663	283683	21	14812.4	0.000181	.	ACAGTAAATATATTT	ATACATTATT
YLR317W	1216	12	+	766111	766134	24	5787.79	0.000181	AAGCAAAAAT	CATATACATACTCTA	TTACTTT
YOR007C	1734	15	-	339982	340006	25	4615.99	0.000181	AAGTGATAT	CTTATTAATACAAAT	CTACTGTACG
YOR021C	1736	15	-	372685	372705	21	3278.26	0.000181	CATTAATTAT	ATTGTATATAGTTCA	A
YPL099C	1888	16	-	364270	364290	21	5655.86	0.000181	.	CCTGTTTATAACTCT	CTCAATACCA
YKL148C	1134	11	-	169044	169066	23	13664.2	0.000205	TTCTT	CTTATACATACTCTA	TTTATTTAGT
YNR009W	1562	14	+	643487	643504	18	1328.09	0.000205	T	TGTGTATATAATAAT	ATTATTGTCT
YOR382W	1716	15	+	1060036	1060056	21	3762.94	0.000205	TATAG	CATATTTATAACTTA	TCTATGAAAA
YOL040C	1728	15	-	253097	253115	19	43072.1	0.000205	CCTTGTATCT	TTTTTATATATAATG	TCTA
YOR052C	1739	15	-	426620	426645	26	28075	0.000205	AA	CATGTATAAATTACT	TGAATGGTCT
YCR003W	178	3	+	119195	119213	19	2506.8	0.000205	GTTTCC	TTTTTAAATAAACTT	AAGCCTGT
YCR012W	184	3	+	139085	139105	21	3236.28	0.000205	GAATATTTTT	TATTTATATACGTAT	AT
YBL099W	43	2	+	38855	38877	23	7269.62	0.000205	ATT	ATTATATATTATTAT	TATTCTTATG
YGR198W	676	7	+	896043	896061	19	987.529	0.000205	GTTAGATTTT	CTTGTATCTAATAAT	TTGA
YHL025W	798	8	+	55873	55901	29	5913.18	0.000205	ATATACTTTC	CTTTTACATATTTAG	TATAG
YHL003C	858	8	-	100508	100529	22	2340.34	0.000205	AAGTAATAAT	TCTGTAAAAAAAAAA	AAAAATG
YLR175W	1187	12	+	507603	507620	18	1079.49	0.000232	ATCTCAT	CCTATATATTTAACA	GCTTTC
YLR383W	1228	12	+	888641	888658	18	2270.2	0.000232	TCTT	CATGTAATTATTCAA	AATATTGTG
YLR287C-A	1313	12	-	712404	712423	20	7330.86	0.000232	TGCGTTTTTT	ACTTTAAATATAAAG	CAGT
YMR307W	1434	13	+	888773	888796	24	4309.22	0.000232	GTAAGT	ATAGTATATATTTTT	TTTCTATGTA
YML087C	1447	13	-	95684	95705	22	6738.79	0.000232	T	CATGTACATTCTAAT	AACTATTCCT
YNR014W	1564	14	+	653223	653244	22	3870.15	0.000232	CGTCGT	TTTATATATTCATTA	CTAAAATCGA
YPL183W-A	1800	16	+	199446	199474	29	89448.2	0.000232	GTAAATAATA	CATATCTATAATATT	CTTTTATGTA
YPL028W	1830	16	+	499324	499347	24	5220.78	0.000232	TTTCATAAAA	TACATAAATATATAA	ATGGCTTT
YPR043W	1842	16	+	654886	654918	33	13361.6	0.000232	CAAC	TATATAATTAATTAT	AACTCAAAAA
YPR080W	1848	16	+	701997	702027	31	11804.9	0.000232	GTTGCATAT	CTTTTATATTTAAAT	CTTATCTATT
YPR004C	1900	16	-	564167	564188	22	1923.08	0.000232	A	TTTGTATATAGCCAT	TGGCGTTTCT
YFR020W	585	6	+	193493	193523	31	850.687	0.000232	TTGGTTTATA	ATTGTTAATAAAAAA	AAAAATAATG
YFR033C	597	6	-	224286	224310	25	4897.66	0.000232	TCATATTCCC	TATATTCATATTTAT	TCTGAGT
YHL030W	795	8	+	41044	41062	19	2075.19	0.000232	AGAAAAAAT	CCTGTCCATATTAAA	CAGAA
YBR142W	81	2	+	528803	528826	24	4073.7	0.000232	TGATATTTCT	CCTGTAAATTTACCT	GAATGG
YBR183W	90	2	+	596063	596081	19	4564.73	0.000232	CAGAGATTAA	TTTGTAAATAAAAGC	AGAA
YBL059C-A	115	2	-	110062	110084	23	16816.4	0.000262	CTCAATATCC	CTTGTAAATAAAAGG	CAG
YLR300W	1214	12	+	729228	729245	18	1478.57	0.000262	ATATCACT	TCTGTCAATATTTAG	GTAAG
YBR052C	130	2	-	338696	338713	18	3562.31	0.000262	A	ACCGTATATATCTTT	ACATAAGTAC
YMR005W	1370	13	+	277214	277245	32	3826.53	0.000262	CATCTCTTAT	ACTGTCTATAATATT	TAAAGGTATA
YBR198C	158	2	-	617956	617988	33	4599.81	0.000262	ACCCAATATT	CATTTATTTATTTTT	AAATTTGGTG
YNL058C	1613	14	-	516866	516883	18	9.8136	0.000262	TAAAACA	TTTGTAAAAAAAAAA	AATGTA
YCR069W	185	3	+	240050	240072	23	3577.93	0.000262	GATTTTAATT	AATATATATACATGA	CAAT
YDL112W	234	4	+	258927	258951	25	5633.68	0.000262	GGTGCTCTCA	TCTGCAAATATTTAC	CACGCGAAG
YDL022W	251	4	+	413050	413076	27	3871.42	0.000262	TCTTCTATAT	CATATTCATAAATTA	GCATTA
YDL014W	253	4	+	428517	428548	32	4530.2	0.000262	ACGTATTCGC	CATATAAAAAAAAAA	GAGTAT
YGL057C	712	7	-	394825	394852	28	5353.08	0.000262	C	TAAGTAAATATATTC	TTTCTACTCT
YGR261C	784	7	-	1016430	1016453	24	2464.28	0.000262	GACTTATTCA	CCTGTATTTACTTAG	ATTTG
YHR009C	863	8	-	124051	124070	20	8428.69	0.000262	TATGCACAAA	TTTGTACATATAAGA	GCTT
YLR064W	1170	12	+	265423	265443	21	3125.59	0.000295	TTCGAATA	ATTGTAAAAAAAAAT	TAGCACAA
YLR421C	1337	12	-	965528	965548	21	3003.47	0.000295	ATGAGTTCA	ACTGTAATTAAATTC	AGGGCTG
YML111W	1342	13	+	48120	48144	25	131.755	0.000295	TATAAAAATA	ATTGTAAATACTCTG	GCATA
YML091C	1445	13	-	87301	87318	18	1508.01	0.000295	GATCGAA	ACTATTTATATAAAC	GAACAC
YNL069C	1607	14	-	493839	493862	24	9311.57	0.000295	TTTGTTTCAC	ATTTTAAATAATATC	AATAACAG
YPL244C	1872	16	-	86967	86985	19	2030.3	0.000295	AAAAGTT	AATATTTATAAAATT	TGTCTAT
YDR023W	260	4	+	490940	490963	24	2795.75	0.000295	TCTGCCAATC	TTTTTTAATATATTT	CTCATGAT
YDR225W	302	4	+	915971	915994	24	4736.64	0.000295	CTGCTTCTCC	ATTGTAACTATATTA	AGTGTCT
YFL026W	580	6	+	83960	83979	20	2108.08	0.000295	ACCACATTC	TCTATAAAAAAAAAT	GGTATC
YGL043W	635	7	+	418588	418606	19	2240.93	0.000295	CGATG	TACATATATACATAT	ACTGCTGGT
YGL076C	708	7	-	364294	364313	20	2827.75	0.000295	ATTA	CATATAACTACTTAT	TTTATCTAAG
YHL001W	805	8	+	105164	105186	23	5325.1	0.000295	T	TATATATATTAATCT	TAACCATTTA
YMR186W	1404	13	+	634493	634513	21	11978.5	0.000331	CATGT	TTTATATATTATATA	AATTTGTTTA
YNL088W	1538	14	+	458671	458690	20	3.634	0.000331	GACCAA	ATTGTAAAAAAAATT	TCAGAAATT
YOR198C	1763	15	-	720467	720487	21	19590.1	0.000331	AATATTCTAA	CTTGTAAATAACCGT	CAT
YPL273W	1784	16	+	26086	26108	23	13362.9	0.000331	AATTCTTAAC	ATTATATATATGCTA	AA
YPL096W	1815	16	+	367170	367187	18	3.2706	0.000331	TCTGGAT	CTAATATATAAAAAT	GTTGAT
YCR024C-A	198	3	-	162862	162912	51	9277.57	0.000331	CCCCTTCATC	TTTGTTTATATCCAT	TCTAGAACAT
YBL002W	55	2	+	236919	236949	31	8743.48	0.000331	TTAGTGGCAT	TTTTTATATATTGTA	A
YGL094C	704	7	-	330981	331010	30	6520.53	0.000331	TTGTGTACT	ATTATATATACTGTA	ATCAACATAT
YBR118W	78	2	+	479067	479098	32	22904.5	0.000331	CCATATAATA	TTTTTATATACCTCT	TATTTTTATG
YJL166W	933	10	+	106772	106791	20	12235.3	0.000331	.	CTTACATATATATTC	TGTTTATAAA
YJR127C	1054	10	-	658893	658910	18	2011.77	0.000371	GTCCGA	TTTACAAATATATAA	TGGCGGC
YML085C	1448	13	-	97864	97887	24	1478.57	0.000371	T	ATTGTAAAAAAAAAA	ATTCCCCCTA
YNL027W	1553	14	+	581646	581673	28	1689.38	0.000371	GAATTTTTTT	TTTCTATATAATAAA	TATGTAATT
YPR063C	1903	16	-	677663	677685	23	4321.94	0.000371	TATGCACA	AATATATAAAATTAA	ATACGTAAAT
YDL128W	232	4	+	233914	233941	28	4452.44	0.000371	CCATTCTCTT	TTTTTTTATATTTTA	TCTTCTTCGT
YDL110C	371	4	-	264419	264437	19	2427.4	0.000371	.	CGTATAAATATTTCA	ATAACTCCAT
YER182W	532	5	+	553267	553292	26	4635.25	0.000371	GCCGTCTACT	TATTTATTTATTTAT	TTATTTATAC
YFR053C	601	6	-	253773	253790	18	1472.03	0.000371	T	TCTGTCTATAACAAA	TACCCAGGTT
YGR161W-C	672	7	+	810717	810747	31	6856.2	0.000371	ATTGCTTTTC	ACTGTAAATACGCAC	TAATATTCAT
YBR096W	73	2	+	436734	436769	36	13981	0.000371	GGTATTATAA	AATATATAAATCTAT	CTTCTTTCAA
YHR018C	865	8	-	140326	140347	22	11048.4	0.000371	TTCTACCTTA	ACTGTAAATAAGGAA	A
YJL070C	1026	10	-	308781	308805	25	2680.53	0.000414	CATTACATGT	ATTATATTTATAAAA	GTTTAG
YKL141W	1080	11	+	180284	180308	25	4934.01	0.000414	TTTCTACACA	CAAATATATATATAG	CCAAT
YLR390W-A	1231	12	+	904474	904504	31	11994.3	0.000414	AGGTATCTAT	CTTTTATATTTCTTA	TTTCCTCTTC
YML063W	1353	13	+	147282	147300	19	2013.03	0.000414	ATGTACACAA	TTTATTAATATGTTT	TC
YBR196C	154	2	-	612125	612147	23	9014.41	0.000414	ACACATATCA	TATTTCTATATTTTT	AAGATTT
YOR120W	1668	15	+	551622	551640	19	5407.23	0.000414	TCCAACTTT	TCTATAAATAACCTG	AAAGA
YBR283C	170	2	-	770300	770318	19	2375.6	0.000414	ACAAG	ATTGTCTATACTATT	TTTGCAGGG
YCR077C	208	3	-	250320	250342	23	4376.29	0.000414	GTTAAAATCT	ATTATTTATAATAAA	GAGAAA
YDR002W	257	4	+	453750	453771	22	4277.97	0.000414	AGTTGC	TCTTTAATTATATAA	AAAACGCTTA
YDR470C	473	4	-	1399596	1399615	20	3954.11	0.000414	CCTCCACCA	CTTGTCTATATCCAA	AGGTTT
YGR108W	657	7	+	705144	705166	23	4372.09	0.000414	ACGGTTAT	CTCATATATATTATC	ACACGGTATC
YBR158W	84	2	+	556345	556382	38	9124.37	0.000414	.	ACTGTACAAAAATAA	CTTATTTATC
YKR059W	1112	11	+	556254	556271	18	1246.31	0.000462	ATATGCTT	TTTGTATTTAATTTG	TTTTT
YLR443W	1240	12	+	1023352	1023370	19	1539.99	0.000462	.	CTTGTTCATATCAAC	TCTCTACTAT
YMR054W	1382	13	+	385991	386013	23	7534.75	0.000462	T	ACTGTAAATTTTCTC	ATCTACCCAC
YMR241W	1422	13	+	751894	751913	20	2780.5	0.000462	TGATACAATC	TTTTTATATAAGTCT	TT
YPR091C	1904	16	-	716119	716146	28	4192.92	0.000462	TACTATATTA	AAAATAAATAAATAT	CACTTGAA
YDR519W	353	4	+	1481002	1481028	27	5181.52	0.000462	CTAACTACAA	TATATTAATATAAAG	AAATG
YDL157C	364	4	-	174184	174202	19	2344.52	0.000462	CGTGAAATTT	TCTGTACATAAAGTG	CTA
YDR006C	396	4	-	459482	459500	19	2178.78	0.000462	GGGTG	AATTTAAATACTTCC	CTACTTTGG
YDR186C	433	4	-	835290	835329	40	7356.48	0.000462	TTAACATCCT	ACTTTACATAGATAT	C
YGR082W	653	7	+	644632	644652	21	21753.1	0.000462	TTTCTTTTAC	TCTGTATATAGCCCT	AT
YGR103W	656	7	+	697359	697378	20	2504.26	0.000462	TATAGAAATA	CCTGTACATTAAAAG	TGGTT
YGR240C-A	780	7	-	974746	974773	28	6213.05	0.000462	ACTATCCAAA	CATGTAAATTTTACG	TACCAT
YKL210W	1059	11	+	42266	42288	23	4535.12	0.000513	AATAAAT	TAAATATATACATTA	AATATGTATA
YLR419W	1236	12	+	962760	962781	22	1543.26	0.000513	C	CCTGTATAATAATTA	TCATCTTCAT
YML063W	1352	13	+	147251	147271	21	7770.1	0.000513	TAAAC	AAAATAAATATAAAT	TATAAGATTT
YPR080W	1849	16	+	702040	702059	20	61571.2	0.000513	GTAATTTATC	CTTATATATAGTCTG	GT
YDL206W	215	4	+	90845	90862	18	1396.79	0.000513	A	CTTGCAAATAATCAT	ATCACTGTTC
YDR062W	272	4	+	576949	576971	23	4898.76	0.000513	AACTTATCAT	CATATAACTATTTAG	GCTTC
YDR258C	446	4	-	971730	971748	19	24.1699	0.000513	ACATTTCTCT	TTTGTAAATAGAAGA	A
YDR293C	449	4	-	1045363	1045400	38	14219.1	0.000513	TGCAGCCTT	CTTTTCAATATTTAC	AACTTTTCAA
YGL105W	623	7	+	308617	308634	18	3.2706	0.000513	TACTTATTT	CACATATATAATTCA	AAGA
YGL030W	636	7	+	439686	439711	26	17315.4	0.000513	ATTTTTCTAT	AATATATAAATCTTA	GACTAT
YGR260W	691	7	+	1014149	1014168	20	4804.98	0.000513	TGTAACTTTT	CTTTTATATTTGTAT	GT
YGL008C	723	7	-	479426	479452	27	20386.3	0.000513	CTTAATTTTT	AATATATATAATGCA	C
YGR279C	791	7	-	1048764	1048789	26	11753.1	0.000513	CTACTCA	ATTGTAAAAAAAAAC	AAAAAAAATC
YHR021C	867	8	-	147822	147855	34	37.0736	0.000513	AAATCATCTT	CTTTTATCTAAATAT	ATA
YJL003W	971	10	+	433134	433159	26	5400.7	0.000513	TTGGAAAATT	CTTATCTATAAAACT	TATAAAAAAT
YKR067W	1115	11	+	569548	569567	20	2435.2	0.000569	.	TTTGTCTATTTTTAT	GCGTTATTGG
YKR096W	1119	11	+	630426	630465	40	8977.55	0.000569	ATAACACTTT	AATTTTAATATATAC	TTTTATATGC
YLR372W	1227	12	+	868441	868466	26	4890.39	0.000569	GTTAACATTT	TCTTTATATTAAATA	TGTACGA
YOL049W	1645	15	+	238865	238888	24	5172.8	0.000569	ACCTGATTCT	TATTTACATAAAACA	ACTGAAGCG
YDR055W	271	4	+	564839	564857	19	1864.57	0.000569	CGGCAATCAT	CATGTCTATAATGTA	ATG
YDR461W	344	4	+	1385399	1385422	24	22977.4	0.000569	AAGTAACTAT	ATTATATAAAATATT	TTGATACC
YDL133C-A	368	4	-	221566	221588	23	7084.09	0.000569	CAGAGATCT	ACTTTATATTTAATA	TCTAGATAT
YDL081C	379	4	-	309732	309762	31	14794	0.000569	AACATTTAAA	ATTTTTTATAATTTT	TCTATATAGT
YER040W	506	5	+	232110	232131	22	759.638	0.000569	GATCAAATTA	CTTGTAAAAAAAGAA	ATG
YBR056W	69	2	+	349397	349415	19	6.9065	0.000569	CAAA	CACATATATACTAAC	TATAGGCGTT
YBR106W	74	2	+	452736	452754	19	716.749	0.000569	CAACCATCAT	CATGTACATTAGAAT	TT
YBR206W	98	2	+	634902	634920	19	2337.61	0.000569	.	TATCTATATACACAT	AATTCAATGT
YKL176C	1126	11	-	116168	116186	19	1981.97	0.00063	ATAT	CATATAAATTTCCAC	TAAAGAACGT
YLR048W	1167	12	+	243477	243501	25	3939.04	0.00063	ATCTTTATCT	CATATATATTTGCTT	CT
YBL045C	118	2	-	134105	134122	18	1449.13	0.00063	TATTTTC	CATGCACATAAAATA	GAAATA
YAL038W	12	1	+	73330	73353	24	70477	0.00063	GAATTATAT	TTTTTAAATTTTATA	TAAAGACATG
YLR163C	1291	12	-	491793	491818	26	8050.87	0.00063	TCTCTTCATA	CTTGTATAAAGTTCT	A
YMR039C	1462	13	-	348542	348564	23	4585.27	0.00063	AAAAGAAATA	AAAATATATACTTTT	CTGTTTGT
YBR181C	152	2	-	591668	591694	27	5078.49	0.00063	ACCTGCAT	AATTTTTATACTTTT	TCCTTTTAGA
YPL016W	1833	16	+	522757	522774	18	1553.81	0.00063	C	AACGTAAATAATAAC	AATATTGGCC
YDL025C	394	4	-	405285	405302	18	1409.87	0.00063	A	ATTGTATATAGAAGA	TTCAAAGTAC
YDR019C	398	4	-	485344	485361	18	4356.1	0.00063	T	AATGTCTATAATCAA	AAAAATTGTG
YDR133C	420	4	-	720892	720916	25	3593.74	0.00063	TTATTATAAT	AATATTAATATAAAG	TTAAT
YER056C	555	5	-	266972	266998	27	6251.21	0.00063	T	ATTGCAAATAATATT	CCAAATATGT
snR42	1155	11	-	559231	559248	18	2174.42	0.000697	TCTCGTTT	TTTTTAAATTTTTCT	CTTTT
YLR294C	1316	12	-	721793	721812	20	3427.28	0.000697	AAAAAATACA	ATTGTACATAGACAC
YLR304C	1320	12	-	735645	735662	18	15207.7	0.000697	CTGTGTTAAA	AATGTATATACTGGT	GAA
YML006C	1458	13	-	256027	256049	23	71.0562	0.000697	ACTTGT	ATTATAATTATAATC	ATTATTGGTA
YDL082W	241	4	+	309455	309476	22	4761.72	0.000697	TGTTCAAT	TTCATAAATAATATA	TATGTACAA
YDR127W	290	4	+	704986	705003	18	7917.32	0.000697	TTTGTC	CTTGTAGATATTAAA	TGGCTAG
YAL029C	30	1	-	90865	90885	21	3114.15	0.000697	TTCGAACAAT	TCTGTATAAACTATG	CGAAT
YDR070C	410	4	-	588026	588046	21	2461.56	0.000697	CA	CATATCTATATTCCT	TCCCCCCTGG
YGL250W	606	7	+	32345	32367	23	4865.33	0.000697	CGATGTTTAT	ACTATATTTAAAATC	CTGAAGGA
YGL188C	696	7	-	149433	149467	35	10412.3	0.000697	TTTAAAAATT	CTTATTAATATTAGT	ACTA
YGR086C	749	7	-	650667	650692	26	3888.7	0.000697	ATCTGCA	CATTTATTTACCTAT	ACTTTTCCAT
YBL030C	119	2	-	164070	164088	19	10.3588	0.000768	GGAGCC	CCTCTATATTATTTA	TATTTGTC
YLR251W	1207	12	+	641983	642005	23	4739.92	0.000768	ACTTACTTAT	CTTATAAAAACTCAA	AGGTTAT
YMR015C	1461	13	-	300750	300768	19	1968.15	0.000768	ATTTCA	AATATAACTATTATA	TAGCAATC
YMR304C-A	1494	13	-	878898	878923	26	2164.06	0.000768	TTGTGT	AAAGTATATATTCTA	TACTCATTTG
YNL145W	1532	14	+	352637	352659	23	3632.27	0.000768	TTTCCATA	CTTTTTCATACTTTT	ATACATATGT
YPR072W	1847	16	+	691308	691329	22	3338.4	0.000768	C	CATGTCTATACACCA	AACCATTATC
YDL090C	375	4	-	296277	296294	18	1259.4	0.000768	TAGGGCTAAA	TTTATAAATACTGCC	TTA
YDR429C	465	4	-	1324415	1324433	19	16911.9	0.000768	ACTCTTCT	CATATAAAAATTGTA	GATATT
YEL065W	489	5	+	29248	29280	33	7058.63	0.000768	TACGGTTCTC	CATTTACATTCATTA	CAACTTATAC
YJL189W	926	10	+	76517	76543	27	6712.99	0.000768	TCCCTTATTC	TCAATATATATGTAA
YKL058W	1097	11	+	330719	330741	23	4317.39	0.000846	TCTGTACATT	CATGTAATAATAATT	TAGATTTA
YLR441C	1338	12	-	1017972	1017993	22	13525.5	0.000846	AAAAGATAAT	TCTATAACTATACTA	CTGTATA
snR45	1862	16	+	821880	821903	24	18184.2	0.000846	GGACG	CTTTTATAAAATTCT	GATTCTTTTT
YDL232W	211	4	+	38808	38835	28	6162.16	0.000846	.	TTTGTATAATTTAAT	ATCATTATTA
YDL007W	254	4	+	439364	439387	24	4160.92	0.000846	ATGTGCC	CATTTACATTTTTCT	ATAATAGATT
YGR037C	740	7	-	559654	559679	26	14828.4	0.000846	TTGTTACTAT	TCTATTATTATATTT	TATTGGCTG
YHR037W	811	8	+	181994	182011	18	1377.16	0.000846	GGTGCCTCA	AATCTATATACTTCA	AGAG
YJL016W	968	10	+	405869	405892	24	4693.03	0.000846	TCGGCTCT	CATATAATTATCACA	AATTCCTCTG
YLR061W	1169	12	+	263985	264013	29	6498.18	0.000931	T	TTTGTATAATTAAAA	TCTTCTAAAC
YLR241W	1197	12	+	622056	622077	22	4861.67	0.000931	CAAAAAATTT	CTTTTATATTTTTGT	CAAC
YMR065W	1383	13	+	400163	400184	22	4150.02	0.000931	ACTGAAACTT	TTTCTAAATATCACT	GAACTT
YML110C	1443	13	-	50650	50670	21	3201.93	0.000931	GAAGGACCAT	TTTATCAATAAACTA	GATGCG
YMR164C	1478	13	-	588382	588416	35	11042	0.000931	CAGCGCT	TCTTTCAATATCAAT	TACACCACCA
YGL225W	610	7	+	77980	78003	24	4379.01	0.000931	AGTAGA	TTTATATACAATTAT	ACTTAAAATT
YGR133W	666	7	+	757541	757563	23	4493.31	0.000931	TTATG	AATACAAATACTTTA	ACAAATTGCA
YGR143W	669	7	+	777839	777858	20	1875.47	0.000931	GTCAG	AACATAAATATCTTC	TATATGTTTT
YGR232W	684	7	+	954563	954580	18	3438	0.000931	ATATGAT	CTTGTAGATAATAAA	GGCGCT
YGL003C	735	7	-	492423	492441	19	8010.53	0.000931	TCTCAAAAAT	TCTGTAAAAAAAAGT	GTA
YKR080W	1117	11	+	591438	591457	20	2566.05	0.00102	GTACTTACTA	CATACATATAGAATT	C
YDL046W	246	4	+	371901	371920	20	83.596	0.00102	TGTGGTT	ACTCTTAATATTTTT	TTGTCGGC
YDR376W	324	4	+	1228312	1228336	25	3784.55	0.00102	G	ATCGTTAATATATTT	CTAACATCTT
YEL034W	494	5	+	85654	85673	20	3.634	0.00102	CAAATACCAA	CTCATATATACAATG	T
YER070W	510	5	+	301679	301697	19	2161.51	0.00102	AGGTGT	AATTTATATTTTCTT	TTGTTTTC
YFL038C	592	6	-	55275	55295	21	3335.51	0.00102	GCGAGAA	CATATATACACAATT	ACAGTAACA
YGR086C	747	7	-	649360	649394	35	7728.14	0.00102	TTTAGTCT	ATTATCAATATCTCT	TCCCCCTCCT
YJR094W-A	979	10	+	608929	608952	24	2158.97	0.00102	ATTTGTT	AATTTACATAAAACC	ATATCAGTAC
YML078W	1348	13	+	111618	111635	18	9702.29	0.00112	ACGAATTATA	TCTGTTTATAGTGTT	T
YML073C	1450	13	-	123187	123208	22	3594.29	0.00112	TAACGAACT	TCTATAATAATATAT	ATGCAGGT
YNR032C-A	1627	14	-	687191	687216	26	4257.25	0.00112	ATCTAAATAC	ACAATACATACATTT	GCAACC
YOR069W	1662	15	+	455798	455819	22	5177.52	0.00112	AGATGA	TCTGTATACAATAAC	TTTATGTGTC
YPL078C	1893	16	-	407812	407835	24	8723.84	0.00112	TGTTTTAAAT	ACTACAAATATTCTT	AGATTC
YDR407C	463	4	-	1284036	1284057	22	4158.02	0.00112	AATG	CATTTCTATAAACTA	CTATATAGAA
YEL024W	499	5	+	107202	107233	32	7920.58	0.00112	TATTG	AACATAAATAATATC	ACTCTAACAC
YER103W	517	5	+	366561	366587	27	4882.21	0.00112	CCTCTTAACA	ACTTTTTATAAGTAT	AT
YER122C	566	5	-	403772	403794	23	9621.96	0.00112	TTCTAAACTC	AATGTAAATACAGGC	TCT
YGR055W	651	7	+	601204	601228	25	2962.22	0.00112	TTGCATTTTC	TTTATACAAAATATA	TAGGTACC
YLR264W	1211	12	+	673337	673358	22	1779.15	0.00123	AAAGG	TATATTAAAAAATTT	ACTATTGGTG
YMR054W	1380	13	+	384848	384865	18	1841.67	0.00123	GGGTGCATTT	TCTGTATATACTGGG	CTG
YMR108W	1388	13	+	486198	486216	19	4910.38	0.00123	AC	TTTATTATTATTTAA	TCGTGCTTCT
YNL249C	1584	14	-	180364	180398	35	2149.89	0.00123	TTACAAAAAC	ATTATAAATTTACCA	TCTAATGTAA
YOL164W	1634	15	+	8156	8195	40	4964.9	0.00123	TTTATCCACT	ATATTATATAATTTT	TCAATAGTAT
YPL198W	1799	16	+	174738	174762	25	5043.06	0.00123	AAATAATATT	TCTCTTCATATATAT	GACCGG
YPR128C	1909	16	-	791393	791414	22	3866.15	0.00123	CGCTACTATA	CTTGTACAAAAATGA	AGGG
YAL046C	27	1	-	56950	56975	26	4300.49	0.00123	TGCTTCCCTC	TGTGTATATTCTTTA	TATATGTA
YBR039W	65	2	+	316629	316660	32	3431.08	0.00123	GAAAG	ATAATAAATACTAAA	CACTACTATA
YGR116W	662	7	+	724785	724806	22	3990.1	0.00123	C	ATTGTTATTATTAAT	TTTATTATTA
YGR027C	737	7	-	534097	534118	22	4078.07	0.00123	ACGGGT	TATATAATTTTAAAT	AATCTGTATT
YJL145W	935	10	+	146071	146101	31	10180	0.00123	AGTCT	CTTATATAAACCCTA	TAATAATTTC
YKL164C	1131	11	-	141710	141744	35	12619.4	0.00134	CGTAGCATAT	TCTGTACATTAGTCA	TTTCTGTCTC
YLR438W	1238	12	+	1013839	1013857	19	1733.36	0.00134	TACAC	ATTTTTAATATACTA	AAAGTAAAA
YML106W	1344	13	+	57559	57581	23	3586.3	0.00134	TATTCACACA	CATATATATAGAGCG	A
YMR189W	1408	13	+	640651	640679	29	6656.27	0.00134	TTATGCACA	TATGTAGATAATATA	AAATATTCAG
YOR142W	1671	15	+	592983	593003	21	3144.69	0.00134	GTTACTTACC	ACTCTATATACGTTC	GA
YOR234C	1766	15	-	778521	778548	28	5622.78	0.00134	CCAAAACAAA	ATTATAATTATTGTT	ATT
YPL243W	1788	16	+	89521	89544	24	4370.29	0.00134	TAGCCT	ACATTAAATATAATA	TTCTTTTGAC
YAL023C	33	1	-	106169	106191	23	3590.48	0.00134	AGTGG	TCTATATAAACCACT	ATATAATGAA
YGL100W	626	7	+	314296	314316	21	2366.14	0.00134	A	TATGTATACATAACA	TTATATATTG
YJL159W	934	10	+	121911	121936	26	4072.96	0.00134	AATTGC	CCCTTATATACTCTT	CCATAAAATG
YJR005W	973	10	+	446487	446507	21	3801.1	0.00134	TGCATTACAT	ACTTTATATTCCATT	CAC
YJR142W	999	10	+	698210	698232	23	4025.18	0.00134	GAATTTTTTT	CATATATACACATCT	AGGT
YKL117W	1087	11	+	221099	221121	23	7079.17	0.00147	ATGGAATT	AATAAAAATATTTTT	ATTCGTAACT
YKL101W	1090	11	+	253366	253384	19	69.0574	0.00147	TACGGTAATT	ACTGTAAAAAAAAGA	AGCA
YKL178C	1125	11	-	115398	115418	21	34.3476	0.00147	TATGATTTTC	TCTATTCATTTTTTA	GTTTTT
YLR150W	1182	12	+	441345	441371	27	5367.98	0.00147	TGTTTCTATT	ACTATTATTATTTTA	ATTGGTTAT
YOR176W	1677	15	+	663615	663634	20	3100.34	0.00147	AGTATATTCT	CTTATTTATTAATTG	AG
YOL086C	1723	15	-	159507	159525	19	2720.88	0.00147	TTATGATT	TTTATTATTAAATAA	GTTATA
YOL063C	1725	15	-	209801	209821	21	3759.12	0.00147	TTCGCAC	CTTTTCAATACACAA	ATAGGTTTG
YDR226W	304	4	+	917204	917222	19	48.3398	0.00147	T	AATGAAAATATAATA	AATTTTTGTA
YDR407C	464	4	-	1287394	1287416	23	3807.83	0.00147	TATTACTCTT	CCTATAAACATGTTA	CT
YDR473C	474	4	-	1404390	1404410	21	3400.37	0.00147	GTTTC	ATATTAAATATTATT	TTACTGTATG
YGR034W	647	7	+	556696	556723	28	5424.32	0.00147	TACAAAAAAT	ACAATAAATAAATCC	TGTGTTT
YGR111W	658	7	+	717067	717093	27	5181.54	0.00147	TTTCAAACTA	CATATCATTATTTAC	TGTTAAA
YGR063C	743	7	-	617483	617500	18	997.706	0.00147	TCTGATATCA	CATGTATAATAGTAA	TG
YIL018W	899	9	+	317979	318001	23	8547.73	0.00147	ATTTTCTTAA	ATATTATATAATTTA	ATCCGA
YJR009C	1036	10	-	453588	453605	18	2888.44	0.0016	A	CACGTTTATAAAACT	TAAATAGATT
YLR333C	1327	12	-	795496	795519	24	19893.1	0.0016	TTTGTTTAAT	CATATAATAATTAAA	TAGTCATC
YMR186W	1405	13	+	634515	634534	20	2620.58	0.0016	TTTGTTTA	CTTATTTTTACTATT	TGTAATA
YMR299C	1493	13	-	864358	864375	18	1799.14	0.0016	GCAATTTTTT	TCTCTTTATATGTAT
YNL042W	1548	14	+	549332	549350	19	3.4523	0.0016	TGTATACA	CCCATATATTATATA	GATACC
YOL056W	1644	15	+	223523	223545	23	4292.68	0.0016	ACACACCAAT	TATGTAATTACTACG	AATAC
YPR122W	1856	16	+	785431	785450	20	1984.51	0.0016	TAAAGAACC	TTTTTACTTATTTTC	GTAGGA
YCR005C	191	3	-	120894	120913	20	2729.6	0.0016	C	TCTGCATATTTTTCT	TTCCTCATGA
YDR379W	326	4	+	1231589	1231613	25	4361.56	0.0016	TTCCTCTACT	CATACAAATATAAGA	AAAT
YER072W	512	5	+	303141	303160	20	3838.17	0.0016	GTCATTATCA	ACTTTATATTAAGAT	TGA
YFR040W	587	6	+	234265	234291	27	3297.34	0.0016	TAATCACTCT	AATATTAATAAGATC	CT
YGL008C	733	7	-	482798	482815	18	595.352	0.0016	A	ATCGTTAATAATTAA	TTAATTGGAA
YIR022W	908	9	+	399300	399321	22	2978.59	0.0016	A	CTTGTTTAATTATAT	AACCATAACC
YLR193C	1292	12	-	539907	539926	20	10227.9	0.00174	CGTCCTAAAA	ATTGTAAATAAGCGC	TG
YLR293C	1314	12	-	720697	720720	24	5076.85	0.00174	TATACA	TATTTACATTCATCT	CGATATAGAA
YML087C	1446	13	-	95384	95402	19	2700.16	0.00174	ACATTTTTTC	TTTGTAAAAAGCAAC	C
LSR1	162	2	-	681073	681090	18	3.2706	0.00174	T	ACTATATTTTTTTTC	CCAGTTTATT
YOL130W	1636	15	+	76336	76358	23	3749.3	0.00174	ACTAACATCT	CAAATAAATATTGCT	AAC
YPL016W	1832	16	+	520948	520985	38	13424.9	0.00174	TCGTGT	CTTATAATAATAATA	ATAATAATAA
YDR214W	300	4	+	893962	893984	23	4175.65	0.00174	A	TGCGTAAATATTTAC	ATACCACTAT
YDR457W	342	4	+	1369706	1369728	23	4263.41	0.00174	TACTG	AATATCCATAACTAC	TCGTATAATT
YGL066W	632	7	+	377467	377493	27	6766.41	0.00174	TGTAAAATAA	TTTCTAAATTACTAT	TTAGAACCT
YHL030W	796	8	+	41521	41546	26	2882.26	0.00174	CCAAC	AATCTAAATTAAAAT	TAAAAAATTT
YJL190C	1003	10	-	74784	74802	19	7717.24	0.00189	TCCTGTTA	AATACTAATATATTT	GTACTT
YJL020C	1033	10	-	398825	398847	23	4652.15	0.00189	.	AGTGTATATTTTCAT	AACTCTTCTA
YJR077C	1049	10	-	577133	577155	23	4819.34	0.00189	AATAAATAAA	TCTGTTTAAATGTAC	TC
YNL162W	1527	14	+	332206	332234	29	5739.26	0.00189	ATA	TAATTACATATTATT	ACAATATAAA
YOR198C	1760	15	-	718503	718520	18	1455.67	0.00189	AAATGCCTAT	TCCCTATATATCTTT	GCC
YDR471W	345	4	+	1402636	1402654	19	8770.38	0.00189	T	CACATAATTAAAAAT	TCATATTGTA
YGR244C	781	7	-	978866	978885	20	2667.82	0.00189	TGAAGCT	TATTTATCTATTCTA	ATGGACAG
YJL153C	1010	10	-	134241	134258	18	722.929	0.00206	TATTATCCCT	TCCATCAATACATAT	A
YJL141C	1013	10	-	149714	149733	20	2889.54	0.00206	TCCCTA	AATTCAAATACTAAT	CAAGGAACA
YLR413W	1235	12	+	953283	953303	21	4190.37	0.00206	AG	ACAATATATTTTAAT	CATATTTAAT
YML028W	1361	13	+	220753	220774	22	4237.79	0.00206	AATGACTA	CTTATTTAAAATTCA	CTCTTTACG
YAL038W	14	1	+	73393	73419	27	20274.7	0.00206	ATAAGT	TACTTAAATAACATA	CATTTTATAA
YOR027W	1657	15	+	382832	382852	21	3316.43	0.00206	ATACGA	AATATAACTTTATTA	TCTTGAATTC
YBR292C	171	2	-	784996	785016	21	2564.6	0.00206	.	TATTCAAATATACTA	CACTTTATAT
YDR232W	307	4	+	929213	929232	20	2649.64	0.00206	GTATGATAC	TTTATTATTATTTCT	CTTAAT
YDL055C	388	4	-	356763	356795	33	8078.14	0.00206	CAACAAATAA	AACATATATAATTGA	AAAA
YDR266C	447	4	-	1000332	1000355	24	4056.25	0.00206	CTCTTCTACT	TCTCTAAATAATAGC	AAAG
YHR143W	838	8	+	386694	386717	24	1958.34	0.00206	ATGTGTAT	ACTATAACTTAATTT	TATTAGTTAC
YBR159W	89	2	+	559599	559617	19	2006.14	0.00206	AGTGTATCAA	TTTGTAATTACAGAG	ACC
YJL138C	1014	10	-	153360	153380	21	4522.39	0.00223	GGGATATTTC	ATAATAAATATTTGA	ATAT
YMR205C	1482	13	-	671788	671814	27	4313.03	0.00223	T	TGTGTCTATAATTCT	TTTTTTTTAT
YNL067W	1542	14	+	500303	500325	23	2917.51	0.00223	TATTCCTACT	TTTTTATTTAGTATT	A
YNL064C	1611	14	-	507233	507251	19	5000.17	0.00223	CCTTTTC	CCCATATATATTAGG	CCCGAAC
YIL126W	888	9	+	119622	119644	23	4765	0.00223	AGCTTAAACA	CTATTATATACAAAG	GTACA
YJR107W	982	10	+	628361	628380	20	2300.72	0.00223	A	CTAGCATATATAATA	CCGCTCTAGA
YJL138C	1015	10	-	153458	153482	25	5138.46	0.00242	AA	TCCATAACTATATTA	CCTTTATCTT
YJL110C	1019	10	-	211007	211031	25	2117.17	0.00242	TAATACAAAT	CATGCACATAATCTG	GACAA
YLR186W	1193	12	+	524407	524429	23	5007.43	0.00242	TGGCATCCTC	TTTGTATAATAAACA	GTCAAT
YPL235W	1791	16	+	104145	104162	18	1972.51	0.00242	ATGTTTTTCC	TTTATAAATAGGGCT	T
YCR028C-A	201	3	-	172865	172889	25	5047.59	0.00242	GCTTTCTTTT	ACTTAAAATATTTAT	GGCAAA
YDR334W	320	4	+	1137653	1137670	18	1488.38	0.00242	AGGAGT	CCTCCATATATTCAT	CCTCTGA
YDR451C	470	4	-	1360989	1361006	18	1936.54	0.00242	CTGTTTCATA	AATCTATATAGAGAT	G
YGR185C	761	7	-	866291	866311	21	3106.53	0.00242	GATTCATAAT	ATAATAAATAAGAAA	AG
YJL177W	930	10	+	91697	91719	23	3168.31	0.00242	GATTTATATA	CTACTATATACTAAT	TTGT
YKL101W	1089	11	+	250144	250161	18	1481.84	0.00262	T	ATTGTAACTTTACAT	TCAAAAGGGG
YKR056W	1108	11	+	551377	551394	18	1269.21	0.00262	.	CATATAAAATATCTA	TCACTATGTA
YLL024C	1249	12	-	95671	95692	22	6192.86	0.00262	CCAACCCAAT	CATGTCTAAATTGTA	CC
YMR122W-A	1392	13	+	511637	511665	29	827.425	0.00262	AACAGAA	AAATTACATAAAAAT	CATATCATAA
YNR016C	1618	14	-	655397	655415	19	1909.46	0.00262	TT	ATTATCTATATCCCA	CCTACCGGTG
YOR247W	1696	15	+	797610	797646	37	14853.5	0.00262	AC	TACATAATTAAAAAT	CACATCACTT
YDL092W	238	4	+	293332	293353	22	20206.7	0.00262	GTAGATATA	AATTTAACTAAACTT	TAGAATAA
YHR084W	823	8	+	275233	275251	19	1919.81	0.00262	CGTTAATTCT	CTTCTTAATAGATAC	C
YJL122W	942	10	+	190277	190311	35	6.3595	0.00262	TGGCTCGGTT	TATGTATATTAGGAG	ATCAAAACGA
YLR249W	1203	12	+	638599	638618	20	12700.1	0.00283	GTCTGTGAA	TATATTATTAACTAC	GAAGGT
YMR089C	1467	13	-	445484	445504	21	11142.9	0.00283	T	CACGTATTTACCATA	TAATCTAATC
YOR201C	1762	15	-	720434	720452	19	2199.5	0.00283	AGTAGCACA	AACATACATAATAAG	CCTAT
YPL019C	1898	16	-	515679	515709	31	10057.4	0.00283	ATTCCAATAT	CATGTACATTAGAGA	G
YKR042W	1107	11	+	520810	520828	19	2565.51	0.00305	TAGC	ATATTATATAACATA	AAAAGTCAAG
YML069W	1350	13	+	137200	137222	23	4497.5	0.00305	T	TGTGTAAAAACTAAC	TAATATATTT
YDR382W	330	4	+	1239467	1239488	22	3630.26	0.00305	AAAGT	AATATCTATTAATCA	ACAACAGAAA
YDR450W	339	4	+	1360867	1360889	23	4468.23	0.00305	ATTGACTTTT	TTTTAAAATAAATAA	AGAAAAG
YJL005W	969	10	+	427637	427654	18	1527.64	0.00305	ACG	CAAATATATTCCTAC	CTCTGGAGTT
YMR228W	1419	13	+	725659	725692	34	12765.6	0.00329	ATTTACTTCA	TTATTTAATAAATAT	GTGATT
YPL004C	1899	16	-	550609	550628	20	3380.2	0.00329	TGAGTTTTTT	CTAATAATTAATATA	TTCGA
YEL009C	538	5	-	139813	139833	21	2369.96	0.00329	TAATTAAATC	ATTATTATTACTAAA	GTTTTG
YBR010W	59	2	+	256868	256886	19	1560.71	0.00329	ATAGGTT	TTAATAAAAAAAAAT	AGGGTTC
YGL101W	625	7	+	312908	312929	22	3766.21	0.00329	GTGCGTAT	CATTTATAATAACAT	CTTGATGCT
YGR281W	693	7	+	1056031	1056048	18	1884.19	0.00329	T	TTTGTTTACAATAAT	TTAAATGAAG
YHL030W	797	8	+	45725	45742	18	1929.99	0.00329	A	ACAGTTAATAAAACT	TATCTAGAAA
YHL033C	853	8	-	35156	35174	19	3830.17	0.00329	TAATG	ACCTTAAATAACCTT	TTAAGGTGA
YBR189W	92	2	+	605534	605561	28	5271.66	0.00329	TGT	ATAATAAATTTTATA	ACTTTTCAAA
YKL006C-A	1151	11	-	430634	430652	19	2158.06	0.00355	AAAGGT	AATATATAATCATCA	TAGCGATG
YNR013C	1616	14	-	649548	649570	23	4083.69	0.00355	AATCATATCT	ATTATACCTATAGTA	GTC
YDR388W	334	4	+	1250658	1250679	22	3962.12	0.00355	GATAGA	CATCTAAACACTTAT	AACAAGCATG
YDR391C	462	4	-	1257882	1257899	18	1848.2	0.00355	GCAAGAAA	ATCTTAAATATTCCT	CTAGC
YGR248W	686	7	+	986797	986818	22	4134.02	0.00381	ATTACATTA	CATAATAATAAATAA	ATGACAAC
YKL163W	1078	11	+	145678	145695	18	834.149	0.0041	CAGAATCAAA	CATACTTATAGCTAT	T
YGL147C	699	7	-	227661	227683	23	30502.9	0.0044	CTTTGTATAT	CTAACATATAATATA	ATTGAACC
YDL185W	223	4	+	130053	130073	21	6770.22	0.00577	TATTTCAAAA	AATTTATATAGGCGT	A
YNL229C	1587	14	-	220053	220075	23	4317.77	0.00745	ACAGGTGTA	AATAATAATAATAAT	AACAATAGC
YIL116W	890	9	+	144089	144108	20	2994.93	0.00793	AATAGATT	AATTTAAACAGTATA	TGTACAG
