# Supplementary material for: Pervasive and dynamic protein binding sites of the mRNA transcriptome in Saccharomyces cerevisiae
Source: Genome Biol. 2013 Feb 14;14(2):R13. doi: 10.1186/gb-2013-14-2-r13 (PMC4053964; doi:10.1186/gb-2013-14-2-r13)
Supplement: Additional file 10 — Table of crosslinking scores in all gPAR-CLIP libraries. [file gb-2013-14-2-r13-S10.GZ › Freeberg_AdditionalDataFile5.xlsx]

## Sheet: Crosslinking scores
					Crosslinking scores (CLS)
chr	pos	strand	type	gene	WT	-glucose	-nitrogen
1	7300	-	CDS	YAL067C	0	0	6.3052
1	7302	-	CDS	YAL067C	0	0	13.6551
1	7309	-	CDS	YAL067C	0	0	13.6551
1	7362	-	CDS	YAL067C	0	0	11.0265
1	7495	-	CDS	YAL067C	0	0	14.6997
1	7498	-	CDS	YAL067C	0	78.3187	0
1	7513	-	CDS	YAL067C	0	0	11.0265
1	7534	-	CDS	YAL067C	0	0	18.9123
1	7800	-	CDS	YAL067C	0	0	33.0761
1	7880	-	CDS	YAL067C	68.6516	0	0
1	7881	-	CDS	YAL067C	68.6516	0	0
1	7882	-	CDS	YAL067C	0	62.6498	6.3052
1	7886	-	CDS	YAL067C	68.6516	0	0
1	7893	-	CDS	YAL067C	0	0	26.2621
1	7895	-	CDS	YAL067C	0	0	30.9834
1	8014	-	CDS	YAL067C	102.991	0	0
1	8018	-	CDS	YAL067C	0	0	31.5227
1	8019	-	CDS	YAL067C	0	0	7.3499
1	8022	-	CDS	YAL067C	0	0	22.053
1	8028	-	CDS	YAL067C	0	0	22.053
1	8029	-	CDS	YAL067C	0	0	25.2175
1	8148	-	CDS	YAL067C	68.6516	0	0
1	8448	-	CDS	YAL067C	0	0	36.244
1	8613	-	CDS	YAL067C	34.3393	0	25.7263
1	8617	-	CDS	YAL067C	0	0	73.5055
1	8618	-	CDS	YAL067C	137.303	0	25.2175
1	8621	-	CDS	YAL067C	102.991	0	32.0315
1	8622	-	CDS	YAL067C	68.6516	72.1465	46.7346
1	8624	-	CDS	YAL067C	137.303	0	14.6997
1	8625	-	CDS	YAL067C	34.3393	62.6498	90.861
1	8881	-	CDS	YAL067C	0	0	11.0265
1	10118	+	CDS	YAL066W	827.581	0	148.779
1	10127	+	CDS	YAL066W	0	201.025	0
1	10134	+	CDS	YAL066W	206.936	0	0
1	10159	+	CDS	YAL066W	620.645	0	49.598
1	10163	+	CDS	YAL066W	2362.42	0	0
1	10169	+	CDS	YAL066W	206.936	0	0
1	10218	+	CDS	YAL066W	0	0	170.137
1	10253	+	CDS	YAL066W	337.349	0	0
1	10259	+	CDS	YAL066W	337.349	0	0
1	10270	+	CDS	YAL066W	0	0	198.499
1	10299	+	CDS	YAL066W	0	0	28.3613
1	10302	+	CDS	YAL066W	0	0	66.1205
1	10303	+	CDS	YAL066W	0	0	56.7074
1	10304	+	CDS	YAL066W	1012.54	0	0
1	10312	+	CDS	YAL066W	0	0	33.0602
1	10319	+	CDS	YAL066W	413.709	0	0
1	10323	+	CDS	YAL066W	1012.54	0	0
1	10338	+	CDS	YAL066W	843.699	0	0
1	22408	-	CDS	YAL063C-A	23.4442	0	0
1	22410	-	CDS	YAL063C-A	76.4958	0	0
1	22418	-	CDS	YAL063C-A	35.1709	0	0
1	22646	-	CDS	YAL063C-A	0	61.4061	26.8021
1	22649	-	CDS	YAL063C-A	80.823	0	201.034
1	22659	-	CDS	YAL063C-A	0	0	26.8021
1	22667	-	CDS	YAL063C-A	35.1709	0	0
1	24431	-	CDS	YAL063C	0	0	29.7221
1	31392	+	5'UTR	YAL062W	5.5704	2.4389	0
1	31394	+	5'UTR	YAL062W	18.4094	2.3843	0.6447
1	31395	+	5'UTR	YAL062W	20.181	3.1483	0.7122
1	31396	+	5'UTR	YAL062W	2.5973	1.6917	0
1	31398	+	5'UTR	YAL062W	9.5027	3.522	1.6617
1	31399	+	5'UTR	YAL062W	7.5362	4.7392	0
1	31400	+	5'UTR	YAL062W	5.9958	5.0037	0.4073
1	31401	+	5'UTR	YAL062W	14.1867	7.816	2.6113
1	31402	+	5'UTR	YAL062W	4.6121	3.505	0
1	31404	+	5'UTR	YAL062W	20.7153	3.715	1.2215
1	31405	+	5'UTR	YAL062W	52.5216	7.1153	6.5465
1	31406	+	5'UTR	YAL062W	13.3613	8.0976	1.1869
1	31410	+	5'UTR	YAL062W	36.0547	10.2721	1.459
1	31411	+	5'UTR	YAL062W	50.4345	14.7089	7.8025
1	31412	+	5'UTR	YAL062W	28.7977	10.4944	0
1	31417	+	5'UTR	YAL062W	28.7719	3.0097	0
1	31424	+	5'UTR	YAL062W	2.8035	0	0
1	31448	+	5'UTR	YAL062W	0	0	0.4073
1	31505	+	5'UTR	YAL062W	0.4613	0	0
1	31507	+	5'UTR	YAL062W	0.9226	0.4156	0
1	31509	+	5'UTR	YAL062W	1.384	0.4156	0
1	31511	+	5'UTR	YAL062W	0.9223	0.4996	0
1	31513	+	5'UTR	YAL062W	1.3836	0.361	0
1	31515	+	5'UTR	YAL062W	3.6891	0.361	0.8143
1	31517	+	5'UTR	YAL062W	0	0.5541	0.4073
1	31828	+	CDS	YAL062W	0.4613	0	0
1	31836	+	CDS	YAL062W	0	0	0.8143
1	31838	+	CDS	YAL062W	0.4613	0	0
1	31918	+	CDS	YAL062W	0	0	1.6288
1	32131	+	CDS	YAL062W	0	0	0.4747
1	32162	+	CDS	YAL062W	0	0	0.4747
1	32225	+	CDS	YAL062W	0	0	0.4747
1	32551	+	CDS	YAL062W	0	0.9697	0
1	32785	+	CDS	YAL062W	0	0.4156	0
1	32846	+	CDS	YAL062W	0.4613	0	5.3263
1	32866	+	CDS	YAL062W	0	0.5415	0
1	32964	+	3'UTR	YAL062W	0	1.2467	0
1	32991	+	3'UTR	YAL062W	0	0.361	2.0361
1	32994	+	3'UTR	YAL062W	6.3224	2.0947	24.2914
1	32996	+	3'UTR	YAL062W	0	0.361	3.2559
1	32999	+	3'UTR	YAL062W	1.3836	0.6381	8.3449
1	33000	+	3'UTR	YAL062W	0.9223	1.9687	2.8486
1	33001	+	3'UTR	YAL062W	0.4613	0.722	10.6513
1	33002	+	3'UTR	YAL062W	1.3836	0.9025	4.9524
1	33005	+	3'UTR	YAL062W	2.7672	3.3163	38.6021
1	33006	+	3'UTR	YAL062W	1.3836	4.2439	19.5402
1	33007	+	3'UTR	YAL062W	4.0169	0.9025	18.6562
1	33010	+	3'UTR	YAL062W	0.9223	2.0527	12.9248
1	33012	+	3'UTR	YAL062W	1.8446	0.8311	2.5437
1	33325	+	5'UTR	YAL061W	0	3.1433	0
1	33329	+	5'UTR	YAL061W	0	1.5717	0
1	33332	+	5'UTR	YAL061W	0	3.1433	0
1	33333	+	5'UTR	YAL061W	0	0.512	0
1	33399	+	5'UTR	YAL061W	24.2078	0	2.6027
1	33417	+	5'UTR	YAL061W	44.0584	0	0
1	33423	+	5'UTR	YAL061W	49.0033	0.512	0.3036
1	33427	+	5'UTR	YAL061W	53.5337	1.0241	2.0379
1	33428	+	5'UTR	YAL061W	38.8845	0	0.6068
1	33431	+	5'UTR	YAL061W	30.5584	0	0
1	33432	+	5'UTR	YAL061W	11.7097	0	0
1	33481	+	CDS	YAL061W	0.5449	0	0
1	33486	+	CDS	YAL061W	9.2027	0	0
1	33487	+	CDS	YAL061W	12.054	0	0
1	33497	+	CDS	YAL061W	9.0012	0	1.5615
1	33498	+	CDS	YAL061W	34.9709	0	0.5206
1	33499	+	CDS	YAL061W	17.9022	0	0
1	33635	+	CDS	YAL061W	1.0893	0	0
1	33638	+	CDS	YAL061W	3.8557	0.9051	1.5615
1	33646	+	CDS	YAL061W	45.6364	0	3.6436
1	33658	+	CDS	YAL061W	4.8442	0	0
1	33911	+	CDS	YAL061W	0.5449	0	0
1	33918	+	CDS	YAL061W	1.0897	0	0
1	34048	+	CDS	YAL061W	1.0893	0	0
1	34066	+	CDS	YAL061W	1.0893	0	0
1	34280	+	CDS	YAL061W	1.3328	0	0
1	34282	+	CDS	YAL061W	10.5775	0.512	0
1	34283	+	CDS	YAL061W	5.4324	0	1.5615
1	34295	+	CDS	YAL061W	0.5449	0	0
1	34296	+	CDS	YAL061W	2.7235	0	0.5206
1	34297	+	CDS	YAL061W	2.179	0	0.9104
1	34317	+	CDS	YAL061W	0.5449	0	1.5615
1	34326	+	CDS	YAL061W	1.0897	0	0
1	34348	+	CDS	YAL061W	0.5449	0	0
1	34561	+	CDS	YAL061W	0	0	1.8208
1	34562	+	CDS	YAL061W	1.0893	0	0
1	34564	+	CDS	YAL061W	3.5543	0	1.1274
1	34565	+	CDS	YAL061W	0	0	0.5206
1	34567	+	CDS	YAL061W	1.8777	0	0
1	34607	+	CDS	YAL061W	2.7235	0	0.8242
1	34610	+	CDS	YAL061W	3.8128	0	0
1	34624	+	CDS	YAL061W	7.0661	1.0241	2.1241
1	34625	+	CDS	YAL061W	3.2679	0	0
1	34626	+	CDS	YAL061W	0	0	1.0409
1	34746	+	3'UTR	YAL061W	0	0.512	0.3036
1	34748	+	3'UTR	YAL061W	4.9025	3.5008	6.5056
1	34749	+	3'UTR	YAL061W	13.4451	6.68	10.2755
1	34750	+	3'UTR	YAL061W	30.3149	14.7409	5.0746
1	34751	+	3'UTR	YAL061W	50.1809	12.7407	15.4383
1	34754	+	3'UTR	YAL061W	17.8589	4.7153	11.1882
1	34758	+	3'UTR	YAL061W	65.3871	11.5621	5.8982
1	34759	+	3'UTR	YAL061W	15.8667	2.0481	16.9116
1	34760	+	3'UTR	YAL061W	21.3141	4.0128	19.3413
1	34761	+	3'UTR	YAL061W	16.0103	0.512	2.3414
1	34763	+	3'UTR	YAL061W	33.1666	5.5845	16.9553
1	34764	+	3'UTR	YAL061W	60.671	15.9677	20.3777
1	34765	+	3'UTR	YAL061W	16.9556	5.7038	6.1572
1	34767	+	3'UTR	YAL061W	34.7583	16.3126	4.554
1	34769	+	3'UTR	YAL061W	24.4389	10.5736	11.1876
1	34772	+	3'UTR	YAL061W	36.3629	16.3126	2.0379
1	34793	+	3'UTR	YAL061W	4.443	0	0.3036
1	34794	+	3'UTR	YAL061W	0.5449	0	0
1	34796	+	3'UTR	YAL061W	3.8128	0	0
1	34798	+	3'UTR	YAL061W	5.0886	0	0
1	34802	+	3'UTR	YAL061W	6.2778	0	0
1	34805	+	3'UTR	YAL061W	0.5449	0	0
1	34807	+	3'UTR	YAL061W	6.2778	2.0837	0
1	34813	+	3'UTR	YAL061W	0.5449	0	1.5615
1	35071	+	5'UTR	YAL060W	5.4082	1.683	9.7053
1	35072	+	5'UTR	YAL060W	3.0535	0.7757	7.8918
1	35074	+	5'UTR	YAL060W	0.6273	0	0.1962
1	35075	+	5'UTR	YAL060W	0.2091	0	0.2287
1	35077	+	5'UTR	YAL060W	0.6273	0	0
1	35079	+	5'UTR	YAL060W	0	0	0.5884
1	35081	+	5'UTR	YAL060W	1.7441	0.2462	0.6209
1	35089	+	5'UTR	YAL060W	0.2091	0	0
1	35142	+	5'UTR	YAL060W	0	0.0945	1.4706
1	35183	+	CDS	YAL060W	0.7207	0	0
1	35186	+	CDS	YAL060W	0	0.8128	0
1	35188	+	CDS	YAL060W	7.2073	0.1231	1.3729
1	35189	+	CDS	YAL060W	0.5116	0	0.1144
1	35193	+	CDS	YAL060W	5.4796	0	0
1	35194	+	CDS	YAL060W	2.2392	0	0.2287
1	35198	+	CDS	YAL060W	6.7505	0.0945	0.5884
1	35201	+	CDS	YAL060W	1.6725	0	0
1	35206	+	CDS	YAL060W	0	0	0.5884
1	35242	+	CDS	YAL060W	0.8527	0.1231	0
1	35293	+	CDS	YAL060W	0	0	0.5884
1	35297	+	CDS	YAL060W	0	0.2462	0.1962
1	35300	+	CDS	YAL060W	0	0.2462	0
1	35321	+	CDS	YAL060W	0.1705	0	0
1	35337	+	CDS	YAL060W	0.8527	1.8519	2.0914
1	35338	+	CDS	YAL060W	0.6273	0.1231	1.1766
1	35340	+	CDS	YAL060W	0	0.3406	1.1767
1	35351	+	CDS	YAL060W	0	0	2.3201
1	35352	+	CDS	YAL060W	1.1938	0.0945	0
1	35353	+	CDS	YAL060W	2.2007	0	1.438
1	35365	+	CDS	YAL060W	0	0.0945	0.5717
1	35391	+	CDS	YAL060W	0.8363	0	0.2287
1	35399	+	CDS	YAL060W	0	0	0.3922
1	35474	+	CDS	YAL060W	0	0.1889	0
1	35475	+	CDS	YAL060W	1.0234	0	0
1	35487	+	CDS	YAL060W	3.4936	5.7675	16.4711
1	35493	+	CDS	YAL060W	8.5936	7.4761	22.9234
1	35494	+	CDS	YAL060W	11.7629	7.1843	26.8935
1	35495	+	CDS	YAL060W	6.6572	4.8199	9.5091
1	35496	+	CDS	YAL060W	4.7483	6.1453	10.3264
1	35501	+	CDS	YAL060W	11.4824	4.113	14.5903
1	35502	+	CDS	YAL060W	4.3908	5.2953	14.5749
1	35511	+	CDS	YAL060W	1.5958	1.351	1.2252
1	35513	+	CDS	YAL060W	0	0.1231	0
1	35558	+	CDS	YAL060W	0.4181	0	0
1	35569	+	CDS	YAL060W	0.2091	0	0
1	35575	+	CDS	YAL060W	0.4181	0	0
1	35594	+	CDS	YAL060W	0	0	0.2287
1	35608	+	CDS	YAL060W	0.5503	1.1334	0.8989
1	35610	+	CDS	YAL060W	7.0753	1.3796	7.2875
1	35612	+	CDS	YAL060W	11.2289	0.5581	10.5397
1	35618	+	CDS	YAL060W	6.5802	0.8787	5.6877
1	35623	+	CDS	YAL060W	12.786	3.1772	15.0816
1	35624	+	CDS	YAL060W	5.9912	3.2028	6.1267
1	35626	+	CDS	YAL060W	7.6476	4.7541	13.9207
1	35632	+	CDS	YAL060W	0	0	0.5884
1	35668	+	CDS	YAL060W	0	0	0.4573
1	35675	+	CDS	YAL060W	0	0	0.343
1	35677	+	CDS	YAL060W	0	0	0.3922
1	35678	+	CDS	YAL060W	0	0.1231	0
1	35688	+	CDS	YAL060W	0.4181	0	0
1	35698	+	CDS	YAL060W	0.2091	0	0
1	35712	+	CDS	YAL060W	0	0	0.1962
1	35713	+	CDS	YAL060W	0.2091	0	1.16
1	35726	+	CDS	YAL060W	0.2091	0.1231	1.7485
1	35727	+	CDS	YAL060W	0.6822	1.1334	0.6861
1	35744	+	CDS	YAL060W	0	0	0.5884
1	35763	+	CDS	YAL060W	0.8363	0	0.1962
1	35770	+	CDS	YAL060W	0	0.1231	0.2287
1	35771	+	CDS	YAL060W	0.4183	0.1231	0.3923
1	35772	+	CDS	YAL060W	1.2544	0.3692	0
1	35773	+	CDS	YAL060W	1.4635	0	0
1	35779	+	CDS	YAL060W	0.2091	0	0
1	35780	+	CDS	YAL060W	0.2091	0.2462	0
1	35804	+	CDS	YAL060W	0	0	0.3922
1	35819	+	CDS	YAL060W	0.6822	0	0
1	35863	+	CDS	YAL060W	0	0.2462	0
1	35865	+	CDS	YAL060W	0	0.1231	0
1	35894	+	CDS	YAL060W	0	0	0.343
1	35896	+	CDS	YAL060W	0.1705	0	1.1434
1	35913	+	CDS	YAL060W	0.2091	0	0
1	35994	+	CDS	YAL060W	0	0.1231	0
1	36001	+	CDS	YAL060W	0.3411	0	0
1	36028	+	CDS	YAL060W	0.4181	0	0
1	36035	+	CDS	YAL060W	0	0.1889	0.5884
1	36046	+	CDS	YAL060W	0	0	0.8495
1	36051	+	CDS	YAL060W	2.1236	0.0945	1.8303
1	36052	+	CDS	YAL060W	1.0454	0.4923	2.6957
1	36061	+	CDS	YAL060W	0.5116	0	1.1275
1	36065	+	CDS	YAL060W	0	0.7556	0
1	36120	+	CDS	YAL060W	0.2091	0	0
1	36170	+	CDS	YAL060W	0	0	0.1962
1	36181	+	CDS	YAL060W	0	0	0.1962
1	36212	+	CDS	YAL060W	0.4181	0	0
1	36259	+	CDS	YAL060W	0	0.2462	0
1	36266	+	CDS	YAL060W	0.2091	0	0
1	36290	+	CDS	YAL060W	0.2091	0	0.1144
1	36314	+	3'UTR	YAL060W	0	0.1231	0
1	36353	+	3'UTR	YAL060W	1.1938	0.6612	0
1	36354	+	3'UTR	YAL060W	0	0.1231	0
1	36356	+	3'UTR	YAL060W	0.6273	0.8787	0.7845
1	36358	+	3'UTR	YAL060W	4.2142	6.1482	6.2409
1	36360	+	3'UTR	YAL060W	30.8758	11.1717	26.9918
1	36361	+	3'UTR	YAL060W	19.2779	5.7619	13.0553
1	36362	+	3'UTR	YAL060W	29.1646	10.8768	24.3622
1	36363	+	3'UTR	YAL060W	8.7755	3.8669	7.0414
1	36365	+	3'UTR	YAL060W	34.3307	13.5845	21.3863
1	36366	+	3'UTR	YAL060W	3.8349	6.6949	10.4565
1	36367	+	3'UTR	YAL060W	18.0128	11.4636	11.4846
1	36368	+	3'UTR	YAL060W	13.0777	9.2595	17.7264
1	36370	+	3'UTR	YAL060W	20.2626	10.4874	23.38
1	36373	+	3'UTR	YAL060W	20.4444	10.5563	19.0819
1	36375	+	3'UTR	YAL060W	15.2013	4.9375	13.2014
1	36376	+	3'UTR	YAL060W	28.1302	8.6757	12.0889
1	36377	+	3'UTR	YAL060W	5.9198	0.7184	3.2515
1	36380	+	3'UTR	YAL060W	0	0	3.2031
1	36383	+	3'UTR	YAL060W	0.2091	0	1.3729
1	36385	+	3'UTR	YAL060W	0.2091	0	0
1	36472	-	3'UTR	YAL059C-A	0	0	105.386
1	36486	-	3'UTR	YAL059C-A	217.592	0	0
1	36487	-	3'UTR	YAL059C-A	0	0	361.365
1	36650	-	CDS	YAL059C-A	72.5498	0	903.558
1	36703	-	CDS	YAL059C-A	217.592	0	0
1	36734	-	CDS	YAL059C-A	217.592	0	0
1	36762	-	CDS	YAL059C-A	354.986	0	0
1	36775	-	CDS	YAL059C-A	145.042	0	0
1	36900	+	CDS	YAL059W	2.142	0	0
1	36913	+	CDS	YAL059W	0	5.5968	0
1	36918	+	CDS	YAL059W	2.142	0	0
1	36924	+	CDS	YAL059W	0	0	7.1667
1	37183	+	3'UTR	YAL059W	5.2425	0	0
1	37194	+	3'UTR	YAL059W	7.5826	66.4144	7.3757
1	37195	+	3'UTR	YAL059W	23.1408	29.8931	24.1682
1	37197	+	3'UTR	YAL059W	27.1981	9.7205	0
1	37198	+	3'UTR	YAL059W	18.9393	12.6648	0
1	37200	+	3'UTR	YAL059W	19.7579	0	0
1	37201	+	3'UTR	YAL059W	5.3555	3.1662	0
1	37202	+	3'UTR	YAL059W	20.8293	11.1937	12.7025
1	37203	+	3'UTR	YAL059W	18.6881	21.8676	0
1	37204	+	3'UTR	YAL059W	139.94	69.5826	23.1431
1	37205	+	3'UTR	YAL059W	1.0714	13.6223	27.0453
1	37207	+	3'UTR	YAL059W	40.2508	57.8732	4.3003
1	37209	+	3'UTR	YAL059W	24.8874	20.1746	0
1	37211	+	3'UTR	YAL059W	33.4286	35.27	0
1	37212	+	3'UTR	YAL059W	2.1429	27.2426	0
1	37214	+	3'UTR	YAL059W	29.6798	21.6477	0
1	37215	+	3'UTR	YAL059W	6.9066	0	8.6006
1	37216	+	3'UTR	YAL059W	9.3293	15.831	7.3757
1	37219	+	3'UTR	YAL059W	37.7118	52.7941	19.8679
1	37220	+	3'UTR	YAL059W	21.3924	28.7157	0
1	37222	+	3'UTR	YAL059W	24.4938	0	0
1	37223	+	3'UTR	YAL059W	51.5224	10.4561	7.1667
1	37224	+	3'UTR	YAL059W	4.2849	0	0
1	37230	+	3'UTR	YAL059W	0	19.437	0
1	37231	+	3'UTR	YAL059W	1.0714	0	0
1	37705	+	CDS	YAL058W	0	0	11.6235
1	38046	+	CDS	YAL058W	0	4.8584	0
1	38104	+	CDS	YAL058W	2.7159	0	0
1	38105	+	CDS	YAL058W	33.5072	0	0
1	38106	+	CDS	YAL058W	5.4296	0	0
1	38112	+	CDS	YAL058W	59.5826	0	0
1	38115	+	CDS	YAL058W	29.0776	0	0
1	38118	+	CDS	YAL058W	19.7184	0	0
1	38202	+	CDS	YAL058W	5.4296	0	0
1	38541	+	CDS	YAL058W	19.0069	0	3.8752
1	38548	+	CDS	YAL058W	16.291	0	0
1	38554	+	CDS	YAL058W	2.7159	0	7.7504
1	38555	+	CDS	YAL058W	21.7185	0	30.6681
1	38669	+	CDS	YAL058W	0	9.7168	0
1	38821	+	CDS	YAL058W	95.0151	38.0759	96.8509
1	38823	+	CDS	YAL058W	22.4343	0	15.8114
1	38833	+	CDS	YAL058W	19.9321	40.6738	0
1	38834	+	CDS	YAL058W	13.5751	4.8584	0
1	38839	+	CDS	YAL058W	9.8613	14.5752	20.3287
1	38852	+	CDS	YAL058W	2.7159	0	0
1	38857	+	CDS	YAL058W	2.7159	0	0
1	38866	+	CDS	YAL058W	22.1458	0	0
1	39243	+	5'UTR	YAL056W	0	9.036	0
1	39250	+	5'UTR	YAL056W	4.0993	3.9246	0
1	39272	+	CDS	YAL056W	13.3719	0	0
1	39319	+	CDS	YAL056W	0	7.8492	0
1	39333	+	CDS	YAL056W	10.0273	0	0
1	39335	+	CDS	YAL056W	0	7.8492	0
1	39336	+	CDS	YAL056W	20.0546	0	0
1	39339	+	CDS	YAL056W	0	27.1054	0
1	39422	+	CDS	YAL056W	4.0993	3.9246	0
1	39427	+	CDS	YAL056W	0	7.8492	0
1	39428	+	CDS	YAL056W	0	34.9545	0
1	39429	+	CDS	YAL056W	8.1954	0	0
1	39431	+	CDS	YAL056W	4.0993	3.9246	0
1	39435	+	CDS	YAL056W	4.0993	0	0
1	39457	+	CDS	YAL056W	0	18.0694	0
1	39497	+	CDS	YAL056W	0	21.0822	0
1	39510	+	CDS	YAL056W	0	9.036	0
1	39516	+	CDS	YAL056W	16.394	21.9965	0
1	39518	+	CDS	YAL056W	8.1986	21.0822	0
1	39519	+	CDS	YAL056W	0	39.1517	0
1	39537	+	CDS	YAL056W	0	0	11.9404
1	39608	+	CDS	YAL056W	0	0	31.8425
1	39795	+	CDS	YAL056W	30.0852	0	0
1	40057	+	CDS	YAL056W	0	6.0231	0
1	40058	+	CDS	YAL056W	0	12.0463	0
1	40071	+	CDS	YAL056W	0	3.9246	0
1	40073	+	CDS	YAL056W	0	3.0128	0
1	40260	+	CDS	YAL056W	0	3.9246	0
1	40267	+	CDS	YAL056W	8.1954	0	0
1	40271	+	CDS	YAL056W	8.1954	3.9246	0
1	40274	+	CDS	YAL056W	12.2947	0	0
1	40283	+	CDS	YAL056W	24.9086	0	0
1	40286	+	CDS	YAL056W	12.2947	0	0
1	40544	+	CDS	YAL056W	4.0993	0	0
1	40545	+	CDS	YAL056W	4.0993	0	0
1	40551	+	CDS	YAL056W	0	6.0231	0
1	40556	+	CDS	YAL056W	12.2947	0	0
1	40591	+	CDS	YAL056W	10.0273	0	0
1	40598	+	CDS	YAL056W	37.5258	0	0
1	40599	+	CDS	YAL056W	4.0993	0	0
1	40601	+	CDS	YAL056W	8.1954	0	0
1	40603	+	CDS	YAL056W	4.0993	0	0
1	40729	+	CDS	YAL056W	0	0	7.9596
1	40730	+	CDS	YAL056W	20.49	0	0
1	40737	+	CDS	YAL056W	4.0993	0	0
1	40748	+	CDS	YAL056W	20.0579	0	0
1	40751	+	CDS	YAL056W	4.0993	0	0
1	41022	+	CDS	YAL056W	12.2947	0	0
1	41033	+	CDS	YAL056W	20.49	0	0
1	41034	+	CDS	YAL056W	46.7985	0	0
1	41035	+	CDS	YAL056W	28.6854	0	0
1	41036	+	CDS	YAL056W	3.3414	0	0
1	41397	+	CDS	YAL056W	0	0	3.9808
1	41741	+	CDS	YAL056W	20.8126	0	0
1	41742	+	CDS	YAL056W	0	0	6.9617
1	41747	+	CDS	YAL056W	0	0	6.9617
1	41978	+	3'UTR	YAL056W	4.0993	0	29.1829
1	42201	+	CDS	YAL055W	0.9185	0	0
1	42257	+	CDS	YAL055W	3.7449	0	0
1	42260	+	CDS	YAL055W	3.6733	0	0
1	42263	+	CDS	YAL055W	0	0	3.5603
1	42265	+	CDS	YAL055W	22.3506	1.0874	14.8324
1	42267	+	CDS	YAL055W	15.3429	1.44	21.3623
1	42269	+	CDS	YAL055W	8.2644	0.858	20.7666
1	42271	+	CDS	YAL055W	36.7504	1.9986	33.0284
1	42424	+	CDS	YAL055W	0	0	3.5603
1	42519	+	CDS	YAL055W	1.8363	0	11.8678
1	42522	+	CDS	YAL055W	1.837	0.286	5.4394
1	42524	+	CDS	YAL055W	2.7548	0	0
1	42526	+	CDS	YAL055W	0	0	2.3733
1	42894	-	CDS	YAL054C	1.3329	0	0
1	42910	-	CDS	YAL054C	1.3329	0	0
1	42937	-	CDS	YAL054C	0	0.7398	0
1	42981	-	CDS	YAL054C	1.3329	0	0
1	43024	-	CDS	YAL054C	0	0.5549	0
1	43041	-	CDS	YAL054C	0	0	6.0472
1	43140	-	CDS	YAL054C	0	0	6.0472
1	43535	-	CDS	YAL054C	2.1739	0	0
1	43536	-	CDS	YAL054C	0	0.482	0
1	43717	-	CDS	YAL054C	0	0.5549	0
1	43719	-	CDS	YAL054C	1.3329	0.482	0
1	43724	-	CDS	YAL054C	0	0.3699	0
1	43729	-	CDS	YAL054C	0	0.7959	0
1	43732	-	CDS	YAL054C	2.6647	1.9057	0
1	43766	-	CDS	YAL054C	0	1.1097	0
1	43767	-	CDS	YAL054C	0	0.241	0
1	43978	-	CDS	YAL054C	0	0	1.1756
1	44721	-	CDS	YAL054C	2.6647	0	0
1	44737	-	CDS	YAL054C	6.5217	0	0
1	44813	-	CDS	YAL054C	0	0.185	0
1	44821	-	CDS	YAL054C	10.8685	0	0
1	45045	-	5'UTR	YAL054C	3.9976	0.241	0
1	45048	-	5'UTR	YAL054C	0	0.7231	0
1	45055	-	5'UTR	YAL054C	0	0.241	0
1	45073	-	5'UTR	YAL054C	13.7796	0.241	0
1	45075	-	5'UTR	YAL054C	0	1.1097	0
1	45077	-	5'UTR	YAL054C	26.6123	0.482	0
1	45079	-	5'UTR	YAL054C	7.8546	0	0
1	45081	-	5'UTR	YAL054C	0	0	6.0472
1	45082	-	5'UTR	YAL054C	5.3304	1.4069	6.0472
1	45083	-	5'UTR	YAL054C	0	0.241	0
1	45084	-	5'UTR	YAL054C	7.0125	0	0
1	45086	-	5'UTR	YAL054C	2.6647	0	0
1	45091	-	5'UTR	YAL054C	6.5217	0	0
1	45156	-	5'UTR	YAL054C	0	0	2.0161
1	45301	-	5'UTR	YAL054C	3.9976	0	0
1	45303	-	5'UTR	YAL054C	1.3329	0	0
1	45318	-	5'UTR	YAL054C	6.6623	0	0
1	45319	-	5'UTR	YAL054C	1.3329	0	0
1	45322	-	5'UTR	YAL054C	1.3329	0	0
1	45831	+	5'UTR	YAL053W	0	0	18.5019
1	45835	+	5'UTR	YAL053W	58.1853	22.2965	24.6682
1	45836	+	5'UTR	YAL053W	88.9381	54.2725	91.6471
1	45838	+	5'UTR	YAL053W	35.2142	0	29.0788
1	45841	+	5'UTR	YAL053W	56.403	7.4322	34.3687
1	45845	+	5'UTR	YAL053W	101.185	0	26.4467
1	45846	+	5'UTR	YAL053W	94.1704	5.7055	9.2509
1	45849	+	5'UTR	YAL053W	198.928	34.2189	9.2509
1	45850	+	5'UTR	YAL053W	123.263	14.8643	68.3078
1	45851	+	5'UTR	YAL053W	63.036	49.0832	36.5741
1	45853	+	5'UTR	YAL053W	29.0926	0	0
1	45855	+	5'UTR	YAL053W	4.8507	0	0
1	45857	+	5'UTR	YAL053W	0	7.4322	0
1	45902	+	CDS	YAL053W	4.8507	0	0
1	45904	+	CDS	YAL053W	9.7014	0	0
1	45916	+	CDS	YAL053W	4.8507	0	0
1	45917	+	CDS	YAL053W	14.5482	0	0
1	46008	+	CDS	YAL053W	4.8507	7.4322	6.1663
1	46010	+	CDS	YAL053W	0	7.4322	0
1	46020	+	CDS	YAL053W	4.8507	7.4322	63.4703
1	46023	+	CDS	YAL053W	0	7.4322	0
1	46025	+	CDS	YAL053W	14.5482	0	0
1	46027	+	CDS	YAL053W	14.5482	0	0
1	46028	+	CDS	YAL053W	14.5482	0	0
1	46037	+	CDS	YAL053W	4.8507	0	0
1	46465	+	CDS	YAL053W	0	14.8643	0
1	46472	+	CDS	YAL053W	0	0	10.577
1	46476	+	CDS	YAL053W	4.8507	14.8643	0
1	46486	+	CDS	YAL053W	4.8507	0	0
1	46532	+	CDS	YAL053W	82.3013	7.4322	25.9942
1	46533	+	CDS	YAL053W	59.8493	0	9.2509
1	46543	+	CDS	YAL053W	59.8493	0	0
1	46547	+	CDS	YAL053W	38.794	0	33.0399
1	46549	+	CDS	YAL053W	51.934	0	31.7337
1	46552	+	CDS	YAL053W	14.5482	0	0
1	46553	+	CDS	YAL053W	34.3288	0	0
1	46556	+	CDS	YAL053W	9.6975	0	0
1	46559	+	CDS	YAL053W	65.5892	0	47.151
1	46561	+	CDS	YAL053W	0	0	37.0009
1	46564	+	CDS	YAL053W	56.7847	5.7055	31.7337
1	46565	+	CDS	YAL053W	26.4173	0	31.7337
1	46572	+	CDS	YAL053W	50.6555	7.4322	31.2841
1	46574	+	CDS	YAL053W	0	0	29.5313
1	46640	+	CDS	YAL053W	23.7344	0	0
1	46658	+	CDS	YAL053W	92.3843	0	29.5313
1	46661	+	CDS	YAL053W	29.0926	0	15.8669
1	46665	+	CDS	YAL053W	103.356	0	25.1178
1	46672	+	CDS	YAL053W	65.2075	0	9.2509
1	46673	+	CDS	YAL053W	24.2458	0	10.577
1	46676	+	CDS	YAL053W	4.8507	0	12.3327
1	46710	+	CDS	YAL053W	0	0	3.0846
1	46728	+	CDS	YAL053W	4.8507	0	0
1	46800	+	CDS	YAL053W	14.5482	0	0
1	46806	+	CDS	YAL053W	40.0687	0	0
1	46809	+	CDS	YAL053W	29.0965	0	0
1	46818	+	CDS	YAL053W	4.8507	0	0
1	46819	+	CDS	YAL053W	0	0	5.2899
1	46820	+	CDS	YAL053W	15.8229	0	0
1	46916	+	CDS	YAL053W	0	5.7055	0
1	46939	+	CDS	YAL053W	4.8507	0	0
1	46943	+	CDS	YAL053W	9.6975	0	0
1	46946	+	CDS	YAL053W	4.8507	0	0
1	46960	+	CDS	YAL053W	14.5482	0	0
1	46961	+	CDS	YAL053W	50.1479	0	0
1	46962	+	CDS	YAL053W	55.8878	14.8643	51.9913
1	46963	+	CDS	YAL053W	24.2458	0	0
1	46964	+	CDS	YAL053W	19.3989	0	0
1	46965	+	CDS	YAL053W	24.2458	7.4322	9.2509
1	46967	+	CDS	YAL053W	51.9378	7.4322	0
1	46969	+	CDS	YAL053W	80.0076	0	57.7308
1	46970	+	CDS	YAL053W	14.5482	0	0
1	46972	+	CDS	YAL053W	28.5851	0	0
1	46973	+	CDS	YAL053W	58.9524	0	0
1	46976	+	CDS	YAL053W	23.3489	7.4322	0
1	46978	+	CDS	YAL053W	52.827	0	5.2899
1	46979	+	CDS	YAL053W	4.8507	0	0
1	46980	+	CDS	YAL053W	18.5021	0	0
1	47055	+	CDS	YAL053W	39.5535	0	15.8669
1	47056	+	CDS	YAL053W	76.6912	0	5.2899
1	47061	+	CDS	YAL053W	77.5804	11.4063	70.0635
1	47062	+	CDS	YAL053W	67.8828	7.4322	105.784
1	47063	+	CDS	YAL053W	24.2496	0	0
1	47065	+	CDS	YAL053W	29.0965	7.4322	0
1	47066	+	CDS	YAL053W	14.5482	0	6.1663
1	47071	+	CDS	YAL053W	81.9197	0	76.6595
1	47073	+	CDS	YAL053W	8.8045	0	40.9847
1	47093	+	CDS	YAL053W	4.8507	0	0
1	47109	+	CDS	YAL053W	4.8507	0	0
1	47117	+	CDS	YAL053W	19.7767	0	0
1	47157	+	CDS	YAL053W	4.8507	0	0
1	47181	+	CDS	YAL053W	0	45.6252	0
1	47354	+	CDS	YAL053W	23.7344	0	26.4467
1	47400	+	CDS	YAL053W	0	0	5.2899
1	47543	+	CDS	YAL053W	0	39.9244	0
1	47547	+	CDS	YAL053W	14.552	0	0
1	47549	+	CDS	YAL053W	4.8507	0	0
1	47550	+	CDS	YAL053W	9.6975	0	0
1	47553	+	CDS	YAL053W	0	11.4063	0
1	47555	+	CDS	YAL053W	4.8507	0	0
1	47686	+	CDS	YAL053W	24.2458	0	0
1	47689	+	CDS	YAL053W	31.642	0	0
1	47769	+	CDS	YAL053W	0	7.4322	0
1	47840	+	CDS	YAL053W	27.6882	0	0
1	47931	+	CDS	YAL053W	27.6882	0	0
1	47982	+	CDS	YAL053W	16.716	0	0
1	47983	+	CDS	YAL053W	4.8507	0	5.2899
1	47986	+	CDS	YAL053W	47.4649	0	0
1	47988	+	CDS	YAL053W	4.8507	0	0
1	47992	+	CDS	YAL053W	9.6975	0	21.1568
1	47993	+	CDS	YAL053W	4.8507	0	0
1	48088	+	CDS	YAL053W	14.5482	0	0
1	48091	+	CDS	YAL053W	89.7014	0	0
1	48102	+	CDS	YAL053W	3.9538	0	0
1	48105	+	CDS	YAL053W	27.6882	0	0
1	48108	+	CDS	YAL053W	19.7767	0	13.6616
1	48110	+	CDS	YAL053W	3.9538	0	0
1	48174	+	CDS	YAL053W	415.205	7.4322	113.703
1	48175	+	CDS	YAL053W	246.648	14.8643	33.4895
1	48180	+	CDS	YAL053W	115.359	0	6.1663
1	48184	+	CDS	YAL053W	265.791	30.2494	99.168
1	48187	+	CDS	YAL053W	289.137	7.4322	85.0511
1	48189	+	CDS	YAL053W	152.222	5.7055	0
1	48190	+	CDS	YAL053W	51.934	0	0
1	48197	+	CDS	YAL053W	0	0	12.3327
1	48241	+	CDS	YAL053W	19.7767	0	0
1	48243	+	CDS	YAL053W	0	0	9.2509
1	48244	+	CDS	YAL053W	50.1479	7.4322	0
1	48245	+	CDS	YAL053W	4.8507	0	0
1	48267	+	3'UTR	YAL053W	39.5535	0	89.9142
1	48269	+	3'UTR	YAL053W	72.7335	0	58.1833
1	48276	+	3'UTR	YAL053W	676.683	347.411	687.787
1	48277	+	3'UTR	YAL053W	368.266	361.398	447.642
1	48279	+	3'UTR	YAL053W	537.586	174.219	242.331
1	48280	+	3'UTR	YAL053W	177.884	95.9236	203.575
1	48282	+	3'UTR	YAL053W	139.731	110.272	176.701
1	48284	+	3'UTR	YAL053W	210.167	226.765	395.263
1	48288	+	3'UTR	YAL053W	293.739	375.568	253.383
1	48290	+	3'UTR	YAL053W	357.042	219.511	207.561
1	48291	+	3'UTR	YAL053W	174.567	186.325	310.639
1	48292	+	3'UTR	YAL053W	205.32	104.05	170.085
1	48643	+	CDS	YAL051W	14.9507	0	22.1421
1	48645	+	CDS	YAL051W	0	0	12.9088
1	48648	+	CDS	YAL051W	0	0	22.1421
1	48658	+	CDS	YAL051W	14.9507	0	0
1	48749	+	CDS	YAL051W	0	7.8661	0
1	49196	+	CDS	YAL051W	0	0	45.1838
1	49206	+	CDS	YAL051W	7.4783	0	0
1	49207	+	CDS	YAL051W	0	0	19.3662
1	49227	+	CDS	YAL051W	29.9013	0	0
1	49255	+	CDS	YAL051W	22.4289	7.8661	0
1	49413	+	CDS	YAL051W	54.8838	0	0
1	49416	+	CDS	YAL051W	0	18.1109	0
1	49423	+	CDS	YAL051W	0	0	51.6412
1	49429	+	CDS	YAL051W	0	23.5984	0
1	49435	+	CDS	YAL051W	54.8838	39.8768	0
1	49773	+	CDS	YAL051W	29.9013	0	0
1	49839	+	CDS	YAL051W	14.9507	0	0
1	49841	+	CDS	YAL051W	14.9507	0	0
1	49843	+	CDS	YAL051W	73.1765	0	0
1	49846	+	CDS	YAL051W	94.2286	0	12.9088
1	49847	+	CDS	YAL051W	14.9507	0	0
1	50240	+	CDS	YAL051W	22.4289	23.5984	0
1	50241	+	CDS	YAL051W	18.2926	0	0
1	50243	+	CDS	YAL051W	22.4289	0	0
1	50247	+	CDS	YAL051W	14.9507	0	0
1	50251	+	CDS	YAL051W	22.4289	0	0
1	50253	+	CDS	YAL051W	92.2634	7.8661	0
1	50313	+	CDS	YAL051W	0	7.8661	55.3583
1	50317	+	CDS	YAL051W	44.852	0	33.2162
1	50320	+	CDS	YAL051W	7.4783	7.8661	0
1	50328	+	CDS	YAL051W	29.9013	0	0
1	50329	+	CDS	YAL051W	88.1271	7.8661	0
1	50331	+	CDS	YAL051W	22.4289	0	0
1	50341	+	CDS	YAL051W	7.4783	15.7322	0
1	50345	+	CDS	YAL051W	7.4783	7.8661	0
1	50346	+	CDS	YAL051W	14.9507	0	0
1	50347	+	CDS	YAL051W	29.9072	30.1832	0
1	50351	+	CDS	YAL051W	22.4289	0	0
1	50352	+	CDS	YAL051W	22.4289	7.8661	0
1	50575	+	CDS	YAL051W	51.5418	0	66.4324
1	50576	+	CDS	YAL051W	61.7737	15.7322	0
1	50578	+	CDS	YAL051W	73.1765	0	0
1	50579	+	CDS	YAL051W	7.4783	0	0
1	50585	+	CDS	YAL051W	97.5706	7.8661	0
1	50586	+	CDS	YAL051W	24.3941	0	0
1	50587	+	CDS	YAL051W	44.0695	0	0
1	50687	+	CDS	YAL051W	22.4289	0	0
1	50688	+	CDS	YAL051W	7.4783	0	0
1	50690	+	CDS	YAL051W	65.1157	0	0
1	50733	+	CDS	YAL051W	59.8085	7.8661	0
1	50736	+	CDS	YAL051W	0	0	12.9088
1	50740	+	CDS	YAL051W	74.7533	7.8661	0
1	50741	+	CDS	YAL051W	0	6.0386	0
1	50743	+	CDS	YAL051W	71.2113	0	64.5499
1	50744	+	CDS	YAL051W	112.521	0	0
1	50745	+	CDS	YAL051W	29.9013	7.8661	57.199
1	50749	+	CDS	YAL051W	7.4783	31.4645	33.2162
1	50781	+	CDS	YAL051W	48.7824	0	0
1	50783	+	CDS	YAL051W	0	0	11.074
1	50786	+	CDS	YAL051W	36.5912	0	0
1	50788	+	CDS	YAL051W	0	7.8661	0
1	50789	+	CDS	YAL051W	7.4783	0	0
1	51577	+	CDS	YAL051W	42.6868	0	0
1	51634	+	CDS	YAL051W	7.4783	0	0
1	51638	+	CDS	YAL051W	29.9013	0	0
1	51640	+	CDS	YAL051W	0	0	33.2162
1	51650	+	CDS	YAL051W	0	31.4645	22.1421
1	51651	+	CDS	YAL051W	0	0	33.2162
1	51652	+	CDS	YAL051W	22.4289	0	0
1	51658	+	CDS	YAL051W	0	0	49.8064
1	51664	+	CDS	YAL051W	7.4783	0	0
1	51665	+	CDS	YAL051W	7.4783	0	0
1	51668	+	CDS	YAL051W	0	15.7322	0
1	51669	+	CDS	YAL051W	7.4783	0	0
1	51727	+	3'UTR	YAL051W	7.4783	0	22.1421
1	51731	+	3'UTR	YAL051W	46.8289	0	6.4574
1	51733	+	3'UTR	YAL051W	85.5795	31.4645	22.1421
1	51734	+	3'UTR	YAL051W	48.1999	50.1217	176.172
1	51737	+	3'UTR	YAL051W	59.8144	0	73.7833
1	51738	+	3'UTR	YAL051W	7.4783	23.5984	38.7324
1	51739	+	3'UTR	YAL051W	14.9507	42.2555	0
1	51742	+	3'UTR	YAL051W	118.829	99.1459	30.4402
1	51746	+	3'UTR	YAL051W	104.666	0	38.7264
1	51747	+	3'UTR	YAL051W	14.9565	15.7322	0
1	51750	+	3'UTR	YAL051W	44.8638	7.8661	0
1	51751	+	3'UTR	YAL051W	44.852	7.8661	0
1	51754	+	3'UTR	YAL051W	37.3796	0	83.0226
1	51756	+	3'UTR	YAL051W	61.7855	0	0
1	51757	+	3'UTR	YAL051W	7.4783	23.5984	0
1	51759	+	3'UTR	YAL051W	36.0028	15.7322	0
1	51761	+	3'UTR	YAL051W	62.3562	0	0
1	51805	+	3'UTR	YAL051W	48.7824	0	0
1	51807	+	3'UTR	YAL051W	46.8231	0	0
1	51809	+	3'UTR	YAL051W	24.3941	0	0
1	51811	+	3'UTR	YAL051W	145.176	0	0
1	51813	+	3'UTR	YAL051W	504.375	0	33.2162
1	51815	+	3'UTR	YAL051W	22.4289	7.8661	0
1	51817	+	3'UTR	YAL051W	68.4577	0	0
1	51872	-	CDS	YAL049C	0	0.3887	0
1	51883	-	CDS	YAL049C	0	0	0.7709
1	51885	-	CDS	YAL049C	0	0.3887	0
1	51930	-	CDS	YAL049C	0	0	2.2469
1	52001	-	CDS	YAL049C	0	0	2.3124
1	52004	-	CDS	YAL049C	0	0	3.0834
1	52035	-	CDS	YAL049C	2.6646	0	0
1	52046	-	CDS	YAL049C	0	2.8027	1.7974
1	52047	-	CDS	YAL049C	10.1676	0.5064	2.762
1	52048	-	CDS	YAL049C	2.6646	2.8378	3.9165
1	52050	-	CDS	YAL049C	12.937	1.0128	6.229
1	52122	-	CDS	YAL049C	1.3328	0	0
1	52133	-	CDS	YAL049C	1.3328	0	0
1	52140	-	CDS	YAL049C	9.7817	0	0
1	52175	-	CDS	YAL049C	2.6646	0	0
1	52176	-	CDS	YAL049C	0	0	3.0834
1	52185	-	CDS	YAL049C	1.3328	2.5319	0
1	52295	-	CDS	YAL049C	7.6079	0	0
1	52312	-	CDS	YAL049C	0	1.0128	0
1	52342	-	CDS	YAL049C	0	0.3887	0
1	52357	-	CDS	YAL049C	0	0	3.5951
1	52360	-	CDS	YAL049C	0	0	0.7709
1	52421	-	CDS	YAL049C	1.3328	1.1659	0
1	52428	-	CDS	YAL049C	0	0.5064	0
1	52478	-	CDS	YAL049C	0	0	0.4495
1	52496	-	CDS	YAL049C	0	0	0.8987
1	52498	-	CDS	YAL049C	0	0	3.7884
1	52499	-	CDS	YAL049C	1.3328	0	0
1	52502	-	CDS	YAL049C	0	0.3887	0
1	52564	-	CDS	YAL049C	0	0	1.5415
1	52586	-	CDS	YAL049C	0	0	2.8897
1	52637	-	5'UTR	YAL049C	1.3328	0.5064	1.7974
1	52640	-	5'UTR	YAL049C	0	1.0128	0
1	52752	-	3'UTR	YAL048C	0	0	22.8205
1	52781	-	3'UTR	YAL048C	23.6146	0	0
1	52826	-	CDS	YAL048C	9.628	0	0
1	53140	-	CDS	YAL048C	73.957	17.8864	0
1	53150	-	CDS	YAL048C	35.4265	0	13.3043
1	53171	-	CDS	YAL048C	0	0	13.3043
1	53669	-	CDS	YAL048C	11.8119	0	0
1	53670	-	CDS	YAL048C	38.5305	0	0
1	54163	-	CDS	YAL048C	11.8119	0	0
1	54216	-	CDS	YAL048C	23.6146	0	0
1	54222	-	CDS	YAL048C	11.8119	0	0
1	54227	-	CDS	YAL048C	35.4265	0	0
1	54241	-	CDS	YAL048C	23.6146	0	0
1	54331	-	CDS	YAL048C	11.8119	0	0
1	54334	-	CDS	YAL048C	125.22	0	0
1	54337	-	CDS	YAL048C	47.2292	0	0
1	54343	-	CDS	YAL048C	0	17.8864	0
1	54627	-	CDS	YAL048C	11.8119	0	0
1	54630	-	CDS	YAL048C	11.8119	0	0
1	54632	-	CDS	YAL048C	0	0	11.4133
1	54636	-	CDS	YAL048C	57.7958	0	19.9595
1	54650	-	CDS	YAL048C	161.882	82.3519	22.8205
1	54651	-	CDS	YAL048C	11.8119	0	0
1	54854	+	CDS	YAL047W-A	0	0	42.6628
1	54863	+	CDS	YAL047W-A	82.4647	0	0
1	54864	+	CDS	YAL047W-A	60.663	0	0
1	54867	+	CDS	YAL047W-A	0	111.127	0
1	54870	+	CDS	YAL047W-A	106.415	0	0
1	54899	+	CDS	YAL047W-A	60.663	0	0
1	54956	-	3'UTR	YAL047C	145.493	25.5118	35.4384
1	54959	-	3'UTR	YAL047C	72.75	161.671	0
1	54960	-	3'UTR	YAL047C	139.51	12.7559	70.872
1	54961	-	3'UTR	YAL047C	27.2822	191.032	71.6463
1	54963	-	3'UTR	YAL047C	108.162	97.8917	72.4158
1	54965	-	3'UTR	YAL047C	154.339	51.0235	125.917
1	54969	-	3'UTR	YAL047C	81.8393	38.2676	69.3721
1	54971	-	3'UTR	YAL047C	72.75	0	84.4347
1	54973	-	3'UTR	YAL047C	18.1857	76.5353	131.23
1	54975	-	3'UTR	YAL047C	81.8393	48.9459	49.7609
1	54976	-	3'UTR	YAL047C	36.3786	12.7559	0
1	54977	-	3'UTR	YAL047C	72.75	38.2676	0
1	54981	-	3'UTR	YAL047C	0	0	45.2611
1	55005	-	CDS	YAL047C	27.2822	0	0
1	55007	-	CDS	YAL047C	0	0	27.1547
1	55014	-	CDS	YAL047C	0	12.7559	0
1	55015	-	CDS	YAL047C	27.2822	0	0
1	55221	-	CDS	YAL047C	63.6536	0	42.2174
1	55224	-	CDS	YAL047C	0	0	26.3852
1	55226	-	CDS	YAL047C	9.0964	0	19.6063
1	55228	-	CDS	YAL047C	34.6967	0	0
1	55230	-	CDS	YAL047C	0	0	47.4964
1	55233	-	CDS	YAL047C	45.4679	0	0
1	55238	-	CDS	YAL047C	16.511	0	31.6642
1	55241	-	CDS	YAL047C	61.0199	12.7559	51.2706
1	55393	-	CDS	YAL047C	88.2949	25.5118	117.672
1	55432	-	CDS	YAL047C	18.1857	54.8809	0
1	55435	-	CDS	YAL047C	22.2508	195.775	0
1	55436	-	CDS	YAL047C	22.2508	29.3691	0
1	55437	-	CDS	YAL047C	75.1333	12.7559	63.3626
1	55442	-	CDS	YAL047C	27.2822	97.8917	36.2079
1	55445	-	CDS	YAL047C	7.4146	137.045	27.1547
1	55446	-	CDS	YAL047C	0	9.7924	15.8321
1	55447	-	CDS	YAL047C	9.0964	0	0
1	55464	-	CDS	YAL047C	9.0964	0	0
1	55466	-	CDS	YAL047C	27.2822	0	0
1	55469	-	CDS	YAL047C	46.1836	0	0
1	55473	-	CDS	YAL047C	9.0964	0	0
1	55501	-	CDS	YAL047C	7.4146	12.7559	10.5531
1	55509	-	CDS	YAL047C	18.1857	0	21.1063
1	55516	-	CDS	YAL047C	18.1857	0	0
1	55640	-	CDS	YAL047C	18.1929	0	0
1	55645	-	CDS	YAL047C	27.2822	0	53.5399
1	55649	-	CDS	YAL047C	72.7429	0	0
1	55915	-	CDS	YAL047C	59.338	32.3326	0
1	55916	-	CDS	YAL047C	125.382	84.242	0
1	55920	-	CDS	YAL047C	38.769	12.7559	18.1015
1	55921	-	CDS	YAL047C	54.5643	9.7924	31.6642
1	55925	-	CDS	YAL047C	18.1857	0	26.3852
1	55928	-	CDS	YAL047C	9.0964	63.7794	26.3852
1	55929	-	CDS	YAL047C	0	0	5.279
1	56013	-	CDS	YAL047C	59.338	12.7559	0
1	56014	-	CDS	YAL047C	18.1857	12.7559	0
1	56029	-	CDS	YAL047C	9.0964	0	0
1	56056	-	CDS	YAL047C	0	0	36.9384
1	56240	-	CDS	YAL047C	9.0964	0	0
1	56241	-	CDS	YAL047C	18.1857	0	0
1	56252	-	CDS	YAL047C	36.3714	0	0
1	56666	-	CDS	YAL047C	36.3714	39.1535	0
1	56754	-	CDS	YAL047C	9.0964	0	0
1	56930	-	3'UTR	YAL046C	2.9845	0.1828	0
1	56931	-	3'UTR	YAL046C	8.6449	0	0.3251
1	56934	-	3'UTR	YAL046C	2.3608	0	1.2724
1	56935	-	3'UTR	YAL046C	6.0829	0.1403	0.6499
1	56936	-	3'UTR	YAL046C	20.7769	0.1828	0.9474
1	56937	-	3'UTR	YAL046C	10.1471	0.1828	1.4896
1	56939	-	3'UTR	YAL046C	0	0	2.1658
1	56940	-	3'UTR	YAL046C	10.7708	0.5484	2.4909
1	56942	-	3'UTR	YAL046C	1.6631	0	0
1	56943	-	3'UTR	YAL046C	14.6471	0.1828	1.2184
1	56944	-	3'UTR	YAL046C	4.2789	0.3656	1.3263
1	56946	-	3'UTR	YAL046C	2.0391	0	2.9252
1	56948	-	3'UTR	YAL046C	1.2744	0.1828	2.3291
1	56950	-	3'UTR	YAL046C	0	0.1828	0
1	56955	-	3'UTR	YAL046C	0	0	0.3789
1	56956	-	3'UTR	YAL046C	0.5097	0	0
1	56958	-	3'UTR	YAL046C	0	0	0.3251
1	56961	-	3'UTR	YAL046C	1.0395	0.1828	0
1	56963	-	3'UTR	YAL046C	1.2746	0	0
1	56965	-	3'UTR	YAL046C	0	0.1828	0
1	56979	-	3'UTR	YAL046C	0.255	0	0
1	56985	-	3'UTR	YAL046C	0.255	1.1223	2.2739
1	56989	-	3'UTR	YAL046C	0.255	0	0
1	56995	-	3'UTR	YAL046C	0	0	0.1895
1	56997	-	3'UTR	YAL046C	0.7647	0	0
1	57052	-	CDS	YAL046C	0.255	0	0
1	57064	-	CDS	YAL046C	0.255	0	0
1	57072	-	CDS	YAL046C	0.5097	0	0
1	57312	-	CDS	YAL046C	0.5097	0	0
1	57495	-	CDS	YAL045C	6.5926	0	0
1	57502	-	CDS	YAL045C	6.5926	0	0
1	57508	-	CDS	YAL045C	1.155	0	0
1	57514	-	CDS	YAL045C	1.155	0	0
1	57808	+	CDS	YAL044W-A	0	0	0.5561
1	57829	+	CDS	YAL044W-A	0	0	0.6952
1	57831	+	CDS	YAL044W-A	0	0	0.2385
1	57871	-	5'UTR	YAL045C	2.309	0	1.6946
1	57877	-	5'UTR	YAL045C	136.471	17.7114	99.402
1	57882	-	5'UTR	YAL045C	236.639	18.3591	200.779
1	57890	-	5'UTR	YAL045C	102.932	9.7708	69.0405
1	57901	-	5'UTR	YAL045C	3.7675	1.2108	1.2709
1	57907	-	5'UTR	YAL045C	1.155	0	3.6002
1	57909	-	5'UTR	YAL045C	4.618	0	4.2705
1	57911	-	5'UTR	YAL045C	11.515	0	3.3876
1	57917	-	5'UTR	YAL045C	1.155	0	1.4819
1	57920	-	5'UTR	YAL045C	1.155	0	5.3308
1	57921	-	5'UTR	YAL045C	0	0	1.5179
1	57922	-	5'UTR	YAL045C	0.9414	0	1.9056
1	57925	-	5'UTR	YAL045C	9.1151	0.4036	16.6931
1	57928	+	3'UTR	YAL044W-A	0	0.7571	0
1	57949	+	3'UTR	YAL044W-A	0.2811	0	0
1	57959	+	3'UTR	YAL044W-A	0.2811	0	0
1	57992	-	CDS	YAL044C	0	0	0.1038
1	57995	-	CDS	YAL044C	0	0.2322	0
1	57997	-	CDS	YAL044C	0	0	0.0346
1	58013	-	CDS	YAL044C	0	0	0.0605
1	58030	-	CDS	YAL044C	0	0	0.0346
1	58031	-	CDS	YAL044C	0	0	0.1384
1	58037	-	CDS	YAL044C	0	0	0.0346
1	58096	-	CDS	YAL044C	4.0763	0	0.5735
1	58097	-	CDS	YAL044C	1.0387	0	0.4063
1	58099	-	CDS	YAL044C	2.5457	0.0432	0.7089
1	58102	-	CDS	YAL044C	3.0258	0	0.2853
1	58108	-	CDS	YAL044C	3.8342	0	0.4841
1	58109	-	CDS	YAL044C	4.4394	0	1.5476
1	58118	-	CDS	YAL044C	0	0	0.1613
1	58169	-	CDS	YAL044C	0.4452	0	0.0202
1	58225	-	CDS	YAL044C	0	0	0.0605
1	58257	-	CDS	YAL044C	0	0	0.2823
1	58264	-	CDS	YAL044C	0	0	0.8472
1	58265	-	CDS	YAL044C	0.1484	0.0432	0.3459
1	58273	-	CDS	YAL044C	0	0.0864	0.2767
1	58274	-	CDS	YAL044C	0	0.0432	0
1	58275	-	CDS	YAL044C	0	0.0864	0
1	58301	-	CDS	YAL044C	0	0	0.0346
1	58309	-	CDS	YAL044C	0	0	0.0202
1	58328	-	CDS	YAL044C	0	0	0.0692
1	58347	-	CDS	YAL044C	0	0	0.1412
1	58350	-	CDS	YAL044C	0.2967	0	0
1	58353	-	CDS	YAL044C	0.5936	0.594	1.2391
1	58355	-	CDS	YAL044C	0	0.0432	0.1989
1	58357	-	CDS	YAL044C	4.3457	0.1327	0.2075
1	58358	-	CDS	YAL044C	1.5735	0	0.121
1	58359	-	CDS	YAL044C	0.6598	0	0.1008
1	58364	-	CDS	YAL044C	4.8728	0.4945	1.0892
1	58369	-	CDS	YAL044C	3.4437	0.2985	0.17
1	58384	-	CDS	YAL044C	0	0.0332	0
1	58404	-	CDS	YAL044C	0	0	0.173
1	58409	-	CDS	YAL044C	0	0	0.173
1	58410	-	CDS	YAL044C	0	0	0.0346
1	58427	-	CDS	YAL044C	0	0	0.0346
1	58442	-	CDS	YAL044C	0.4842	0	0
1	58668	-	3'UTR	YAL043C	73.5571	0	4.0115
1	58670	-	3'UTR	YAL043C	99.3672	11.0242	72.8429
1	58672	-	3'UTR	YAL043C	37.6041	11.0242	78.1879
1	58675	-	3'UTR	YAL043C	76.0872	50.7572	7.0152
1	58679	-	3'UTR	YAL043C	52.9634	0	8.0208
1	58683	-	3'UTR	YAL043C	17.0104	147.414	167.418
1	58684	-	3'UTR	YAL043C	142.036	78.7074	183.444
1	58693	-	3'UTR	YAL043C	0	0	23.3826
1	58718	-	CDS	YAL043C	0	0	16.0437
1	58755	-	CDS	YAL043C	0	0	2.3391
1	58984	-	CDS	YAL043C	0	11.0242	0
1	58993	-	CDS	YAL043C	17.0104	0	32.0874
1	58997	-	CDS	YAL043C	28.7954	16.9191	15.036
1	58999	-	CDS	YAL043C	5.6716	0	8.0229
1	59003	-	CDS	YAL043C	35.5112	0	0
1	59029	-	CDS	YAL043C	18.5008	0	0
1	59076	-	CDS	YAL043C	11.3388	0	0
1	59202	-	CDS	YAL043C	32.3742	16.9191	0
1	59209	-	CDS	YAL043C	13.8734	0	0
1	59212	-	CDS	YAL043C	32.3742	0	0
1	59216	-	CDS	YAL043C	5.6716	0	0
1	59218	-	CDS	YAL043C	5.6716	0	0
1	59237	-	CDS	YAL043C	0	0	8.0208
1	59475	-	CDS	YAL043C	0	0	12.0322
1	59578	-	CDS	YAL043C	17.0104	0	0
1	59694	-	CDS	YAL043C	0	0	9.3522
1	59696	-	CDS	YAL043C	5.6716	11.0242	0
1	59697	-	CDS	YAL043C	0	19.4872	0
1	59700	-	CDS	YAL043C	36.9972	11.0242	16.3674
1	59781	-	CDS	YAL043C	57.5909	11.0242	20.0552
1	59794	-	CDS	YAL043C	52.5172	0	12.6969
1	59802	-	CDS	YAL043C	22.6776	0	0
1	59804	-	CDS	YAL043C	5.6716	0	4.6761
1	59805	-	CDS	YAL043C	11.3388	0	41.1008
1	59806	-	CDS	YAL043C	0	42.3012	16.0437
1	59807	-	CDS	YAL043C	5.6716	33.8381	0
1	59810	-	CDS	YAL043C	5.6716	0	0
1	59842	-	CDS	YAL043C	41.6246	0	0
1	59931	-	CDS	YAL043C	0	0	4.0115
1	59973	-	CDS	YAL043C	9.2504	0	14.0304
1	59977	-	CDS	YAL043C	10.2946	42.3012	0
1	59979	-	CDS	YAL043C	34.0164	0	0
1	59983	-	CDS	YAL043C	28.3492	0	20.0552
1	60085	-	CDS	YAL043C	50.8751	0	0
1	60086	-	CDS	YAL043C	11.3388	0	0
1	60095	-	CDS	YAL043C	13.8734	0	25.7217
1	60136	-	CDS	YAL043C	5.6716	11.0242	0
1	60139	-	CDS	YAL043C	11.3388	0	0
1	60141	-	CDS	YAL043C	11.3388	0	0
1	60145	-	CDS	YAL043C	11.3433	0	0
1	60152	-	CDS	YAL043C	5.6716	0	0
1	60156	-	CDS	YAL043C	11.3388	42.3012	7.0152
1	60161	-	CDS	YAL043C	79.6705	0	28.0759
1	60217	-	CDS	YAL043C	5.6716	0	0
1	60331	-	CDS	YAL043C	5.6716	11.0242	0
1	60334	-	CDS	YAL043C	5.6716	0	4.6761
1	60336	-	CDS	YAL043C	0	0	12.0322
1	60337	-	CDS	YAL043C	28.3492	0	0
1	60338	-	CDS	YAL043C	18.5008	0	0
1	60340	-	CDS	YAL043C	21.6334	0	20.0552
1	60341	-	CDS	YAL043C	67.881	0	7.0152
1	60345	-	CDS	YAL043C	93.0977	0	0
1	60348	-	CDS	YAL043C	45.3552	0	0
1	60350	-	CDS	YAL043C	0	11.0242	0
1	60471	-	CDS	YAL043C	61.7632	0	0
1	60476	-	CDS	YAL043C	92.4997	0	0
1	60478	-	CDS	YAL043C	5.6716	0	0
1	60482	-	CDS	YAL043C	61.7632	0	0
1	60485	-	CDS	YAL043C	5.6716	0	0
1	60486	-	CDS	YAL043C	41.6246	0	0
1	60729	-	CDS	YAL043C	5.6716	0	0
1	60736	-	CDS	YAL043C	5.6716	0	0
1	60777	-	CDS	YAL043C	0	0	2.3391
1	60831	-	CDS	YAL043C	50.8706	0	0
1	61680	+	CDS	YAL042W	1.2293	0	0
1	61686	+	CDS	YAL042W	1.2293	0	0
1	61734	+	CDS	YAL042W	0.3769	0	1.2975
1	61770	+	CDS	YAL042W	0	0	0.9438
1	61812	+	CDS	YAL042W	0.3769	0	0
1	61907	+	CDS	YAL042W	0.3769	0	0
1	62011	+	CDS	YAL042W	2.6374	2.2539	3.3037
1	62013	+	CDS	YAL042W	3.0143	6.3406	8.8066
1	62019	+	CDS	YAL042W	0.3769	0	0
1	62020	+	CDS	YAL042W	1.5072	0	2.3599
1	62025	+	CDS	YAL042W	0.3769	0	0
1	62028	+	CDS	YAL042W	1.1303	0	2.8317
1	62031	+	CDS	YAL042W	0.3769	0.6825	0.9438
1	62032	+	CDS	YAL042W	2.2603	1.0237	0
1	62034	+	CDS	YAL042W	0.3769	0	0
1	62035	+	CDS	YAL042W	1.5069	1.7062	0
1	62036	+	CDS	YAL042W	0.7534	0.3412	0
1	62062	+	CDS	YAL042W	14.3546	3.4362	13.5643
1	62063	+	CDS	YAL042W	4.8974	3.7537	10.1059
1	62072	+	CDS	YAL042W	14.3655	15.0378	10.8913
1	62075	+	CDS	YAL042W	8.6655	2.0475	3.0267
1	62079	+	CDS	YAL042W	18.5789	2.0475	11.0858
1	62082	+	CDS	YAL042W	15.2972	8.9355	10.6163
1	62083	+	CDS	YAL042W	7.971	6.0073	5.1512
1	62084	+	CDS	YAL042W	12.5112	0.3412	1.4158
1	62115	+	CDS	YAL042W	0.9218	0	0
1	62209	+	CDS	YAL042W	0.3072	0.6825	0
1	62210	+	CDS	YAL042W	2.4584	0	0
1	62211	+	CDS	YAL042W	0.3769	0.6825	0
1	62224	+	CDS	YAL042W	0.3769	0	0
1	62290	+	CDS	YAL042W	0	0	3.3037
1	62301	+	CDS	YAL042W	6.2157	0	0.9438
1	62302	+	CDS	YAL042W	2.1218	0.3412	0
1	62303	+	CDS	YAL042W	0	0	0.5502
1	62304	+	CDS	YAL042W	1.1303	0	0
1	62307	+	CDS	YAL042W	0.3769	1.0237	0
1	62308	+	CDS	YAL042W	0	0.3412	0.2752
1	62316	+	CDS	YAL042W	0.3769	0	0
1	62318	+	CDS	YAL042W	0	0.6825	0
1	62319	+	CDS	YAL042W	2.8352	0	0
1	62340	+	CDS	YAL042W	1.9134	0	0
1	62343	+	CDS	YAL042W	13.6607	1.7062	8.4151
1	62354	+	CDS	YAL042W	14.464	5.6581	5.7799
1	62355	+	CDS	YAL042W	14.8806	4.1426	2.1631
1	62360	+	CDS	YAL042W	0.3769	2.8805	0.5502
1	62379	+	CDS	YAL042W	0.3769	0	0
1	62381	+	CDS	YAL042W	1.844	0	1.926
1	62390	+	CDS	YAL042W	0	0.5237	0
1	62442	+	CDS	YAL042W	2.4584	0	1.4158
1	62443	+	CDS	YAL042W	0.9218	0	0
1	62452	+	CDS	YAL042W	5.5314	0	0
1	62456	+	CDS	YAL042W	0.3072	0.6825	0
1	62591	+	3'UTR	YAL042W	6.0873	6.1581	9.6324
1	62592	+	3'UTR	YAL042W	6.4342	3.4125	3.2235
1	62593	+	3'UTR	YAL042W	5.5124	2.73	3.8138
1	62595	+	3'UTR	YAL042W	10.5687	3.8569	7.1958
1	62599	+	3'UTR	YAL042W	7.1883	2.73	3.145
1	62602	+	3'UTR	YAL042W	8.2088	3.4125	3.5389
1	62605	+	3'UTR	YAL042W	2.1218	9.2294	9.397
1	62609	+	3'UTR	YAL042W	4.0349	1.9682	0
1	62612	+	3'UTR	YAL042W	12.1441	5.3012	5.4648
1	62614	+	3'UTR	YAL042W	6.5733	12.5306	15.3757
1	62616	+	3'UTR	YAL042W	12.6206	17.7288	7.3908
1	62618	+	3'UTR	YAL042W	9.0313	3.6744	4.9527
1	62620	+	3'UTR	YAL042W	15.089	24.7838	22.3709
1	62622	+	3'UTR	YAL042W	5.4727	8.6261	2.5163
1	62625	+	3'UTR	YAL042W	0.3769	0	0
1	62907	+	CDS	YAL041W	44.1062	0	0
1	62908	+	CDS	YAL041W	23.4415	12.0421	0
1	62912	+	CDS	YAL041W	5.8627	0	0
1	62914	+	CDS	YAL041W	17.5834	0	0
1	62918	+	CDS	YAL041W	29.3042	0	15.3752
1	62924	+	CDS	YAL041W	5.8627	0	0
1	63012	+	CDS	YAL041W	0	0	30.7505
1	63017	+	CDS	YAL041W	0	0	26.371
1	63027	+	CDS	YAL041W	5.8627	24.0841	0
1	63028	+	CDS	YAL041W	5.8627	12.0421	0
1	63029	+	CDS	YAL041W	0	12.0421	0
1	63078	+	CDS	YAL041W	5.8627	0	0
1	63080	+	CDS	YAL041W	5.8627	0	0
1	63449	+	CDS	YAL041W	0	0	43.9549
1	63509	+	CDS	YAL041W	5.8627	0	0
1	63581	+	CDS	YAL041W	11.7208	0	0
1	63582	+	CDS	YAL041W	5.8627	0	20.4972
1	63583	+	CDS	YAL041W	0	12.0421	0
1	63584	+	CDS	YAL041W	11.7208	0	0
1	63589	+	CDS	YAL041W	11.7254	0	0
1	63591	+	CDS	YAL041W	11.7208	0	0
1	63912	+	CDS	YAL041W	11.7208	9.2444	0
1	63913	+	CDS	YAL041W	0	0	20.4972
1	63922	+	CDS	YAL041W	48.8895	0	0
1	63924	+	CDS	YAL041W	5.8627	0	0
1	63926	+	CDS	YAL041W	11.7208	0	26.371
1	63927	+	CDS	YAL041W	149.279	0	0
1	63950	+	CDS	YAL041W	23.4415	0	0
1	63951	+	CDS	YAL041W	0	0	35.8724
1	63960	+	CDS	YAL041W	5.8627	0	0
1	63973	+	CDS	YAL041W	14.3407	0	25.6238
1	63974	+	CDS	YAL041W	34.5488	0	35.8724
1	63977	+	CDS	YAL041W	11.7254	0	0
1	63979	+	CDS	YAL041W	14.3407	0	0
1	63982	+	CDS	YAL041W	5.8627	0	0
1	64021	+	CDS	YAL041W	0	64.688	0
1	64022	+	CDS	YAL041W	23.9028	0	0
1	64028	+	CDS	YAL041W	75.1032	0	20.4972
1	64029	+	CDS	YAL041W	4.7787	64.688	94.4505
1	64035	+	CDS	YAL041W	60.149	0	30.7505
1	64040	+	CDS	YAL041W	17.5834	0	0
1	64051	+	CDS	YAL041W	5.8627	0	0
1	64054	+	CDS	YAL041W	33.4648	0	0
1	64055	+	CDS	YAL041W	5.8627	0	0
1	64059	+	CDS	YAL041W	59.5263	0	43.9549
1	64062	+	CDS	YAL041W	31.9242	0	0
1	64178	+	CDS	YAL041W	29.3042	0	0
1	64316	+	CDS	YAL041W	79.7343	0	10.2486
1	64317	+	CDS	YAL041W	23.9028	0	0
1	64318	+	CDS	YAL041W	5.8627	0	26.371
1	64329	+	CDS	YAL041W	17.5834	12.0421	0
1	64379	+	CDS	YAL041W	11.7208	12.0421	0
1	64389	+	CDS	YAL041W	11.7208	0	0
1	64392	+	CDS	YAL041W	11.7208	0	0
1	64393	+	CDS	YAL041W	0	12.0421	0
1	64414	+	CDS	YAL041W	5.8627	0	0
1	64420	+	CDS	YAL041W	5.8627	0	0
1	64430	+	CDS	YAL041W	11.7208	0	17.5791
1	64542	+	CDS	YAL041W	5.8627	0	0
1	64545	+	CDS	YAL041W	156.221	0	59.3301
1	64548	+	CDS	YAL041W	46.883	0	45.4116
1	64550	+	CDS	YAL041W	59.0696	46.2068	0
1	64554	+	CDS	YAL041W	69.0883	0	0
1	64555	+	CDS	YAL041W	85.5924	0	5.1267
1	64556	+	CDS	YAL041W	112.111	12.0421	0
1	64560	+	CDS	YAL041W	15.4201	0	0
1	64593	+	CDS	YAL041W	23.4415	0	15.3752
1	64614	+	CDS	YAL041W	11.7208	0	5.1267
1	64615	+	CDS	YAL041W	0	0	50.5382
1	64623	+	CDS	YAL041W	0	0	20.4972
1	64624	+	CDS	YAL041W	5.8627	0	0
1	64627	+	CDS	YAL041W	0	0	71.7495
1	64630	+	CDS	YAL041W	0	0	10.2486
1	64636	+	CDS	YAL041W	11.7208	0	0
1	64639	+	CDS	YAL041W	11.7208	0	0
1	64643	+	CDS	YAL041W	38.2435	0	0
1	64794	+	CDS	YAL041W	0	0	20.4972
1	64882	+	CDS	YAL041W	49.9643	0	0
1	64888	+	CDS	YAL041W	17.5834	0	0
1	65075	+	CDS	YAL041W	0	0	5.1267
1	65085	+	CDS	YAL041W	11.7208	0	5.1267
1	65086	+	CDS	YAL041W	5.8627	0	0
1	65116	+	CDS	YAL041W	23.4415	0	0
1	65118	+	CDS	YAL041W	52.5889	0	0
1	65123	+	CDS	YAL041W	84.0518	0	0
1	65126	+	CDS	YAL041W	35.1669	0	0
1	65129	+	CDS	YAL041W	17.5834	0	20.4972
1	65135	+	CDS	YAL041W	11.7208	39.7677	27.8277
1	65137	+	CDS	YAL041W	60.6103	60.2103	95.2025
1	65140	+	CDS	YAL041W	35.1623	95.2113	106.912
1	65142	+	CDS	YAL041W	23.4461	110.895	5.1267
1	65145	+	CDS	YAL041W	71.7083	0	69.574
1	65152	+	CDS	YAL041W	5.8627	12.0421	51.2476
1	65154	+	CDS	YAL041W	40.4068	9.2444	20.4972
1	65157	+	CDS	YAL041W	70.1723	12.0421	0
1	65160	+	CDS	YAL041W	0	0	15.3752
1	65164	+	CDS	YAL041W	23.9028	27.7256	0
1	65166	+	CDS	YAL041W	23.9028	0	56.3743
1	65244	+	CDS	YAL041W	5.8627	0	8.7919
1	65245	+	CDS	YAL041W	11.7208	0	0
1	65250	+	CDS	YAL041W	23.4415	24.0841	35.8724
1	65256	+	CDS	YAL041W	29.3042	51.8097	13.9186
1	65259	+	CDS	YAL041W	146.203	48.1682	89.3286
1	65267	+	CDS	YAL041W	0	12.0421	30.7505
1	65268	+	CDS	YAL041W	17.5834	0	35.8724
1	65269	+	CDS	YAL041W	11.7254	0	0
1	65276	+	CDS	YAL041W	17.5834	0	27.8277
1	65428	+	3'UTR	YAL041W	87.133	21.2865	8.7919
1	65431	+	3'UTR	YAL041W	21.2828	0	0
1	65435	+	3'UTR	YAL041W	142.96	48.1682	20.4972
1	65438	+	3'UTR	YAL041W	242.427	112.856	199.94
1	65439	+	3'UTR	YAL041W	41.4862	0	114.238
1	65819	-	CDS	YAL040C	6.2099	0	0
1	65823	-	CDS	YAL040C	6.2099	0	0
1	65827	-	CDS	YAL040C	0	0	5.3775
1	65830	-	CDS	YAL040C	2.0705	12.9679	5.3775
1	65831	-	CDS	YAL040C	0	0	8.0674
1	65847	-	CDS	YAL040C	0	0	8.0674
1	65918	-	CDS	YAL040C	22.7674	16.8924	10.7549
1	65920	-	CDS	YAL040C	47.6054	50.6772	7.3031
1	65922	-	CDS	YAL040C	12.4182	140.247	18.4501
1	65923	-	CDS	YAL040C	65.963	16.8924	215.55
1	65924	-	CDS	YAL040C	127.401	101.354	38.0393
1	65931	-	CDS	YAL040C	10.3509	84.462	13.837
1	65932	-	CDS	YAL040C	39.4895	81.7106	51.4842
1	65934	-	CDS	YAL040C	122.818	50.6772	89.1463
1	65935	-	CDS	YAL040C	109.589	101.354	179.829
1	65947	-	CDS	YAL040C	0	38.893	0
1	65949	-	CDS	YAL040C	2.0705	0	0
1	65954	-	CDS	YAL040C	7.5164	0	0
1	65969	-	CDS	YAL040C	10.5122	0	5.3799
1	65998	-	CDS	YAL040C	6.2099	0	9.2238
1	65999	-	CDS	YAL040C	38.126	0	0
1	66009	-	CDS	YAL040C	0	0	5.3775
1	66026	-	CDS	YAL040C	29.4644	90.7433	8.0674
1	66027	-	CDS	YAL040C	43.7918	33.7848	9.2238
1	66028	-	CDS	YAL040C	35.1872	124.528	31.503
1	66029	-	CDS	YAL040C	37.2561	84.462	0
1	66031	-	CDS	YAL040C	27.9967	0	26.8898
1	66032	-	CDS	YAL040C	75.7079	33.7848	69.5596
1	66041	-	CDS	YAL040C	131.045	106.463	43.8064
1	66043	-	CDS	YAL040C	51.4711	167.346	0
1	66044	-	CDS	YAL040C	39.2729	0	9.2238
1	66046	-	CDS	YAL040C	20.0991	0	0
1	66049	-	CDS	YAL040C	8.8245	0	0
1	66058	-	CDS	YAL040C	6.2099	0	0
1	66059	-	CDS	YAL040C	14.4903	0	5.3775
1	66064	-	CDS	YAL040C	10.8934	0	4.6132
1	66065	-	CDS	YAL040C	12.4198	0	0
1	66073	-	CDS	YAL040C	2.0705	0	35.7439
1	66079	-	CDS	YAL040C	0	0	13.837
1	66112	-	CDS	YAL040C	10.5122	0	0
1	66118	-	CDS	YAL040C	10.3509	0	34.585
1	66119	-	CDS	YAL040C	20.2604	0	0
1	66124	-	CDS	YAL040C	21.0244	0	0
1	66128	-	CDS	YAL040C	6.754	0	0
1	66130	-	CDS	YAL040C	0	0	9.2238
1	66134	-	CDS	YAL040C	6.2099	0	0
1	66136	-	CDS	YAL040C	8.4417	0	8.0674
1	66241	-	CDS	YAL040C	4.1394	0	0
1	66307	-	CDS	YAL040C	2.0705	0	0
1	66314	-	CDS	YAL040C	20.2604	0	0
1	66315	-	CDS	YAL040C	8.4417	0	0
1	66316	-	CDS	YAL040C	4.1394	0	0
1	66318	-	CDS	YAL040C	4.1394	0	0
1	66330	-	CDS	YAL040C	4.1394	0	0
1	66372	-	CDS	YAL040C	4.1394	0	0
1	66373	-	CDS	YAL040C	20.2604	0	4.6132
1	66377	-	CDS	YAL040C	5.0647	0	0
1	66378	-	CDS	YAL040C	4.1394	0	0
1	66380	-	CDS	YAL040C	2.0705	0	0
1	66440	-	CDS	YAL040C	6.2099	33.7848	0
1	66442	-	CDS	YAL040C	19.7163	0	0
1	66448	-	CDS	YAL040C	22.7121	0	0
1	66460	-	CDS	YAL040C	4.1394	0	18.4501
1	66466	-	CDS	YAL040C	19.7163	0	0
1	66480	-	CDS	YAL040C	0	0	10.7549
1	66492	-	CDS	YAL040C	6.2099	0	0
1	66493	-	CDS	YAL040C	17.6457	0	0
1	66495	-	CDS	YAL040C	28.1579	0	13.837
1	66496	-	CDS	YAL040C	27.6155	0	0
1	66497	-	CDS	YAL040C	29.3031	0	0
1	66500	-	CDS	YAL040C	14.4887	0	13.837
1	66503	-	CDS	YAL040C	4.1394	0	0
1	66505	-	CDS	YAL040C	4.141	0	4.6132
1	66507	-	CDS	YAL040C	6.2099	0	0
1	66557	-	CDS	YAL040C	2.0705	0	0
1	66571	-	CDS	YAL040C	9.9665	0	0
1	66572	-	CDS	YAL040C	56.1546	0	0
1	66573	-	CDS	YAL040C	35.1856	0	30.7387
1	66580	-	CDS	YAL040C	22.3309	0	0
1	66581	-	CDS	YAL040C	40.4132	0	4.6132
1	66584	-	CDS	YAL040C	57.2412	16.8924	61.1026
1	66586	-	CDS	YAL040C	0	0	32.2871
1	66589	-	CDS	YAL040C	53.54	0	24.5919
1	66594	-	CDS	YAL040C	25.9261	0	0
1	66595	-	CDS	YAL040C	16.3409	16.8924	13.4449
1	66596	-	CDS	YAL040C	20.7002	0	0
1	66598	-	CDS	YAL040C	8.2804	0	36.9003
1	66600	-	CDS	YAL040C	39.6508	0	0
1	66601	-	CDS	YAL040C	86.9825	103.701	29.5773
1	66606	-	CDS	YAL040C	36.4383	0	41.511
1	66609	-	CDS	YAL040C	15.0328	103.701	0
1	66614	-	CDS	YAL040C	52.2351	0	28.0462
1	66615	-	CDS	YAL040C	44.8784	0	32.2871
1	66620	-	CDS	YAL040C	4.1394	0	0
1	66624	-	CDS	YAL040C	4.1394	0	0
1	66638	-	CDS	YAL040C	0	50.6772	0
1	66650	-	CDS	YAL040C	2.0705	0	0
1	66652	-	CDS	YAL040C	8.4417	0	0
1	66655	-	CDS	YAL040C	8.4417	0	0
1	66658	-	CDS	YAL040C	4.1394	0	9.2238
1	66665	-	CDS	YAL040C	4.1394	0	0
1	66690	-	CDS	YAL040C	5.0647	0	0
1	66692	-	CDS	YAL040C	2.0705	0	0
1	66693	-	CDS	YAL040C	4.141	0	0
1	66698	-	CDS	YAL040C	8.2804	0	10.7549
1	66708	-	CDS	YAL040C	2.0705	0	0
1	66717	-	CDS	YAL040C	1.6877	0	0
1	66725	-	CDS	YAL040C	2.0705	0	0
1	66737	-	CDS	YAL040C	10.3493	0	0
1	66740	-	CDS	YAL040C	2.0705	0	4.6132
1	66742	-	CDS	YAL040C	4.141	0	18.4501
1	66745	-	CDS	YAL040C	0	0	13.837
1	66780	-	CDS	YAL040C	0	0	16.1349
1	66814	-	CDS	YAL040C	2.0705	0	0
1	66815	-	CDS	YAL040C	0	77.7754	0
1	66861	-	CDS	YAL040C	4.1394	0	0
1	66862	-	CDS	YAL040C	8.2788	0	0
1	66898	-	CDS	YAL040C	0	51.8503	0
1	66904	-	CDS	YAL040C	5.0647	0	0
1	66918	-	CDS	YAL040C	10.3493	0	0
1	66922	-	CDS	YAL040C	35.5114	0	8.0674
1	66927	-	CDS	YAL040C	21.0227	0	0
1	66928	-	CDS	YAL040C	8.2804	0	0
1	66929	-	CDS	YAL040C	6.2099	0	0
1	66930	-	CDS	YAL040C	31.9194	12.9679	0
1	66932	-	CDS	YAL040C	23.8556	0	4.6132
1	66942	-	CDS	YAL040C	2.0705	0	8.0674
1	66944	-	CDS	YAL040C	0	103.711	0
1	66960	-	CDS	YAL040C	19.7163	0	0
1	66962	-	CDS	YAL040C	6.2099	0	5.3775
1	66964	-	CDS	YAL040C	2.0705	0	0
1	66965	-	CDS	YAL040C	17.2662	0	9.2238
1	66967	-	CDS	YAL040C	24.0202	0	0
1	66971	-	CDS	YAL040C	10.8934	0	0
1	67028	-	CDS	YAL040C	0	90.7433	0
1	67046	-	CDS	YAL040C	0	0	4.6132
1	67072	-	CDS	YAL040C	0	0	13.4449
1	67088	-	CDS	YAL040C	2.0705	0	0
1	67092	-	CDS	YAL040C	0	16.8924	0
1	67093	-	CDS	YAL040C	0	0	13.837
1	67114	-	CDS	YAL040C	33.6071	0	9.2238
1	67116	-	CDS	YAL040C	10.3493	0	0
1	67118	-	CDS	YAL040C	16.5575	16.8924	9.2238
1	67122	-	CDS	YAL040C	12.4198	77.7754	0
1	67123	-	CDS	YAL040C	23.3164	0	0
1	67124	-	CDS	YAL040C	25.545	0	9.2238
1	67127	-	CDS	YAL040C	64.2151	51.8503	18.4501
1	67128	-	CDS	YAL040C	11.8187	0	0
1	67131	-	CDS	YAL040C	14.4887	0	0
1	67132	-	CDS	YAL040C	6.2099	0	0
1	67135	-	CDS	YAL040C	2.0705	0	0
1	67188	-	CDS	YAL040C	2.0705	0	0
1	67223	-	CDS	YAL040C	3.377	0	0
1	67225	-	CDS	YAL040C	13.5064	0	0
1	67230	-	CDS	YAL040C	20.2604	0	0
1	67231	-	CDS	YAL040C	8.44	0	0
1	67235	-	CDS	YAL040C	10.8918	0	0
1	67295	-	CDS	YAL040C	10.131	0	0
1	67344	-	CDS	YAL040C	0	16.8924	18.4501
1	67347	-	CDS	YAL040C	4.1394	0	0
1	67349	-	CDS	YAL040C	20.2604	0	0
1	67352	-	CDS	YAL040C	35.8388	0	0
1	67361	-	CDS	YAL040C	4.1394	0	0
1	67363	-	CDS	YAL040C	2.0705	0	0
1	67453	-	CDS	YAL040C	26.3073	128.463	0
1	67454	-	CDS	YAL040C	22.5508	25.9251	0
1	67463	-	CDS	YAL040C	2.0705	0	0
1	67538	-	5'UTR	YAL040C	15.1957	0	0
1	67552	-	5'UTR	YAL040C	8.2804	16.8924	0
1	67555	-	5'UTR	YAL040C	21.4056	0	0
1	67557	-	5'UTR	YAL040C	13.5064	0	0
1	67560	-	5'UTR	YAL040C	28.5424	0	0
1	67561	-	5'UTR	YAL040C	21.4056	0	0
1	67562	-	5'UTR	YAL040C	21.9497	0	0
1	67563	-	5'UTR	YAL040C	12.2015	0	0
1	67567	-	5'UTR	YAL040C	25.1621	0	0
1	67569	-	5'UTR	YAL040C	11.8187	0	0
1	67573	-	5'UTR	YAL040C	8.2788	0	0
1	67574	-	5'UTR	YAL040C	29.3031	51.8503	22.6687
1	67578	-	5'UTR	YAL040C	21.4056	0	10.7549
1	67579	-	5'UTR	YAL040C	59.5316	0	5.3775
1	67583	-	5'UTR	YAL040C	25.545	0	0
1	67584	-	5'UTR	YAL040C	4.141	25.9251	4.6132
1	67586	-	5'UTR	YAL040C	11.8187	0	0
1	67587	-	5'UTR	YAL040C	10.3493	16.8924	5.3775
1	67588	-	5'UTR	YAL040C	14.272	0	0
1	67618	-	5'UTR	YAL040C	10.131	0	0
1	67635	-	5'UTR	YAL040C	2.0705	0	0
1	67641	-	5'UTR	YAL040C	4.1394	0	0
1	67648	-	5'UTR	YAL040C	13.5064	0	16.1349
1	67653	-	5'UTR	YAL040C	31.2091	0	4.6132
1	67654	-	5'UTR	YAL040C	80.6081	124.528	0
1	67655	-	5'UTR	YAL040C	105.611	128.453	10.7549
1	67660	-	5'UTR	YAL040C	46.4064	146.529	27.674
1	67662	-	5'UTR	YAL040C	154.135	142.594	9.2238
1	67667	-	5'UTR	YAL040C	48.4753	64.8182	8.0674
1	67669	-	5'UTR	YAL040C	0	16.8924	9.2238
1	67687	-	5'UTR	YAL040C	2.0705	0	0
1	67715	-	5'UTR	YAL040C	0	33.7848	0
1	67717	-	5'UTR	YAL040C	2.0705	77.7754	0
1	67719	-	5'UTR	YAL040C	4.1394	0	0
1	67720	-	5'UTR	YAL040C	30.2301	0	17.2913
1	67721	-	5'UTR	YAL040C	4.1394	0	0
1	67722	-	5'UTR	YAL040C	7.518	0	0
1	67723	-	5'UTR	YAL040C	2.0705	0	0
1	67726	-	5'UTR	YAL040C	15.1957	16.8924	0
1	67730	-	5'UTR	YAL040C	9.9681	0	2.69
1	67732	-	5'UTR	YAL040C	35.2948	0	0
1	67733	-	5'UTR	YAL040C	12.4198	25.9251	4.6132
1	67734	-	5'UTR	YAL040C	9.2057	33.7848	2.69
1	67735	-	5'UTR	YAL040C	25.9278	0	18.4477
1	67737	-	5'UTR	YAL040C	4.141	0	0
1	67738	-	5'UTR	YAL040C	9.5885	0	0
1	67739	-	5'UTR	YAL040C	8.2804	0	0
1	67740	-	5'UTR	YAL040C	8.2788	0	2.69
1	67742	-	5'UTR	YAL040C	21.2427	0	0
1	67751	-	5'UTR	YAL040C	0	0	16.1349
1	67753	-	5'UTR	YAL040C	6.754	0	0
1	67754	-	5'UTR	YAL040C	0	0	2.69
1	68817	-	CDS	YAL039C	0.7449	0	0
1	68821	-	CDS	YAL039C	0.7449	0	0
1	68836	-	CDS	YAL039C	1.822	0	0
1	68872	-	CDS	YAL039C	0	0	2.4329
1	68893	-	CDS	YAL039C	5.9566	0.3583	17.8351
1	68894	-	CDS	YAL039C	15.7337	1.8992	0.8111
1	68901	-	CDS	YAL039C	0	0.9334	0
1	69109	-	CDS	YAL039C	8.5821	0	0
1	69129	-	CDS	YAL039C	2.9783	0	0.9455
1	69133	-	CDS	YAL039C	0	0	0.9455
1	69135	-	CDS	YAL039C	0.7449	0	0
1	69137	-	CDS	YAL039C	1.4892	0	0
1	69145	-	CDS	YAL039C	0	0	0.473
1	69151	-	CDS	YAL039C	0.7449	0	0
1	69280	-	CDS	YAL039C	0	0	0.473
1	71770	+	5'UTR	YAL038W	0	0.5382	0.0492
1	71780	+	5'UTR	YAL038W	0	0.4675	0
1	71809	+	CDS	YAL038W	0.1307	2.2451	0
1	71812	+	CDS	YAL038W	0.0436	7.6321	0.1845
1	71813	+	CDS	YAL038W	0.0436	2.6745	0
1	71820	+	CDS	YAL038W	0.0436	2.5333	0.0984
1	71822	+	CDS	YAL038W	0.0436	0.8263	0.1435
1	71823	+	CDS	YAL038W	0	1.1307	0
1	71826	+	CDS	YAL038W	0.0436	1.6688	0
1	71829	+	CDS	YAL038W	0	1.8701	0.2461
1	71830	+	CDS	YAL038W	0	0.7175	0
1	71832	+	CDS	YAL038W	0	0.4675	0.1477
1	71836	+	CDS	YAL038W	0.0872	1.1688	0
1	71837	+	CDS	YAL038W	0	2.6745	0
1	71848	+	CDS	YAL038W	0	0	0.1477
1	71852	+	CDS	YAL038W	0.2488	1.185	0
1	71855	+	CDS	YAL038W	0.1307	2.62	0.0861
1	71856	+	CDS	YAL038W	0.3554	5.0447	0
1	71859	+	CDS	YAL038W	0.0711	2.2614	0.2296
1	71864	+	CDS	YAL038W	0	1.6689	0.2953
1	71868	+	CDS	YAL038W	0	0	0.0984
1	71894	+	CDS	YAL038W	0	0.7013	0.2953
1	71917	+	CDS	YAL038W	0	1.2557	0
1	71924	+	CDS	YAL038W	0	0.5382	0
1	71927	+	CDS	YAL038W	0	0	0.2461
1	71933	+	CDS	YAL038W	0	0.772	0
1	71938	+	CDS	YAL038W	0.3004	6.7516	0.0861
1	71939	+	CDS	YAL038W	0	2.5114	0.1477
1	71941	+	CDS	YAL038W	0	4.0933	0
1	71943	+	CDS	YAL038W	0.2534	9.5893	0.3977
1	71949	+	CDS	YAL038W	0	0.1795	0
1	71952	+	CDS	YAL038W	0.0436	0.4675	0
1	71970	+	CDS	YAL038W	0	1.8482	0
1	71972	+	CDS	YAL038W	0	0	0.1435
1	71975	+	CDS	YAL038W	0	1.2557	0
1	72004	+	CDS	YAL038W	0	0.2338	0.1477
1	72012	+	CDS	YAL038W	0	0	0.2132
1	72019	+	CDS	YAL038W	0.2132	0	0
1	72020	+	CDS	YAL038W	0	0.3588	0
1	72026	+	CDS	YAL038W	0	0.7013	0.1764
1	72027	+	CDS	YAL038W	0	0.2338	0.1969
1	72031	+	CDS	YAL038W	0.0436	0	0.1969
1	72032	+	CDS	YAL038W	0.2132	0	0
1	72045	+	CDS	YAL038W	0.0871	0	0
1	72060	+	CDS	YAL038W	0.0436	0	0
1	72078	+	CDS	YAL038W	0	0.4675	0
1	72085	+	CDS	YAL038W	3.038	50.7728	1.3122
1	72092	+	CDS	YAL038W	2.2298	59.1496	1.5499
1	72116	+	CDS	YAL038W	0.0436	0	0
1	72133	+	CDS	YAL038W	0	0.2338	0
1	72163	+	CDS	YAL038W	0.2488	0	0.0287
1	72167	+	CDS	YAL038W	0	0.2338	0
1	72172	+	CDS	YAL038W	0	0.7175	0
1	72182	+	CDS	YAL038W	0	2.7996	0.0984
1	72191	+	CDS	YAL038W	0	0.647	0
1	72194	+	CDS	YAL038W	0	0	0.0984
1	72204	+	CDS	YAL038W	0	0	0.0287
1	72209	+	CDS	YAL038W	0	16.8467	0.0861
1	72212	+	CDS	YAL038W	0	1.7939	0
1	72214	+	CDS	YAL038W	0	0.5925	0
1	72218	+	CDS	YAL038W	0	0.4675	0
1	72219	+	CDS	YAL038W	0	0.1795	0
1	72222	+	CDS	YAL038W	0	0.647	0
1	72225	+	CDS	YAL038W	0	0	0.0287
1	72230	+	CDS	YAL038W	0	0.2338	0
1	72232	+	CDS	YAL038W	0	0.897	0
1	72235	+	CDS	YAL038W	0.1066	0.2338	0
1	72237	+	CDS	YAL038W	0	0.3588	0
1	72254	+	CDS	YAL038W	0	0	0.0984
1	72297	+	CDS	YAL038W	0	2.6909	0
1	72302	+	CDS	YAL038W	0	0.2338	0
1	72304	+	CDS	YAL038W	0	0.1795	0
1	72306	+	CDS	YAL038W	0	4.039	0
1	72307	+	CDS	YAL038W	0.1307	0.772	0
1	72318	+	CDS	YAL038W	0.0871	0.7013	0
1	72320	+	CDS	YAL038W	0	0.3588	0
1	72325	+	CDS	YAL038W	0	0.4675	0
1	72326	+	CDS	YAL038W	0	1.6688	0
1	72333	+	CDS	YAL038W	0	0	0.0574
1	72378	+	CDS	YAL038W	0	0.2338	0
1	72386	+	CDS	YAL038W	0	0.2338	0
1	72410	+	CDS	YAL038W	0	1.435	0
1	72420	+	CDS	YAL038W	0	1.4895	0
1	72421	+	CDS	YAL038W	0	0.4675	0.2461
1	72423	+	CDS	YAL038W	0	2.9789	0.2706
1	72425	+	CDS	YAL038W	0	1.5438	0.0492
1	72428	+	CDS	YAL038W	0	1.06	0
1	72444	+	CDS	YAL038W	0	0.4675	0
1	72449	+	CDS	YAL038W	0	0.2338	0
1	72488	+	CDS	YAL038W	0	0.2338	0
1	72494	+	CDS	YAL038W	0.305	0	0
1	72497	+	CDS	YAL038W	0.2488	0	0.2461
1	72498	+	CDS	YAL038W	0.0436	1.1688	0
1	72507	+	CDS	YAL038W	0	0.2338	0
1	72522	+	CDS	YAL038W	0.2488	4.8652	0.3156
1	72524	+	CDS	YAL038W	0	1.1307	0.0861
1	72525	+	CDS	YAL038W	0	0.2338	0
1	72532	+	CDS	YAL038W	0	1.2557	0.0861
1	72533	+	CDS	YAL038W	0	0.2338	0
1	72544	+	CDS	YAL038W	0.0355	0	0.0861
1	72545	+	CDS	YAL038W	0.1307	0	0.0861
1	72555	+	CDS	YAL038W	0	1.0763	0
1	72563	+	CDS	YAL038W	0	0.2338	0
1	72564	+	CDS	YAL038W	0	0.772	0.0984
1	72569	+	CDS	YAL038W	0	0.4675	0
1	72570	+	CDS	YAL038W	0.0871	0.935	0
1	72579	+	CDS	YAL038W	0	0.5382	0
1	72583	+	CDS	YAL038W	0	0	0.0985
1	72584	+	CDS	YAL038W	0	0.2338	0
1	72590	+	CDS	YAL038W	0	1.31	0.0492
1	72591	+	CDS	YAL038W	0.0436	0.7013	0.1477
1	72596	+	CDS	YAL038W	0	0.2338	0.1722
1	72614	+	CDS	YAL038W	0.0355	0.2338	0
1	72618	+	CDS	YAL038W	0.2488	1.2938	0
1	72620	+	CDS	YAL038W	0.0436	0.1795	0
1	72631	+	CDS	YAL038W	0	0.4675	0
1	72632	+	CDS	YAL038W	0	0.935	0
1	72635	+	CDS	YAL038W	0.4276	28.9961	0.2993
1	72636	+	CDS	YAL038W	1.3895	50.7461	2.7272
1	72639	+	CDS	YAL038W	0.0871	2.8376	0.1969
1	72643	+	CDS	YAL038W	0.1422	1.707	0
1	72645	+	CDS	YAL038W	0.6408	31.8015	1.2259
1	72649	+	CDS	YAL038W	0	0.1795	0
1	72650	+	CDS	YAL038W	0.0355	1.3645	0.0984
1	72654	+	CDS	YAL038W	0.767	6.7898	0
1	72657	+	CDS	YAL038W	0.1582	2.2452	0
1	72665	+	CDS	YAL038W	1.3883	35.8625	1.136
1	72666	+	CDS	YAL038W	0.8506	9.1218	0.0574
1	72668	+	CDS	YAL038W	0.1743	8.41	0.2953
1	72670	+	CDS	YAL038W	0	0.5925	0
1	72672	+	CDS	YAL038W	0.0871	4.2564	0.2953
1	72683	+	CDS	YAL038W	0.0436	3.0713	0
1	72685	+	CDS	YAL038W	0	0.4675	0.3445
1	72686	+	CDS	YAL038W	0	0.1795	0
1	72691	+	CDS	YAL038W	0.1307	0.2338	0.0492
1	72695	+	CDS	YAL038W	0	2.2614	0
1	72699	+	CDS	YAL038W	0.5663	4.1477	0.1477
1	72700	+	CDS	YAL038W	0.2213	2.729	0.0492
1	72730	+	CDS	YAL038W	0.1777	0	0
1	72749	+	CDS	YAL038W	0	0.3588	0
1	72759	+	CDS	YAL038W	0	0.4675	0
1	72762	+	CDS	YAL038W	0.3198	0.5925	0
1	72776	+	CDS	YAL038W	0	0.1795	0
1	72780	+	CDS	YAL038W	0.0436	0	0
1	72783	+	CDS	YAL038W	0.0436	0	0.1969
1	72798	+	CDS	YAL038W	0	2.4409	0
1	72802	+	CDS	YAL038W	0.5022	12.0464	0.7875
1	72809	+	CDS	YAL038W	0.305	16.1721	0.1477
1	72818	+	CDS	YAL038W	0	0.4675	0
1	72819	+	CDS	YAL038W	0	0.4132	0.0492
1	72825	+	CDS	YAL038W	0.0436	0.2338	0
1	72827	+	CDS	YAL038W	0.3325	1.4188	0.0984
1	72831	+	CDS	YAL038W	0.1066	0	0
1	72849	+	CDS	YAL038W	0.0436	0	0
1	72858	+	CDS	YAL038W	0.0436	0	0
1	72860	+	CDS	YAL038W	0.1307	2.1364	0.2953
1	72864	+	CDS	YAL038W	0.2132	0.3588	0
1	72868	+	CDS	YAL038W	0	0.2338	0
1	72869	+	CDS	YAL038W	0.0436	0	0
1	72877	+	CDS	YAL038W	0.0436	0.4675	0
1	72887	+	CDS	YAL038W	0	0.9513	0
1	72895	+	CDS	YAL038W	0	1.0763	0
1	72900	+	CDS	YAL038W	0	0	0.1477
1	72948	+	CDS	YAL038W	0	0	0.1435
1	72951	+	CDS	YAL038W	0.0436	0	0
1	72954	+	CDS	YAL038W	0	0.772	0
1	72975	+	CDS	YAL038W	0.4357	28.6806	0.3732
1	72977	+	CDS	YAL038W	3.9494	169.446	5.0602
1	72980	+	CDS	YAL038W	10.2477	279.608	8.258
1	72981	+	CDS	YAL038W	6.6527	414.528	8.3527
1	72983	+	CDS	YAL038W	0.4196	10.7364	0.3157
1	72985	+	CDS	YAL038W	0.3325	13.8784	0.5536
1	72986	+	CDS	YAL038W	0.352	8.6867	0.2132
1	72988	+	CDS	YAL038W	0.2923	16.4227	0.2419
1	72993	+	CDS	YAL038W	5.7894	203.837	3.5516
1	72994	+	CDS	YAL038W	2.8168	163.288	1.099
1	72999	+	CDS	YAL038W	0	0.4675	0
1	73012	+	CDS	YAL038W	0.0436	0	0
1	73016	+	CDS	YAL038W	0.0436	0.2338	0
1	73017	+	CDS	YAL038W	0.0436	0	0
1	73024	+	CDS	YAL038W	0	0.4675	0.1969
1	73036	+	CDS	YAL038W	0	1.8863	0
1	73038	+	CDS	YAL038W	1.0283	6.7355	0
1	73043	+	CDS	YAL038W	0.0871	0	0.1148
1	73048	+	CDS	YAL038W	0	1.6688	0
1	73049	+	CDS	YAL038W	0	0.4675	0
1	73052	+	CDS	YAL038W	0.0872	0.4675	0.0287
1	73079	+	CDS	YAL038W	0	0.7175	0
1	73088	+	CDS	YAL038W	0.0871	0.2338	0.0492
1	73090	+	CDS	YAL038W	0	0	0.1435
1	73100	+	CDS	YAL038W	0.0871	0	0
1	73103	+	CDS	YAL038W	0.0355	0	0
1	73109	+	CDS	YAL038W	0.0436	0.2338	0
1	73112	+	CDS	YAL038W	1.6164	17.4555	0.7873
1	73113	+	CDS	YAL038W	0.7395	20.9021	0.3116
1	73114	+	CDS	YAL038W	1.2691	20.0593	0.2624
1	73115	+	CDS	YAL038W	0.5182	36.2314	0.7873
1	73128	+	CDS	YAL038W	0.4975	0.2338	0.0492
1	73132	+	CDS	YAL038W	0.3634	1.31	0
1	73134	+	CDS	YAL038W	0	0.935	0
1	73163	+	CDS	YAL038W	0.4264	0	0.1969
1	73168	+	CDS	YAL038W	0.0871	0.4675	0
1	73169	+	CDS	YAL038W	0	0.2338	0.1477
1	73173	+	CDS	YAL038W	0	0.4675	0.0861
1	73175	+	CDS	YAL038W	0	0.7175	0
1	73176	+	CDS	YAL038W	0	0	0.1477
1	73192	+	CDS	YAL038W	0.0871	1.5982	0
1	73199	+	CDS	YAL038W	0.0871	0.2338	0
1	73201	+	CDS	YAL038W	0	0.4675	0
1	73202	+	CDS	YAL038W	0	0	0.1148
1	73218	+	CDS	YAL038W	0.0871	0.935	0
1	73219	+	CDS	YAL038W	0.3439	0.7013	0
1	73223	+	CDS	YAL038W	0.736	5.3385	0.8325
1	73224	+	CDS	YAL038W	0.0872	2.0658	0
1	73225	+	CDS	YAL038W	0.0436	0.2338	0
1	73229	+	CDS	YAL038W	0.1307	0.7013	0
1	73236	+	CDS	YAL038W	0.0436	0	0.3608
1	73248	+	CDS	YAL038W	0	1.6689	0.2748
1	73251	+	CDS	YAL038W	0.2568	0.4132	0.2337
1	73254	+	CDS	YAL038W	1.0868	5.5503	0.4512
1	73258	+	CDS	YAL038W	0.0872	0.7013	0.2869
1	73266	+	CDS	YAL038W	0.3279	1.6145	0
1	73267	+	CDS	YAL038W	0.1777	0	0
1	73268	+	CDS	YAL038W	0.2648	0	0
1	73302	+	3'UTR	YAL038W	0	0.4675	0
1	73303	+	3'UTR	YAL038W	0.0355	1.6145	0
1	73318	+	3'UTR	YAL038W	0.3439	0	0
1	73319	+	3'UTR	YAL038W	0	1.4895	0
1	73320	+	3'UTR	YAL038W	0.2178	1.435	0
1	73321	+	3'UTR	YAL038W	0.6363	3.5064	0.1477
1	73322	+	3'UTR	YAL038W	0.7474	22.0055	0
1	73323	+	3'UTR	YAL038W	0.8587	8.5511	0.1722
1	73324	+	3'UTR	YAL038W	0.36	12.0843	0.1558
1	73328	+	3'UTR	YAL038W	36.1241	769.795	16.8236
1	73329	+	3'UTR	YAL038W	34.7356	957.939	26.6423
1	73331	+	3'UTR	YAL038W	41.0132	955.543	29.3484
1	73333	+	3'UTR	YAL038W	60.3374	1162.23	25.6458
1	73334	+	3'UTR	YAL038W	97.5742	2102.45	50.619
1	73335	+	3'UTR	YAL038W	80.6377	1476.07	36.4368
1	73336	+	3'UTR	YAL038W	30.1133	556.312	15.6993
1	73337	+	3'UTR	YAL038W	27.4055	541.833	16.145
1	73338	+	3'UTR	YAL038W	22.0287	346.356	10.3688
1	73342	+	3'UTR	YAL038W	136.305	2578.91	92.6056
1	73343	+	3'UTR	YAL038W	71.373	1289.2	44.1035
1	73344	+	3'UTR	YAL038W	427.839	5576.79	320.132
1	73345	+	3'UTR	YAL038W	56.2567	979.143	31.2632
1	73347	+	3'UTR	YAL038W	57.1299	1173.45	41.8846
1	73349	+	3'UTR	YAL038W	71.7425	1247.87	47.726
1	73357	+	3'UTR	YAL038W	1.1613	5.4741	0.1722
1	73360	+	3'UTR	YAL038W	19.2261	125.008	5.3513
1	73361	+	3'UTR	YAL038W	57.8305	263.154	5.7327
1	73362	+	3'UTR	YAL038W	75.5227	289.096	12.8675
1	73363	+	3'UTR	YAL038W	284.978	884.423	41.127
1	73364	+	3'UTR	YAL038W	75.4886	602.101	23.7003
1	73366	+	3'UTR	YAL038W	244.367	873.303	56.0933
1	73367	+	3'UTR	YAL038W	77.9888	474.009	20.4325
1	73368	+	3'UTR	YAL038W	87.7704	489.709	21.5921
1	73369	+	3'UTR	YAL038W	91.093	697.949	31.7212
1	73374	+	3'UTR	YAL038W	197.327	2523.05	95.4256
1	73379	+	3'UTR	YAL038W	205.723	1941.39	123.741
1	73385	+	3'UTR	YAL038W	0.6099	12.3457	0.3977
1	73386	+	3'UTR	YAL038W	0.3245	12.3619	1.0127
1	73387	+	3'UTR	YAL038W	0.0436	9.3391	0
1	73389	+	3'UTR	YAL038W	0.7326	9.3667	1.3941
1	73393	+	3'UTR	YAL038W	76.0982	1014.23	31.0664
1	73394	+	3'UTR	YAL038W	85.5149	1157.9	28.2904
1	73397	+	3'UTR	YAL038W	291.057	3585.46	190.06
1	73398	+	3'UTR	YAL038W	228.589	2840.91	246.048
1	73402	+	3'UTR	YAL038W	164.51	1836.09	105.266
1	73407	+	3'UTR	YAL038W	90.7898	857.418	54.6765
1	73411	+	3'UTR	YAL038W	214.395	2244.72	150.257
1	73412	+	3'UTR	YAL038W	185.007	2312.67	128.793
1	73413	+	3'UTR	YAL038W	696.72	7219.67	504.363
1	73414	+	3'UTR	YAL038W	162.829	2448.64	118.536
1	73416	+	3'UTR	YAL038W	165.502	2870.81	109.306
1	73421	+	3'UTR	YAL038W	0.7326	0.2338	0
1	73423	+	3'UTR	YAL038W	0.7165	1.4026	0
1	73424	+	3'UTR	YAL038W	0.0436	0.2338	0.1435
1	73428	+	3'UTR	YAL038W	0.0436	0	0
1	73437	+	3'UTR	YAL038W	0.2132	1.0057	0
1	73439	+	3'UTR	YAL038W	0.1307	2.8758	0
1	73440	+	3'UTR	YAL038W	0.0436	0	0.2296
1	73442	+	3'UTR	YAL038W	0	0.935	0
1	73445	+	3'UTR	YAL038W	0.4975	0	0
1	73516	-	5'UTR	YAL037C-B	7.5107	0	6.5588
1	73520	-	5'UTR	YAL037C-B	0	0	6.5588
1	73733	+	5'UTR	YAL037W	16.9106	0	4.7789
1	73734	+	5'UTR	YAL037W	14.3896	0	0
1	73735	+	5'UTR	YAL037W	5.0398	0	16.3946
1	73738	+	5'UTR	YAL037W	38.3968	0	12.8364
1	73740	+	5'UTR	YAL037W	4.1116	4.7202	0
1	73742	+	5'UTR	YAL037W	5.0398	4.7202	0
1	73743	+	5'UTR	YAL037W	2.5209	7.2442	0
1	73744	+	5'UTR	YAL037W	19.4295	9.4405	3.2786
1	73745	+	5'UTR	YAL037W	32.0301	14.1607	0
1	73746	+	5'UTR	YAL037W	48.2762	11.9645	9.4247
1	73747	+	5'UTR	YAL037W	7.5608	0	14.6155
1	73749	+	5'UTR	YAL037W	7.5608	0	0
1	73756	+	5'UTR	YAL037W	14.6554	4.7202	0
1	73877	+	5'UTR	YAL037W	0	4.7202	0
1	73879	+	5'UTR	YAL037W	0	0	6.6903
1	73880	+	5'UTR	YAL037W	12.3348	0	9.6972
1	73882	+	5'UTR	YAL037W	2.5209	60.1531	3.2786
1	73883	+	5'UTR	YAL037W	0	0	8.1977
1	73884	+	5'UTR	YAL037W	5.0398	4.7202	1.6397
1	73885	+	5'UTR	YAL037W	2.5209	0	8.1977
1	73888	+	5'UTR	YAL037W	5.0398	14.4885	0
1	73893	+	5'UTR	YAL037W	2.5209	0	0
1	73896	+	5'UTR	YAL037W	17.3747	14.1607	6.5571
1	73900	+	5'UTR	YAL037W	7.5608	0	0
1	73901	+	5'UTR	YAL037W	19.4295	0	0
1	73903	+	5'UTR	YAL037W	5.0398	0	1.6397
1	73904	+	5'UTR	YAL037W	2.5209	0	0
1	73905	+	5'UTR	YAL037W	0	0	11.6086
1	74120	+	CDS	YAL037W	0	0	1.6397
1	74122	+	CDS	YAL037W	2.5209	0	0
1	74148	+	CDS	YAL037W	0	0	3.2786
1	74234	+	CDS	YAL037W	0	0	4.9183
1	74303	+	CDS	YAL037W	0	0	4.7789
1	74308	+	CDS	YAL037W	0	10.8678	0
1	74311	+	CDS	YAL037W	5.0398	10.8678	0
1	74314	+	CDS	YAL037W	5.0398	0	0
1	74323	+	CDS	YAL037W	6.1664	0	0
1	74356	+	CDS	YAL037W	5.0398	0	0
1	74366	+	CDS	YAL037W	0	0	8.1977
1	74367	+	CDS	YAL037W	5.0398	0	0
1	74368	+	CDS	YAL037W	0	0	6.558
1	74460	+	CDS	YAL037W	0	0	3.2786
1	74511	+	CDS	YAL037W	6.1664	0	0
1	74515	+	CDS	YAL037W	2.5209	0	0
1	74516	+	CDS	YAL037W	2.5209	0	0
1	74518	+	CDS	YAL037W	18.767	0	11.4763
1	74520	+	CDS	YAL037W	0	4.7202	14.8881
1	74523	+	CDS	YAL037W	0	0	19.674
1	74528	+	CDS	YAL037W	5.0398	0	6.558
1	74529	+	CDS	YAL037W	15.1195	0	8.33
1	74545	+	CDS	YAL037W	14.3896	0	3.5511
1	74546	+	CDS	YAL037W	17.6405	0	4.9183
1	74553	+	CDS	YAL037W	24.4713	0	18.0343
1	74554	+	CDS	YAL037W	10.278	0	12.705
1	74555	+	CDS	YAL037W	0	0	5.7351
1	74557	+	CDS	YAL037W	7.5608	15.5881	1.6397
1	74558	+	CDS	YAL037W	6.1664	0	0
1	74560	+	CDS	YAL037W	2.5209	0	4.9183
1	74561	+	CDS	YAL037W	0	0	0.9561
1	74608	+	CDS	YAL037W	7.5608	0	0
1	74613	+	CDS	YAL037W	7.5608	0	0
1	74649	+	CDS	YAL037W	0	0	8.1977
1	74711	+	CDS	YAL037W	0	0	3.8228
1	74720	+	CDS	YAL037W	0	0	3.8228
1	74839	+	3'UTR	YAL037W	12.1345	0	15.2991
1	74844	+	3'UTR	YAL037W	12.6006	0	0
1	74845	+	3'UTR	YAL037W	5.0398	0	15.711
1	74846	+	3'UTR	YAL037W	21.2879	0	3.2786
1	74847	+	3'UTR	YAL037W	2.5209	0	6.558
1	74848	+	3'UTR	YAL037W	5.0418	0	12.2931
1	74851	+	3'UTR	YAL037W	29.5092	9.4405	19.5338
1	74852	+	3'UTR	YAL037W	0	25.3563	3.2786
1	74854	+	3'UTR	YAL037W	25.5959	0	11.3369
1	74855	+	3'UTR	YAL037W	26.5242	0	4.7789
1	74867	+	3'UTR	YAL037W	27.6527	0	1.6397
1	74869	+	3'UTR	YAL037W	10.278	0	0.9561
1	74870	+	3'UTR	YAL037W	2.5209	0	0
1	74882	-	3'UTR	YAL036C	0	13.0867	2.602
1	74884	-	3'UTR	YAL036C	1.7529	0	0
1	74886	-	3'UTR	YAL036C	0	27.7348	4.5516
1	74889	-	3'UTR	YAL036C	1.7529	23.7745	0
1	74892	-	3'UTR	YAL036C	1.7536	0	0
1	74893	-	3'UTR	YAL036C	0.7147	5.163	17.0199
1	74894	-	3'UTR	YAL036C	0.8768	23.7713	7.8068
1	74899	-	3'UTR	YAL036C	1.7529	43.5823	9.1081
1	74901	-	3'UTR	YAL036C	0	36.858	0
1	74903	-	3'UTR	YAL036C	1.7529	0	2.602
1	74940	-	3'UTR	YAL036C	0	0	2.2758
1	74952	-	3'UTR	YAL036C	0	5.163	0
1	74987	-	3'UTR	YAL036C	6.1354	57.1547	0
1	74988	-	3'UTR	YAL036C	8.7657	53.553	0
1	74991	-	3'UTR	YAL036C	14.0236	127.034	15.1711
1	74994	-	3'UTR	YAL036C	19.0283	116.708	13.6597
1	74995	-	3'UTR	YAL036C	24.4938	360.207	14.9555
1	74998	-	3'UTR	YAL036C	23.3184	215.522	18.6426
1	75026	-	3'UTR	YAL036C	17.7356	3.9635	1.3014
1	75038	-	3'UTR	YAL036C	0	5.163	0
1	75080	-	CDS	YAL036C	4.2901	0	0
1	75097	-	CDS	YAL036C	1.7529	0	0
1	75101	-	CDS	YAL036C	28.2534	36.1409	2.602
1	75105	-	CDS	YAL036C	10.4254	0	0
1	75160	-	CDS	YAL036C	14.6458	27.3762	2.2758
1	75161	-	CDS	YAL036C	43.636	31.3365	0
1	75162	-	CDS	YAL036C	0.8768	10.326	12.6853
1	75164	-	CDS	YAL036C	22.3492	30.137	17.3419
1	75168	-	CDS	YAL036C	13.7697	32.5392	20.3815
1	75171	-	CDS	YAL036C	16.3994	73.8431	4.8778
1	75172	-	CDS	YAL036C	89.0482	255.379	48.4591
1	75180	-	CDS	YAL036C	2.6296	5.163	2.602
1	75258	-	CDS	YAL036C	3.5057	5.163	0
1	75263	-	CDS	YAL036C	18.8427	0	0
1	75264	-	CDS	YAL036C	32.1041	5.163	3.0339
1	75265	-	CDS	YAL036C	19.4657	0	2.602
1	75267	-	CDS	YAL036C	3.7368	0	5.2047
1	75437	-	CDS	YAL036C	0	10.326	0
1	75453	-	CDS	YAL036C	0.8768	0	0
1	75565	-	CDS	YAL036C	0	10.326	0.7588
1	75577	-	CDS	YAL036C	11.6009	0	6.7217
1	75581	-	CDS	YAL036C	15.337	0	0
1	75582	-	CDS	YAL036C	12.2473	0	3.5772
1	75583	-	CDS	YAL036C	14.3919	0	3.0339
1	75607	-	CDS	YAL036C	0	0	6.8267
1	75718	-	CDS	YAL036C	1.7529	0	0
1	75774	-	CDS	YAL036C	0.8768	0	0
1	75797	-	CDS	YAL036C	5.0047	0	0
1	75831	-	CDS	YAL036C	0	0	1.3014
1	75832	-	CDS	YAL036C	0.7147	0	0
1	75850	-	CDS	YAL036C	0.8768	0	0
1	75907	-	CDS	YAL036C	7.8648	0	0
1	76070	-	CDS	YAL036C	1.7529	0	0
1	76474	+	CDS	YAL035W	1.174	0	0
1	76509	+	CDS	YAL035W	1.9156	0	0
1	76693	+	CDS	YAL035W	5.2677	0	0
1	76858	+	CDS	YAL035W	13.6865	8.2782	5.5122
1	76867	+	CDS	YAL035W	10.6588	12.4173	0
1	76869	+	CDS	YAL035W	0.5873	2.0695	0
1	77188	+	CDS	YAL035W	0.5873	0	0
1	77189	+	CDS	YAL035W	0	2.0695	0
1	77207	+	CDS	YAL035W	1.7618	17.8067	1.3782
1	77346	+	CDS	YAL035W	0	4.7649	0
1	77403	+	CDS	YAL035W	1.174	0	0
1	77592	+	CDS	YAL035W	1.174	2.0695	0
1	77595	+	CDS	YAL035W	2.3943	0	0
1	77601	+	CDS	YAL035W	6.7042	0	0
1	77605	+	CDS	YAL035W	8.3569	2.0695	0
1	77750	+	CDS	YAL035W	2.8734	2.0695	0
1	77751	+	CDS	YAL035W	4.6347	6.3524	0
1	77764	+	CDS	YAL035W	1.4365	0	0
1	77765	+	CDS	YAL035W	0	2.0695	0
1	77873	+	CDS	YAL035W	0.5873	0	0
1	77881	+	CDS	YAL035W	4.1094	0	0
1	77882	+	CDS	YAL035W	6.6584	6.2086	0
1	77886	+	CDS	YAL035W	0	9.5286	2.7557
1	78047	+	CDS	YAL035W	2.3943	2.0695	1.6066
1	78048	+	CDS	YAL035W	2.3481	0	0
1	78057	+	CDS	YAL035W	10.643	12.7047	8.2679
1	78058	+	CDS	YAL035W	3.4602	0	0
1	78061	+	CDS	YAL035W	2.8734	5.7278	0
1	78062	+	CDS	YAL035W	3.9393	2.0695	0
1	78128	+	CDS	YAL035W	0	2.0695	0
1	78171	+	CDS	YAL035W	2.3485	0	0
1	78172	+	CDS	YAL035W	1.7613	1.5887	0
1	78186	+	CDS	YAL035W	8.6974	2.0695	0
1	78188	+	CDS	YAL035W	1.7613	2.0695	4.134
1	78190	+	CDS	YAL035W	0	2.0695	0
1	78209	+	CDS	YAL035W	0	0	1.3782
1	78369	+	CDS	YAL035W	0	4.1391	0
1	78457	+	CDS	YAL035W	0.5873	6.2086	0
1	78458	+	CDS	YAL035W	8.5269	11.5981	0.8037
1	78461	+	CDS	YAL035W	3.9393	4.1391	0
1	78475	+	CDS	YAL035W	2.9353	8.2782	0
1	78476	+	CDS	YAL035W	4.1556	2.0695	0
1	78603	+	CDS	YAL035W	0.5873	0	0
1	78638	+	CDS	YAL035W	0	3.1762	0
1	78816	+	CDS	YAL035W	0	2.0695	0
1	78820	+	CDS	YAL035W	0	2.0695	1.6066
1	78939	+	CDS	YAL035W	7.662	0	0
1	78940	+	CDS	YAL035W	6.7661	0	0
1	78941	+	CDS	YAL035W	0.5873	0	0
1	78943	+	CDS	YAL035W	10.0096	0	1.6066
1	78944	+	CDS	YAL035W	0.4787	0	0
1	78945	+	CDS	YAL035W	1.174	0	4.8205
1	79016	+	CDS	YAL035W	0.5873	0	0
1	79027	+	CDS	YAL035W	5.9169	9.3848	16.6478
1	79028	+	CDS	YAL035W	3.5226	25.1233	7.5762
1	79036	+	CDS	YAL035W	2.9353	15.2564	2.4102
1	79037	+	CDS	YAL035W	5.4377	3.6583	11.0244
1	79043	+	CDS	YAL035W	28.827	128.69	12.5146
1	79044	+	CDS	YAL035W	9.3928	105.401	10.3327
1	79046	+	CDS	YAL035W	30.6331	68.0547	12.0564
1	79047	+	CDS	YAL035W	4.8505	88.5059	10.4439
1	79097	+	CDS	YAL035W	0.5873	0	0
1	79115	+	CDS	YAL035W	0.5873	0	0
1	79190	+	CDS	YAL035W	0.5873	0	0
1	79197	+	CDS	YAL035W	0	0	0.8037
1	79203	+	CDS	YAL035W	0	2.0695	0
1	79305	+	CDS	YAL035W	0.5873	0	0
1	79318	+	CDS	YAL035W	0.5873	0	0
1	79327	+	CDS	YAL035W	0.5873	0	4.134
1	79455	+	3'UTR	YAL035W	4.3723	2.0695	0
1	79464	+	3'UTR	YAL035W	20.4692	86.6781	2.4102
1	79469	+	3'UTR	YAL035W	24.4704	69.015	5.6234
1	79470	+	3'UTR	YAL035W	16.7461	36.5764	11.0244
1	79472	+	3'UTR	YAL035W	25.474	67.0892	13.6571
1	79479	+	3'UTR	YAL035W	27.9297	112.571	25.3739
1	79480	+	3'UTR	YAL035W	36.3651	191.836	16.1904
1	79481	+	3'UTR	YAL035W	30.7417	106.987	5.9689
1	79484	+	3'UTR	YAL035W	19.2023	17.1822	0
1	79507	+	3'UTR	YAL035W	2.3481	0	0
1	79515	+	3'UTR	YAL035W	0.5873	0	0
1	79521	+	3'UTR	YAL035W	0.5873	0	0
1	80313	+	CDS	YAL034W-A	57.6427	0	0
1	80573	-	5'UTR	YAL034C-B	409.044	270.88	665.81
1	80576	-	5'UTR	YAL034C-B	1674.4	141.189	78.3628
1	80583	-	5'UTR	YAL034C-B	661.023	162.537	0
1	80585	-	5'UTR	YAL034C-B	208.181	0	0
1	80586	-	5'UTR	YAL034C-B	208.236	466.263	1161.95
1	80588	-	5'UTR	YAL034C-B	346.95	211.784	1514.35
1	80590	-	5'UTR	YAL034C-B	239.201	379.223	861.527
1	80591	-	5'UTR	YAL034C-B	1347.61	1850.16	8016.86
1	80592	-	5'UTR	YAL034C-B	277.593	889.785	1710.07
1	80598	-	5'UTR	YAL034C-B	113.211	357.875	1187.58
1	80599	-	5'UTR	YAL034C-B	416.307	282.378	3179.02
1	80600	-	5'UTR	YAL034C-B	377.969	70.5945	718.122
1	80601	-	5'UTR	YAL034C-B	1497.24	953.828	6945.2
1	80602	-	5'UTR	YAL034C-B	208.181	54.1938	1540.7
1	80605	-	5'UTR	YAL034C-B	421.768	0	940.227
1	80612	-	5'UTR	YAL034C-B	18.6443	1.9826	20.7371
1	80615	-	5'UTR	YAL034C-B	59.7525	0.9913	22.6969
1	80617	-	3'UTR	YAL034C	48.9821	0.9913	31.3104
1	80620	-	3'UTR	YAL034C	10.0138	0	25.8342
1	80624	-	3'UTR	YAL034C	40.6807	0	18.7888
1	80628	-	3'UTR	YAL034C	18.7763	0.9913	15.8511
1	80632	-	3'UTR	YAL034C	16.3379	1.9826	0
1	80635	-	3'UTR	YAL034C	38.7033	2.9739	7.0455
1	80636	-	3'UTR	YAL034C	106.198	1.9826	2.7381
1	80640	-	3'UTR	YAL034C	56.8875	10.743	4.6966
1	80643	-	3'UTR	YAL034C	56.2944	0.9913	7.0455
1	80647	-	3'UTR	YAL034C	38.0462	11.2731	56.1642
1	80649	-	3'UTR	YAL034C	68.4826	20.3332	65.7506
1	80650	-	3'UTR	YAL034C	202.249	40.8279	178.267
1	80651	-	3'UTR	YAL034C	81.7899	13.2557	54.0149
1	80652	-	3'UTR	YAL034C	156.035	57.6558	117.217
1	80653	-	3'UTR	YAL034C	39.66	11.2042	39.5259
1	80658	-	3'UTR	YAL034C	28.6255	7.3078	21.1263
1	80659	-	3'UTR	YAL034C	68.319	35.5471	9.1947
1	80660	-	3'UTR	YAL034C	65.3525	7.7691	8.2142
1	80661	-	3'UTR	YAL034C	76.8165	27.2036	55.9468
1	80662	-	3'UTR	YAL034C	111.204	25.5201	103.097
1	80663	-	3'UTR	YAL034C	71.5801	7.008	13.6917
1	80668	-	3'UTR	YAL034C	52.3752	10.5121	28.3727
1	80670	-	3'UTR	YAL034C	30.0098	3.8038	9.5852
1	80671	-	3'UTR	YAL034C	76.2569	28.7006	97.6397
1	80672	-	3'UTR	YAL034C	46.6107	11.2042	36.9774
1	80673	-	3'UTR	YAL034C	155.083	21.0936	106.835
1	80675	-	3'UTR	YAL034C	19.3369	11.2731	40.8855
1	80676	-	3'UTR	YAL034C	72.7338	18.88	106.814
1	80677	-	3'UTR	YAL034C	13.7694	3.504	0
1	80678	-	3'UTR	YAL034C	11.267	2.7436	24.4545
1	80853	-	CDS	YAL034C	1.2522	0	0
1	80863	-	CDS	YAL034C	4.3153	4.0341	0
1	80864	-	CDS	YAL034C	9.1901	0	0
1	80870	-	CDS	YAL034C	1.2522	0	0
1	81015	-	CDS	YAL034C	0	2.2824	0
1	81051	-	CDS	YAL034C	1.2522	0	0
1	81058	-	CDS	YAL034C	1.2522	0	0
1	81059	-	CDS	YAL034C	1.2522	0	0
1	81082	-	CDS	YAL034C	11.3645	0.761	7.0455
1	81084	-	CDS	YAL034C	10.5734	0	2.3489
1	81086	-	CDS	YAL034C	19.995	0	0
1	81090	-	CDS	YAL034C	2.5034	0	0
1	81093	-	CDS	YAL034C	8.4	0	0
1	81102	-	CDS	YAL034C	6.2591	0	8.2155
1	81103	-	CDS	YAL034C	12.7142	0	0
1	81111	-	CDS	YAL034C	4.5458	0	0
1	81120	-	CDS	YAL034C	28.9546	0	0
1	81121	-	CDS	YAL034C	3.7557	0.9913	7.0455
1	81126	-	CDS	YAL034C	39.99	0	15.4606
1	81132	-	CDS	YAL034C	18.0522	0	4.1078
1	81135	-	CDS	YAL034C	48.388	0.9913	21.1263
1	81140	-	CDS	YAL034C	11.267	0	2.7381
1	81256	-	CDS	YAL034C	6.8187	0.9913	21.1377
1	81258	-	CDS	YAL034C	44.2058	0	16.4399
1	81264	-	CDS	YAL034C	30.6669	0	0
1	81269	-	CDS	YAL034C	26.7802	0.761	2.7381
1	81271	-	CDS	YAL034C	17.8551	0	30.7216
1	81273	-	CDS	YAL034C	22.2679	0	7.0455
1	81381	-	CDS	YAL034C	15.1202	2.9739	5.4762
1	81386	-	CDS	YAL034C	60.3131	5.9479	11.5424
1	81392	-	CDS	YAL034C	2.5044	3.504	33.4496
1	81393	-	CDS	YAL034C	61.1703	1.9826	18.9783
1	81395	-	CDS	YAL034C	46.4452	3.735	0
1	81399	-	CDS	YAL034C	29.3172	1.9826	26.0149
1	81472	-	CDS	YAL034C	30.0738	0	0
1	81473	-	CDS	YAL034C	41.2068	0	0
1	81474	-	CDS	YAL034C	7.5103	1.9826	0
1	81475	-	CDS	YAL034C	14.197	0	9.3944
1	81482	-	CDS	YAL034C	5.0069	0	7.0455
1	81486	-	CDS	YAL034C	2.5044	0	18.7888
1	81488	-	CDS	YAL034C	3.7557	0	0
1	81582	-	CDS	YAL034C	3.7557	0	0
1	81588	-	CDS	YAL034C	3.7557	0	0
1	81636	-	CDS	YAL034C	0	0	15.261
1	81637	-	CDS	YAL034C	14.9881	0	0
1	81732	-	CDS	YAL034C	0	0	6.8458
1	81751	-	CDS	YAL034C	12.2532	0	0
1	82722	+	CDS	YAL033W	2.2288	0	0
1	82737	+	CDS	YAL033W	2.2288	0	0
1	82742	+	CDS	YAL033W	3.7144	0	2.9664
1	82743	+	CDS	YAL033W	0.7431	0	2.273
1	82745	+	CDS	YAL033W	8.1515	2.8752	0
1	82747	+	CDS	YAL033W	5.9432	0	4.0398
1	82748	+	CDS	YAL033W	0.7431	0	0
[truncated: 435,086+ more rows]
