# Supplementary material for: Pervasive and dynamic protein binding sites of the mRNA transcriptome in Saccharomyces cerevisiae
Source: Genome Biol. 2013 Feb 14;14(2):R13. doi: 10.1186/gb-2013-14-2-r13 (PMC4053964; doi:10.1186/gb-2013-14-2-r13)
Supplement: Additional file 14 — Table of enriched Gene Ontology terms. Table includes data for genes with more than four-fold increased and/or decreased 3' UTR crosslinking sites in nitrogen and/or glucose starvation conditions. Only GO terms with P-value <0.001 are reported. [file gb-2013-14-2-r13-S14.GZ › Freeberg_AdditionalDataFile6.xlsx]

## Sheet: GO term enrichment
GO type	GO ID	description	total	observed	expected	p-value
Increased RBP occupancy in -glucose
BP	GO:0006412	translation	394	142	26.08	1e-30
BP	GO:0002181	cytoplasmic translation	138	87	9.14	1e-30
BP	GO:0042254	ribosome biogenesis	350	114	23.17	1e-30
BP	GO:0022613	ribonucleoprotein complex biogenesis	407	115	26.94	1e-30
BP	GO:0010467	gene expression	1555	228	102.94	1e-30
BP	GO:0071843	cellular component biogenesis at cellula...	515	120	34.09	1e-30
BP	GO:0006364	rRNA processing	245	81	16.22	1e-30
BP	GO:0016072	rRNA metabolic process	257	81	17.01	1e-30
BP	GO:0034660	ncRNA metabolic process	401	101	26.55	1e-30
BP	GO:0034470	ncRNA processing	346	91	22.91	1e-30
MF	GO:0003735	structural constituent of ribosome	219	104	14.62	1e-30
MF	GO:0005198	structural molecule activity	363	112	24.23	1e-30
CC	GO:0022626	cytosolic ribosome	166	111	11.1	1e-30
CC	GO:0044445	cytosolic part	223	118	14.91	1e-30
CC	GO:0030529	ribonucleoprotein complex	641	181	42.86	1e-30
CC	GO:0005840	ribosome	346	130	23.14	1e-30
CC	GO:0005829	cytosol	414	131	27.68	1e-30
CC	GO:0043228	non-membrane-bounded organelle	1193	214	79.78	1e-30
CC	GO:0043232	intracellular non-membrane-bounded organ...	1193	214	79.78	1e-30
CC	GO:0022625	cytosolic large ribosomal subunit	88	59	5.88	1e-30
CC	GO:0022627	cytosolic small ribosomal subunit	62	47	4.15	1e-30
CC	GO:0032991	macromolecular complex	1973	251	131.94	1e-30
CC	GO:0015934	large ribosomal subunit	134	60	8.96	1e-30
CC	GO:0030684	preribosome	144	58	9.63	1e-30
CC	GO:0015935	small ribosomal subunit	95	47	6.35	1e-30
BP	GO:0044238	primary metabolic process	3352	322	221.91	6.1e-29
BP	GO:0044249	cellular biosynthetic process	1864	224	123.4	1.1e-27
BP	GO:0009058	biosynthetic process	1898	225	125.65	6.3e-27
BP	GO:0034645	cellular macromolecule biosynthetic proc...	1368	180	90.56	4.3e-25
BP	GO:0009059	macromolecule biosynthetic process	1378	180	91.23	1.1e-24
BP	GO:0044260	cellular macromolecule metabolic process	2520	263	166.83	2.4e-24
BP	GO:0044237	cellular metabolic process	3529	323	233.63	4.8e-24
BP	GO:0000462	maturation of SSU-rRNA from tricistronic...	91	40	6.02	4.8e-24
BP	GO:0043170	macromolecule metabolic process	2600	266	172.12	2.7e-23
CC	GO:0005730	nucleolus	278	69	18.59	3.4e-23
BP	GO:0008152	metabolic process	3720	331	246.27	7.4e-23
BP	GO:0042274	ribosomal small subunit biogenesis	119	44	7.88	1.2e-22
BP	GO:0030490	maturation of SSU-rRNA	98	40	6.49	1.5e-22
BP	GO:0044267	cellular protein metabolic process	1273	166	84.27	4e-22
BP	GO:0044085	cellular component biogenesis	941	137	62.3	4.6e-22
BP	GO:0006396	RNA processing	519	92	34.36	4.8e-20
MF	GO:0003723	RNA binding	527	93	35.18	7.3e-20
BP	GO:0019538	protein metabolic process	1379	168	91.29	4.1e-19
BP	GO:0042273	ribosomal large subunit biogenesis	81	32	5.36	9.8e-18
BP	GO:0006414	translational elongation	49	25	3.24	2.3e-17
CC	GO:0030686	90S preribosome	89	33	5.95	3.9e-17
BP	GO:0042255	ribosome assembly	60	27	3.97	7.1e-17
CC	GO:0005622	intracellular	4828	376	322.85	8.3e-17
CC	GO:0044424	intracellular part	4807	375	321.45	1.1e-16
BP	GO:0009987	cellular process	4771	366	315.85	3.6e-14
CC	GO:0044444	cytoplasmic part	2657	248	177.68	1.2e-13
CC	GO:0032040	small-subunit processome	47	21	3.14	3.2e-13
BP	GO:0000469	cleavage involved in rRNA processing	64	24	4.24	5.4e-13
BP	GO:0070925	organelle assembly	83	27	5.49	9.9e-13
BP	GO:0000466	maturation of 5.8S rRNA from tricistroni...	73	25	4.83	1.9e-12
BP	GO:0000460	maturation of 5.8S rRNA	74	25	4.9	2.7e-12
BP	GO:0000478	endonucleolytic cleavage involved in rRN...	42	19	2.78	2.8e-12
BP	GO:0000479	endonucleolytic cleavage of tricistronic...	42	19	2.78	2.8e-12
CC	GO:0005623	cell	5326	388	356.15	5.5e-12
CC	GO:0044464	cell part	5326	388	356.15	5.5e-12
BP	GO:0006407	rRNA export from nucleus	27	15	1.79	1.3e-11
BP	GO:0051029	rRNA transport	27	15	1.79	1.3e-11
BP	GO:0000447	endonucleolytic cleavage in ITS1 to sepa...	41	18	2.71	2e-11
CC	GO:0030687	preribosome, large subunit precursor	47	19	3.14	3.8e-11
CC	GO:0005737	cytoplasm	3805	312	254.44	4.4e-11
MF	GO:0008135	translation factor activity, nucleic aci...	57	20	3.8	2.3e-10
CC	GO:0044452	nucleolar part	76	23	5.08	3.2e-10
CC	GO:0043226	organelle	4149	329	277.45	3.7e-10
CC	GO:0043229	intracellular organelle	4149	329	277.45	3.7e-10
MF	GO:0003676	nucleic acid binding	1104	123	73.69	4e-10
BP	GO:0000027	ribosomal large subunit assembly	38	16	2.52	5.8e-10
BP	GO:0022618	ribonucleoprotein complex assembly	121	29	8.01	6e-10
MF	GO:0003743	translation initiation factor activity	38	16	2.54	6.6e-10
BP	GO:0016070	RNA metabolic process	1277	134	84.54	1.6e-09
BP	GO:0071826	ribonucleoprotein complex subunit organi...	126	29	8.34	1.7e-09
BP	GO:0034641	cellular nitrogen compound metabolic pro...	2140	197	141.67	2.1e-09
BP	GO:0090305	nucleic acid phosphodiester bond hydroly...	108	26	7.15	4.3e-09
BP	GO:0006807	nitrogen compound metabolic process	2171	198	143.72	4.5e-09
BP	GO:0044281	small molecule metabolic process	2397	213	158.68	6.3e-09
MF	GO:0019843	rRNA binding	39	15	2.6	1e-08
BP	GO:0006139	nucleobase-containing compound metabolic...	1880	176	124.46	1.1e-08
BP	GO:0006413	translational initiation	58	18	3.84	1.6e-08
BP	GO:0006417	regulation of translation	109	25	7.22	2.5e-08
CC	GO:0044422	organelle part	2778	237	185.77	5.5e-08
CC	GO:0044446	intracellular organelle part	2778	237	185.77	5.5e-08
CC	GO:0031981	nuclear lumen	765	87	51.16	1.6e-07
CC	GO:0005844	polysome	31	11	2.07	2.6e-06
MF	GO:0008173	RNA methyltransferase activity	31	10	2.07	1.9e-05
MF	GO:0030515	snoRNA binding	20	8	1.33	2.3e-05
CC	GO:0001950	plasma membrane enriched fraction	85	17	5.68	3.5e-05
Increased RBP occupancy in both
CC	GO:0009277	fungal-type cell wall	101	8	0.69	2.8e-07
CC	GO:0005618	cell wall	106	8	0.72	4.1e-07
CC	GO:0030312	external encapsulating structure	106	8	0.72	4.1e-07
CC	GO:0005576	extracellular region	90	6	0.61	2.8e-05
CC	GO:0071944	cell periphery	592	13	4.03	8.9e-05
BP	GO:0009186	deoxyribonucleoside diphosphate metaboli...	3	2	0.02	0.00013
MF	GO:0004748	ribonucleoside-diphosphate reductase act...	4	2	0.03	0.00027
MF	GO:0016728	oxidoreductase activity, acting on CH or...	4	2	0.03	0.00027
CC	GO:0005971	ribonucleoside-diphosphate reductase com...	4	2	0.03	0.00027
MF	GO:0016725	oxidoreductase activity, acting on CH or...	5	2	0.03	0.00044
BP	GO:0009132	nucleoside diphosphate metabolic process	6	2	0.04	0.00067
CC	GO:0031225	anchored to membrane	61	4	0.42	0.00073
MF	GO:0015926	glucosidase activity	27	3	0.18	0.00076
MF	GO:0008422	beta-glucosidase activity	7	2	0.05	0.00092
BP	GO:0009263	deoxyribonucleotide biosynthetic process	9	2	0.06	0.00158
BP	GO:0005975	carbohydrate metabolic process	345	8	2.35	0.00191
BP	GO:0009987	cellular process	4771	39	32.48	0.00241
BP	GO:0009262	deoxyribonucleotide metabolic process	12	2	0.08	0.00286
BP	GO:0040007	growth	146	5	0.99	0.00289
MF	GO:0004553	hydrolase activity, hydrolyzing O-glycos...	47	3	0.32	0.00383
BP	GO:0051301	cell division	305	7	2.08	0.00402
BP	GO:0070882	cellular cell wall organization or bioge...	244	6	1.66	0.00565
BP	GO:0071554	cell wall organization or biogenesis	246	6	1.67	0.00587
MF	GO:0016798	hydrolase activity, acting on glycosyl b...	55	3	0.37	0.00597
BP	GO:0030261	chromosome condensation	18	2	0.12	0.00645
MF	GO:0004781	sulfate adenylyltransferase (ATP) activi...	1	1	0.01	0.00679
MF	GO:0004839	ubiquitin activating enzyme activity	1	1	0.01	0.00679
BP	GO:0019284	L-methionine biosynthetic process from S...	1	1	0.01	0.00681
BP	GO:0033353	S-adenosylmethionine cycle	1	1	0.01	0.00681
BP	GO:0046498	S-adenosylhomocysteine metabolic process	1	1	0.01	0.00681
BP	GO:0000910	cytokinesis	113	4	0.77	0.00695
BP	GO:0005978	glycogen biosynthetic process	20	2	0.14	0.00795
BP	GO:0006875	cellular metal ion homeostasis	61	3	0.42	0.00801
BP	GO:0055065	metal ion homeostasis	61	3	0.42	0.00801
BP	GO:0044264	cellular polysaccharide metabolic proces...	62	3	0.42	0.00837
CC	GO:0005933	cellular bud	195	5	1.33	0.00978
Increased RBP occupancy in -nitrogen
BP	GO:0044262	cellular carbohydrate metabolic process	310	33	13.08	5.8e-07
BP	GO:0005975	carbohydrate metabolic process	345	34	14.56	2.3e-06
BP	GO:0019318	hexose metabolic process	115	17	4.85	5.3e-06
BP	GO:0005996	monosaccharide metabolic process	130	18	5.49	7.2e-06
BP	GO:0006536	glutamate metabolic process	17	6	0.72	4.4e-05
BP	GO:0005991	trehalose metabolic process	11	5	0.46	4.8e-05
BP	GO:0055114	oxidation-reduction process	431	36	18.19	4.8e-05
BP	GO:0006006	glucose metabolic process	98	14	4.14	5.4e-05
BP	GO:0005992	trehalose biosynthetic process	7	4	0.3	9.8e-05
BP	GO:0016138	glycoside biosynthetic process	7	4	0.3	9.8e-05
BP	GO:0046351	disaccharide biosynthetic process	7	4	0.3	9.8e-05
Decreased RBP occupancy in -glucose
CC	GO:0044429	mitochondrial part	566	80	34	4.5e-14
CC	GO:0005739	mitochondrion	1076	114	64.63	4.7e-11
CC	GO:0031966	mitochondrial membrane	361	49	21.68	3.2e-08
CC	GO:0005740	mitochondrial envelope	388	51	23.31	4.7e-08
BP	GO:0006119	oxidative phosphorylation	25	11	1.49	6e-08
CC	GO:0005746	mitochondrial respiratory chain	25	11	1.5	6.5e-08
BP	GO:0015980	energy derivation by oxidation of organi...	148	27	8.82	1.2e-07
CC	GO:0005759	mitochondrial matrix	210	33	12.61	2.3e-07
CC	GO:0044455	mitochondrial membrane part	146	26	8.77	4e-07
BP	GO:0022904	respiratory electron transport chain	24	10	1.43	4.6e-07
BP	GO:0042773	ATP synthesis coupled electron transport	24	10	1.43	4.6e-07
BP	GO:0042775	mitochondrial ATP synthesis coupled elec...	24	10	1.43	4.6e-07
CC	GO:0070469	respiratory chain	30	11	1.8	6.1e-07
MF	GO:0015078	hydrogen ion transmembrane transporter a...	57	15	3.41	7.3e-07
BP	GO:0045333	cellular respiration	99	20	5.9	1e-06
CC	GO:0005743	mitochondrial inner membrane	225	33	13.51	1.2e-06
CC	GO:0019866	organelle inner membrane	237	34	14.24	1.4e-06
BP	GO:0006091	generation of precursor metabolites and ...	209	31	12.45	1.7e-06
BP	GO:0009060	aerobic respiration	78	17	4.65	2.2e-06
MF	GO:0015077	monovalent inorganic cation transmembran...	65	15	3.89	4.4e-06
BP	GO:0055114	oxidation-reduction process	431	49	25.67	5.6e-06
CC	GO:0031967	organelle envelope	531	57	31.89	7e-06
CC	GO:0031975	envelope	531	57	31.89	7e-06
MF	GO:0022890	inorganic cation transmembrane transport...	109	19	6.52	2e-05
MF	GO:0008121	ubiquinol-cytochrome-c reductase activit...	8	5	0.48	3.6e-05
MF	GO:0016679	oxidoreductase activity, acting on diphe...	8	5	0.48	3.6e-05
MF	GO:0016681	oxidoreductase activity, acting on diphe...	8	5	0.48	3.6e-05
MF	GO:0008324	cation transmembrane transporter activit...	124	20	7.41	3.8e-05
CC	GO:0031090	organelle membrane	1083	94	65.05	5.6e-05
CC	GO:0005750	mitochondrial respiratory chain complex ...	9	5	0.54	7.8e-05
CC	GO:0045275	respiratory chain complex III	9	5	0.54	7.8e-05
CC	GO:0000313	organellar ribosome	82	15	4.93	8.8e-05
CC	GO:0005761	mitochondrial ribosome	82	15	4.93	8.8e-05
Decreased RBP occupancy in both
BP	GO:0019433	triglyceride catabolic process	4	2	0.08	0.0021
BP	GO:0030037	actin filament reorganization involved i...	4	2	0.08	0.0021
BP	GO:0044269	glycerol ether catabolic process	4	2	0.08	0.0021
BP	GO:0046461	neutral lipid catabolic process	4	2	0.08	0.0021
BP	GO:0046464	acylglycerol catabolic process	4	2	0.08	0.0021
MF	GO:0016886	ligase activity, forming phosphoric este...	4	2	0.08	0.0021
CC	GO:0005793	endoplasmic reticulum-Golgi intermediate...	4	2	0.08	0.0021
MF	GO:0015173	aromatic amino acid transmembrane transp...	5	2	0.1	0.0035
MF	GO:0019789	SUMO ligase activity	5	2	0.1	0.0035
BP	GO:0071705	nitrogen compound transport	81	6	1.54	0.0043
MF	GO:0015179	L-amino acid transmembrane transporter a...	18	3	0.34	0.0044
BP	GO:0006110	regulation of glycolysis	6	2	0.11	0.0051
BP	GO:0031532	actin cytoskeleton reorganization	6	2	0.11	0.0051
BP	GO:0032312	regulation of ARF GTPase activity	6	2	0.11	0.0051
MF	GO:0008060	ARF GTPase activator activity	6	2	0.11	0.0051
BP	GO:0033993	response to lipid	7	2	0.13	0.0071
BP	GO:0034201	response to oleic acid	7	2	0.13	0.0071
BP	GO:0070542	response to fatty acid	7	2	0.13	0.0071
BP	GO:0071396	cellular response to lipid	7	2	0.13	0.0071
BP	GO:0071398	cellular response to fatty acid	7	2	0.13	0.0071
BP	GO:0071400	cellular response to oleic acid	7	2	0.13	0.0071
MF	GO:0004806	triglyceride lipase activity	7	2	0.13	0.0071
MF	GO:0008143	poly(A) RNA binding	7	2	0.13	0.0071
MF	GO:0070717	poly-purine tract binding	7	2	0.13	0.0071
BP	GO:0006641	triglyceride metabolic process	8	2	0.15	0.0094
BP	GO:0046503	glycerolipid catabolic process	8	2	0.15	0.0094
Decreased RBP occupancy in -nitrogen
BP	GO:0042254	ribosome biogenesis	350	17	4.59	1.9e-06
BP	GO:0006364	rRNA processing	245	14	3.21	2.7e-06
CC	GO:0030529	ribonucleoprotein complex	641	23	8.4	4e-06
BP	GO:0016072	rRNA metabolic process	257	14	3.37	4.7e-06
BP	GO:0034660	ncRNA metabolic process	401	17	5.25	1.2e-05
BP	GO:0022613	ribonucleoprotein complex biogenesis	407	17	5.33	1.4e-05
CC	GO:0030686	90S preribosome	89	8	1.17	1.8e-05
BP	GO:0034470	ncRNA processing	346	15	4.53	3.2e-05
BP	GO:0071843	cellular component biogenesis at cellula...	515	18	6.75	8.4e-05
CC	GO:0030684	preribosome	144	9	1.89	9.7e-05
