# Supplementary material for: Pervasive and dynamic protein binding sites of the mRNA transcriptome in Saccharomyces cerevisiae
Source: Genome Biol. 2013 Feb 14;14(2):R13. doi: 10.1186/gb-2013-14-2-r13 (PMC4053964; doi:10.1186/gb-2013-14-2-r13)
Supplement: Additional file 20 — Table of enriched sequence motifs identified by MEME. Data include gPAR-CLIP crosslinking sites passing a 5% FDR threshold on target mRNAs of known RBPs identified by RIP-Chip. [file gb-2013-14-2-r13-S20.GZ]

Archive with 1 entries (1 files):
- Freeberg_AdditionalDataFile7.xlsx
