# Supplementary material for: Pervasive and dynamic protein binding sites of the mRNA transcriptome in Saccharomyces cerevisiae
Source: Genome Biol. 2013 Feb 14;14(2):R13. doi: 10.1186/gb-2013-14-2-r13 (PMC4053964; doi:10.1186/gb-2013-14-2-r13)
Supplement: Additional file 20 — Table of enriched sequence motifs identified by MEME. Data include gPAR-CLIP crosslinking sites passing a 5% FDR threshold on target mRNAs of known RBPs identified by RIP-Chip. [file gb-2013-14-2-r13-S20.GZ › Freeberg_AdditionalDataFile7.xlsx]

## Sheet: Sequence motifs
			# binding sites
protein	region	consensus motif	found in	searched in	MEME p-value	MEME motif
Pab1p	3'UTR	[AC]TATATA[TC]A[TC]AT[AG]TA	47	655	8.9e-19
	5'UTR	[TA][TC][TC]T[TA]C[TA][TA][TC][CT][TG][TC][TC]T[TC]	21	143	0.00025
Gbp2p	CDS	TGA[TA]GA[TA][GT][AT][AT]GA[AG]GA	38	1417	2.5e-05
	All	T[GT][AC][TAG]GAT[GC]A[ATG]GA[GA]GA	33	1542	8.7e-05
Nrd1p	5'UTR	TT[TC]T[TA][CA][TA][TA][TA][TC][TC][CT]TT[TAC]	37	151	3.9e-18
	3'UTR	[AC][TC]A[CT][AT]TA[TC]ATA	40	325	0.05
Pub1p	5'UTR	[TC][TC][TC]T[CAT][CT]TTT[TC][TAC][TC][TCA]T[TC]	140	528	1e-124
	3'UTR	[TC][TA][TC]T[TA]TT[AT]T[TC][TA][CAT]TTT	291	987	8.9e-91
Cbc2p	CDS	C[TC][GT][CG]T[TC]C[TA]T[TC]C[GTA][GC]T[AG]	39	944	1.2e-08
	All	C[TC][GT][CG]T[TC]C[TA]T[TC]C[GTA][GC]T[GA]	29	1149	0.0001
Bfr1p	5'UTR	[TC]TT[TC][TA][AT]T[CT][TCA][CT]T[TC][TA][TC][TA]	42	110	1e-23
	3'UTR	[TA][AT]T[AT][TA][AT][ACT][AC]TA[TC][AG]TA[TA]	65	268	1.5e-21
Scp160p	3'UTR-1	[AT]TATATA[TAC][ATC]TATATA	61	424	4.8e-20
	5'UTR	[TC]T[TC]TT[TA][TC][TC][ACT]T[TC][TAC][TC][TAC][TC]	89	212	4.6e-65
	3'UTR-2	TT[TA]T[TC]T[CA]TT[TCA][TC][TC][TC][TA]T	57	424	0.00021
Ssd1p	CDS	[TA]C[TAC][ATG][CA][TCA][TA]C[CAT][AT][CT][TC][AT]C[TC]	104	549	6.8e-46
	All	[TA]C[TAC][ATG]C[TC][TA][CT][ATC][TA][CT][TC][AT]C[TC]	101	652	1e-44
	5'UTR	T[CT][TAC]TT[TC][AC][CT]T[TA][TA][CT][AC][TC]T	17	52	5.8e-05
Nsr1p	3'UTR	[AGC]T[AG]TA[TC]A[TC]A[CTA][AT][TC]ATA	30	219	0.00019
Nab6p	All	C[TC][AG]C[TC][AT][CA][TAC][AT][CT][TC][AT]CTG	45	256	7.2e-41
	CDS	[GA]C[TC][GA]C[TC]A[CA][ACT][TA]C[TC][AT]CT	38	199	1.2e-39
Mrn1p (YPL184C)	3'UTR	[TC]TTT[CT]ATTT[CT][TAC][TC][TC]T[TC]	96	281	5.8e-33
	All-1	[TC][TA][TC][TA]T[CT][TC][TA][TC][TC][TA][CT]TT[TC]	333	2442	1.1e-107
	5'UTR	[TC]T[TC][TCA][TCA][TC]TTT[TC][AC]TT[TC][CT]	55	167	2.5e-40
	CDS	C[TC][TA]C[TC][TA]C[TC][TA]CT	92	1994	3.6e-37
	All-2	GC[TC]GC[TA][AGT]C[TC][TAG]C[TC][TGA]CT	57	2442	6.1e-31
	All-3	[CT][AC]A[CT]A[AC]C[AT]A[CT]A[AT][CT][AC][AG]	88	2442	1.6e-12
Puf3p	3'UTR	C[TAC]TGTA[AT]ATA	50	147	5.8e-51
	All	C[TCA]TGTA[AT]ATA	39	1762	7.4e-18
	5'UTR	T[TC]TT[AT]TTCT[CAT]T[CT][CT][TCA]T	12	33	2.9e-09
Puf2p	All-1	T[CT]TT[CT]TT[CT][TA][TA][TC]T[TA][CT]T	136	1755	7.1e-33
	5'UTR	TT[TCA][TC][TA][TC][CT][TA][TC][TA][ACT][AT][TC][TA][TC]	42	94	7.9e-28
	All-2	A[TC]A[AT][TCA][AT][AT][TAC]A[AT][TCA]A[AT]TA	146	1755	4.2e-06
	3'UTR-1	TTTT[CT]T[TC][TC][TC][AC][TC][TC][TA][TC]T	36	163	0.0016
	3'UTR-2	TAAT[AT][ACT][TA]TAAT	31	163	0.06
Nab2p	3'UTR	A[TC][AG]TA[TC]A[ATC]ATA[TA]A[TC]A	43	242	4.9e-15
	5'UTR	[TCG]T[TC]T[AC][CAT]TT[TC][ATC]T[TA][TC]T[TG]	23	89	3.7e-10
Puf4p	3'UTR	TGTA[TC]A[TA]TA[TAC][TA]	39	183	1.9e-18
	5'UTR	T[CTA][TC][AT][CT][AT]T[TA][TC]T[TA]TT[CAT][CTA]	29	61	1.2e-17
